# Supplementary material for: Transcriptomic Analysis of Seed Coats in Yellow-Seeded Brassica napus Reveals Novel Genes That Influence Proanthocyanidin Biosynthesis
Source: Front Plant Sci. 2017 Oct 5;8:1674. doi: 10.3389/fpls.2017.01674 (PMC5633857; doi:10.3389/fpls.2017.01674)
Supplement: Supplementary file 1 [file DataSheet1.XLSX]

## Sheet: Sheet1
Supplementary File 1. Sequences of the primers used for qRT-PCR analysis.
B.napus Gene ID	A.thaliana orthologue	Gene description	Forward primer (5'-3')	Reverse primer (5'-3')
BnaC08g12720D	AT4G27960.1	UBC9	TCCATCCGACAGCCCTTACTCT	ACACTTTGGTCCTAAAAGCCACC
BnaA10g06670D	AT5G53300.4	UBC10	GAAGACATGTTTCATTGGCAGGC	CTTAGGAGGTTTGAAAGGGTAATCA
BnaA09g14410D	AT1G59830.1	PP2A-1	AGATCGAGCAGCTGATGGAGTGT	CATAGAACTGGCCGTGGATATCG
BnaC02g00690D	AT5G09810.1	ACT7	CTATCCTCCGTCTCGATCTCGC	CTTAGCCGTCTCCAGCTCTTGC
BnaA07g25210D	AT1G65060.1	4CL3	GTTGATGTCGGTGGTGACGATGCG	GGTTTCAAGTAAAGATTCGGGT
BnaA10g19670D	AT5G13930.1	TT4	TCGGTTCGGACCCTGACATC	TGGCACCGTCAGAGTCTGGTAA
BnaA09g34840D	AT3G55120.1	TT5	CCTGAAACGGGAAAAGTGGTTATT	TCTCGGCAACACTCAACCTAGC
BnaC08g22640D	AT3G51240.1	TT6	GACGATGGGAAGACATGGATTACA	TGAACCTCCCGTTGCTCAGATA
BnaA09g15710D	AT5G42800.1	TT3	CAAAGTTCCGGGCAGTGATGAT	CCCTGGTTCGGTCTTCTTACAA
BnaA03g45610D	AT4G22880.2	TT18	GCATAGAGGAGCTCAAGAAGGCTT	TCACACGCTCCATCAGGTCAAC
BnaA03g60670D	AT1G61720.1	BAN	CTGCTGCGGTTTCTATCAACAACC	GTAACCCCAGTTAAACGGCTTC
BnaA07g18120D	AT3G59030.1	TT12	TCGCCGGCGCTTCCATTGCC	CCGTACGCTTGACCACATACTG
BnaC09g40740D	AT5G17220.1	TT19	CCAGTGGGCTGATGTTGAGGTG	CGACCAAAGCGGCGTCACATTC
BnaC06g08390D	AT1G34790.1	TT1	GATGAAGAGAACGTTGTAGTGGAT	CCAATATGCCTTGCCGGAAACT
BnaA09g43200D	AT2G21410.1	VHA-A2	GATCCAACAAAGCAAGTTAAGCTC	CAACGGACTCCTCAATGACAGA
BnaA09g43570D	AT2G20860.1	LIP1	GCCGTCTAAGCGTCACATGGCTGTA	CGACCTCACCATCGGCCCTGAT
BnaC04g08440D	AT2G36800.1	DOGT1	GGAAACAAGGCGGTCATTGGTC	GCCAAGCTCCTTGAGCTGAGAC
BnaA10g11500D	AT5G57560.1	TCH4	CACTGGCTCGTGGCTGTCG	CCTTGAGGGAATCTCTTCGTAT
BnaC08g46320D	AT1G05680.1	UGT74E2	GCCTCTTCACTGCGAAATCCACTG	ACATCCGCTTTGTTTCAGACCA
BnaA02g36250D	AT1G80820.1	CCR2	CATCTCAGAGAGCTTCAAGGAGCA	GAAAACGCCATCACATCCATCG
BnaA08g23220D	AT1G17260.1	TT13	GGATCAATAACCTTCTTGTACTGCTC	CCTTTTTGTAATGGCACCCTGT
BnaA09g22810D	AT4G09820.1	TT8	GAGTGGAGAAAGCGGCGTGGTCA	GTGTTGTCGTGGAGGAAAGGAA
BnaA09g55750D	AT3G63170.1	FAP1	CCGCCTTCCACGTCGTCATCA	AGAAGACACTCTGGTTCCGCGA
BnaC02g41690D	AT5G23260.2	TT16	TGACAACCGGGAGGAATTCTGC	GTTCATCGAGCTCGTGTGGAGG
BnaA09g44170D	AT1G19400.2	PDHE2	ATGTCTGATGGTAATGGGTTCACT	CTATAGTTGGCAATGTTGGCAA
BnaA09g43050D	AT2G21600.1	RER1B	CAAATGGACGGAGGTGGTGACG	TAGATGAGGAAGACGACGAGCG
BnaC08g38620D	AT1G15880.1	GOS11	CAGACTCGTTTCCACAAAGGCTC	AACCACCTGAAGAAACCCAAGC
