# Supplementary material for: Transcriptomic Analysis of Seed Coats in Yellow-Seeded Brassica napus Reveals Novel Genes That Influence Proanthocyanidin Biosynthesis
Source: Front Plant Sci. 2017 Oct 5;8:1674. doi: 10.3389/fpls.2017.01674 (PMC5633857; doi:10.3389/fpls.2017.01674)
Supplement: Supplementary file 2 [file DataSheet2.XLSX]

## Sheet: Sheet1
Supplementary File 2. DEGs in yellow and brown seed coats during seed development (14-42 days after flowering (daf)). Log2fc represents log2 fold change (Y/B) in feature counts at each stage and padj represents FDR (BH-adjusted p value).
Gene name	Gene alias	Locus	up-/down- regulated in Y-NIL	log2fc (Y14d/B14d)	padj (14daf)	log2fc (Y21d/B21d)	padj (21daf)	log2fc (Y28d/B28d)	padj (28daf)	log2fc (Y35d/B35d)	padj (35daf)	log2fc (Y42d/B42d)	padj (42daf)	K-means cluster	TF family	A. thaliana homologue	Blast nr	Description
BnaA05g28680D	GSBRNA2T00014351001	chrA05:20308865-20309207	up	2.41372	0.00231324	5.3403	5.53073e-18	6.88368	1.29718e-24	4.95982	7.08677e-08	3.8939	0.00121426	14		AT3G09870.1	gi|157849686|gb|ABV89626.1|	auxin-responsive family protein [Brassica rapa]
BnaC07g17250D	GSBRNA2T00158101001	chrC07:23386456-23390691	up	3.3113	0.0225361	9.53027	7.42647e-27	7.37964	2.51579e-32	6.48586	6.22095e-16	4.78434	9.16634e-06	13	bHLH	AT5G43650.1	gi|297788979|ref|XP_002862509.1|	basic helix-loop-helix family protein [Arabidopsis lyrata subsp. lyrata] &gt;gi|297308072|gb|EFH38767.1| basic helix-loop-helix family protein [Arabidopsis lyrata subsp. lyrata]
BnaC08g36500D	GSBRNA2T00136918001	chrC08:33750555-33753773	up	1.12607	3.95779e-05	1.86197	5.08577e-15	2.60238	9.54739e-30	1.78249	2.26589e-13	1.08145	0.000325187	14		AT2G19880.2	gi|334184310|ref|NP_001189555.1|	nucleotide-diphospho-sugar transferases superfamily protein [Arabidopsis thaliana] &gt;gi|330251844|gb|AEC06938.1| nucleotide-diphospho-sugar transferases superfamily protein [Arabidopsis thaliana]
BnaC04g02100D	GSBRNA2T00024239001	chrC04:1595877-1596270	up	3.08806	0.000324116	6.00577	1.3631e-19	6.10911	1.05728e-21	5.90635	1.41953e-17	2.78261	0.000578094	8		AT2G41730.1	gi|15238596|ref|NP_197852.1|	uncharacterized protein [Arabidopsis thaliana] &gt;gi|10177864|dbj|BAB11216.1| unnamed protein product [Arabidopsis thaliana] &gt;gi|22135854|gb|AAM91509.1| putative protein [Arabidopsis thaliana] &gt;gi|24899673|gb|AAN65051.1| putative protein [Arabidopsis thaliana] &gt;gi|332005960|gb|AED93343.1| uncharacterized protein AT5G24640 [Arabidopsis thaliana]
BnaA07g22510D	GSBRNA2T00099474001	chrA07:17152393-17156060	up	3.63549	8.08556e-07	7.60166	1.04582e-51	9.06404	3.83329e-76	7.1401	1.87368e-36	6.81204	5.25377e-15	8		AT1G73805.1	gi|16648700|gb|AAL25542.1|	At1g73800/F25P22_22 [Arabidopsis thaliana] &gt;gi|71143082|gb|AAZ23932.1| At1g73800 [Arabidopsis thaliana]
BnaA01g08190D	GSBRNA2T00058120001	chrA01:3893837-3894836	up	4.34655	5.8403e-10	7.71408	1.32136e-72	8.78743	4.4951e-117	8.54235	1.32636e-51	6.83946	5.73712e-35	8		AT1G28020.1	gi|193806501|sp|Q9C7F1.2|PPR61_ARATH	RecName: Full=Putative pentatricopeptide repeat-containing protein At1g28020
BnaA10g07630D	GSBRNA2T00110233001	chrA10:6107796-6108507	up	4.75829	8.98207e-06	4.23337	7.43912e-11	7.94607	5.85626e-24	3.7786	3.85157e-08	2.28922	0.0220421	13	ERF	AT5G51990.1	gi|78057504|gb|ABB17253.1|	DREB1-2 [Brassica juncea]
BnaC08g36840D	GSBRNA2T00136878001	chrC08:33903716-33907885	up	1.50048	0.00571982	1.57275	0.000226514	1.27153	0.00464837	1.58794	0.00022728	1.44892	0.00236703	5		AT1G19180.1	gi|18394706|ref|NP_564075.1|	jasmonate-zim-domain protein 1 [Arabidopsis thaliana] &gt;gi|75174736|sp|Q9LMA8.1|TI10A_ARATH RecName: Full=Protein TIFY 10A; AltName: Full=Jasmonate ZIM domain-containing protein 1 &gt;gi|8954056|gb|AAF82229.1|AC069143_5 Contains similarity to an unknown protein T10D10.8 gi|6730756 from Arabidopsis thaliana BAC T10D10 gb|AC016529. ESTs gb|T14209, gb|BE038503, gb|AA650871, gb|AA597384, gb|H76606,…
BnaA08g21830D	GSBRNA2T00102844001	chrA08:16027785-16028439	up	2.23718	0.000139141	3.01267	6.31057e-07	4.4274	2.07447e-12	4.32026	9.17277e-09	1.97302	0.0435501	14		AT1G20350.1	gi|119720834|gb|ABL97987.1|	protein translocase [Brassica rapa]
BnaC03g26490D	GSBRNA2T00101684001	chrC03:15080723-15081987	up	2.25033	1.19029e-09	3.29257	1.02366e-23	6.4174	1.83905e-74	3.32889	2.81702e-23	1.93353	2.74531e-07	8		AT5G52930.1	gi|21537230|gb|AAM61571.1|	unknown [Arabidopsis thaliana]
BnaC08g41150D	GSBRNA2T00090394001	chrC08:35977722-35979358	up	1.26306	0.00810826	1.31076	0.000800434	1.38784	0.000453847	1.31553	0.0114968	1.33158	0.0118606	14		AT1G12520.1	gi|297849624|ref|XP_002892693.1|	Cu/Zn-superoxide dismutase copper chaperone precursor [Arabidopsis lyrata subsp. lyrata] &gt;gi|297338535|gb|EFH68952.1| Cu/Zn-superoxide dismutase copper chaperone precursor [Arabidopsis lyrata subsp. lyrata]
BnaA08g18790D	GSBRNA2T00150622001	chrA08:14612307-14613165	up	2.39148	7.75708e-05	6.11308	3.26021e-43	5.53962	7.80627e-39	4.05034	2.34305e-17	1.66066	0.00563469	13	C2H2	AT1G27730.1	gi|6693033|gb|AAF24959.1|AC012375_22	T22C5.18 [Arabidopsis thaliana]
BnaC06g07710D	GSBRNA2T00085509001	chrC06:8276906-8277458	up	4.22971	0.000749869	5.91021	9.66236e-12	5.92466	5.04278e-17	4.21582	1.69687e-05	3.28308	0.0376726	13	ERF	AT1G33760.1	gi|224073897|ref|XP_002304195.1|	AP2 domain-containing transcription factor family protein [Populus trichocarpa] &gt;gi|222841627|gb|EEE79174.1| AP2 domain-containing transcription factor family protein [Populus trichocarpa]
BnaA01g30050D	GSBRNA2T00076442001	chrA01:20692175-20692798	up	3.97083	0.000252139	8.71944	4.871e-36	8.41429	2.40611e-62	7.54302	8.30797e-30	6.3278	3.01443e-12	8		AT3G13080.4	gi|42733544|dbj|BAD11207.1|	multidrug resistance-associated protein [Thlaspi caerulescens]
BnaA10g11500D	GSBRNA2T00093711001	chrA10:9656812-9657931	up	2.88012	0.000538926	4.62645	5.75224e-12	4.31863	1.44942e-10	3.88681	3.02055e-08	2.87543	0.000393765	13		AT5G57560.1	gi|401466646|gb|AFP93557.1|	xyloglucan endotransglycosylase/hydrolase 1 [Neolamarckia cadamba] &gt;gi|472405718|gb|AGI42455.1| xyloglucan endotransglycosylase/hydrolase [Neolamarckia cadamba] &gt;gi|472405734|gb|AGI42463.1| xyloglucan endotransglycosylase/hydrolase [Neolamarckia cadamba]
BnaA06g21360D	GSBRNA2T00109784001	chrA06:14831890-14835475	up	2.48058	4.58528e-08	7.15936	8.21973e-70	7.65173	4.47105e-80	4.66203	5.35176e-30	2.5713	2.82016e-08	13		AT5G61910.4	gi|334188555|ref|NP_001190590.1|	Development and Cell Death domain-containing protein [Arabidopsis thaliana] &gt;gi|332010150|gb|AED97533.1| Development and Cell Death domain-containing protein [Arabidopsis thaliana]
BnaC01g24670D	GSBRNA2T00125764001	chrC01:19797023-19797281	up	2.06604	0.00113639	3.76692	4.14383e-17	4.29636	1.96733e-25	3.29749	6.39331e-10	1.76574	0.0115544	13	GRAS	AT3G46600.3	gi|145332771|ref|NP_001078251.1|	scarecrow-like protein 30 [Arabidopsis thaliana] &gt;gi|332644659|gb|AEE78180.1| scarecrow-like protein 30 [Arabidopsis thaliana]
BnaC05g50000D	GSBRNA2T00026188001	chrC05_random:702306-703682	up	5.29662	4.02074e-14	9.18118	3.0262e-35	8.32668	1.15053e-34	3.48324	3.95483e-08	4.24645	1.14672e-09	13		AT1G17710.1	gi|297850166|ref|XP_002892964.1|	phosphoric monoester hydrolase [Arabidopsis lyrata subsp. lyrata] &gt;gi|297338806|gb|EFH69223.1| phosphoric monoester hydrolase [Arabidopsis lyrata subsp. lyrata]
BnaA09g02150D	GSBRNA2T00009873001	chrA09:1059835-1062402	up	2.782	0.0275791	6.67338	1.20089e-25	7.19585	3.60409e-33	6.0343	2.43927e-10	4.08105	0.000431857	13	MYB	AT3G27810.1	gi|356614790|gb|AET25524.1|	MYB1 [Brassica oleracea]
BnaA06g31640D	GSBRNA2T00144594001	chrA06:21201546-21202254	up	1.59068	0.0356824	4.80483	3.10323e-26	5.12463	5.15916e-32	3.78595	3.88581e-17	2.26034	1.28339e-05	8		AT3G28210.1	gi|15232930|ref|NP_189461.1|	zinc finger (AN1-like) family protein [Arabidopsis thaliana] &gt;gi|122069682|sp|Q67YE6.2|SAP12_ARATH RecName: Full=Zinc finger AN1 domain-containing stress-associated protein 12; Short=AtSAP12 &gt;gi|5006473|gb|AAD37511.1|AF139098_1 putative zinc finger protein [Arabidopsis thaliana] &gt;gi|11994583|dbj|BAB02638.1| zinc finger protein-like [Arabidopsis thaliana] &gt;gi|51971687|dbj|BAD44508.1| p…
BnaC06g23400D	GSBRNA2T00049054001	chrC06:25273624-25277304	up	2.89612	1.59147e-09	6.59057	8.40101e-71	8.79377	5.8194e-99	6.65151	3.07302e-51	4.63465	6.23222e-21	8		AT1G73805.1	gi|16648700|gb|AAL25542.1|	At1g73800/F25P22_22 [Arabidopsis thaliana] &gt;gi|71143082|gb|AAZ23932.1| At1g73800 [Arabidopsis thaliana]
BnaA06g09760D	GSBRNA2T00062199001	chrA06:5213048-5213544	up	3.59464	0.00214394	5.30609	9.37606e-17	6.42433	3.20927e-23	4.67437	5.1862e-09	2.82537	0.00819641	13		AT1G15010.1	gi|6899646|gb|AAF31023.1|AC012189_5	EST gb|AB015130 comes from this gene [Arabidopsis thaliana] &gt;gi|12083318|gb|AAG48818.1|AF332455_1 unknown protein [Arabidopsis thaliana]
BnaCnng63430D	GSBRNA2T00087739001	chrCnn_random:63320377-63322772	up	2.89302	3.35917e-22	4.97747	1.67829e-75	5.15946	1.50129e-84	3.5735	3.54634e-40	2.35337	2.23142e-16	8		AT3G22370.1	gi|327554104|gb|AEB00555.1|	mitochondrial alternative oxidase 1a [Brassica juncea]
BnaA03g46490D	GSBRNA2T00048935001	chrA03:23875733-23877688	up	1.63764	8.98207e-06	5.0307	1.86162e-83	4.72597	9.32242e-84	3.57799	3.86541e-53	2.6148	1.48455e-25	8		AT4G24160.1	gi|297803700|ref|XP_002869734.1|	hydrolase, alpha/beta fold family protein [Arabidopsis lyrata subsp. lyrata] &gt;gi|297315570|gb|EFH45993.1| hydrolase, alpha/beta fold family protein [Arabidopsis lyrata subsp. lyrata]
BnaAnng38720D	GSBRNA2T00020001001	chrAnn_random:43916315-43917194	up	3.16405	0.0215335	4.57834	5.89916e-36	7.51419	2.80409e-41	6.34202	6.0953e-26	5.9667	1.25199e-10	8		AT2G04040.1	gi|297835702|ref|XP_002885733.1|	mate efflux family protein [Arabidopsis lyrata subsp. lyrata] &gt;gi|297331573|gb|EFH61992.1| mate efflux family protein [Arabidopsis lyrata subsp. lyrata]
BnaC05g43150D	GSBRNA2T00073223001	chrC05:40154353-40154695	up	2.25231	0.0329079	6.702	4.34401e-16	7.41897	4.82417e-20	5.33122	2.605e-07	3.57926	0.00894744	14		AT3G09870.1	gi|157849686|gb|ABV89626.1|	auxin-responsive family protein [Brassica rapa]
BnaC04g08440D	GSBRNA2T00053926001	chrC04:6349369-6350863	up	3.33413	2.27815e-11	4.79073	8.27303e-27	5.44921	5.86545e-36	4.98858	1.09127e-29	4.87365	2.59464e-27	8		AT2G36800.1	gi|297827173|ref|XP_002881469.1|	don-glucosyltransferase [Arabidopsis lyrata subsp. lyrata] &gt;gi|297327308|gb|EFH57728.1| don-glucosyltransferase [Arabidopsis lyrata subsp. lyrata]
BnaA02g26300D	GSBRNA2T00030855001	chrA02:19402479-19406384	up	4.46125	1.44179e-11	6.48852	2.59372e-53	7.99463	9.82897e-77	3.98824	8.09622e-32	2.21001	3.6537e-09	8		AT2G02250.1	gi|186498740|ref|NP_178332.2|	phloem protein 2-B2 [Arabidopsis thaliana] &gt;gi|334302847|sp|Q9ZVR5.2|PP2B2_ARATH RecName: Full=Putative F-box protein PP2-B2; AltName: Full=Protein PHLOEM PROTEIN 2-LIKE B2; Short=AtPP2-B2 &gt;gi|330250467|gb|AEC05561.1| phloem protein 2-B2 [Arabidopsis thaliana]
BnaA05g34970D	GSBRNA2T00013462001	chrA05_random:439589-440144	up	3.62076	0.000926142	6.82361	1.05036e-19	6.87397	1.37843e-21	4.04531	8.42005e-09	2.67071	0.00343304	13		AT2G32020.1	gi|15225172|ref|NP_180762.1|	Acyl-CoA N-acyltransferases (NAT) superfamily protein [Arabidopsis thaliana] &gt;gi|4263716|gb|AAD15402.1| putative alanine acetyl transferase [Arabidopsis thaliana] &gt;gi|89111884|gb|ABD60714.1| At2g32020 [Arabidopsis thaliana] &gt;gi|330253529|gb|AEC08623.1| Acyl-CoA N-acyltransferases (NAT) superfamily protein [Arabidopsis thaliana]
BnaC08g34580D	GSBRNA2T00127386001	chrC08:32701826-32702123	up	2.718	7.75708e-05	6.23581	9.98785e-47	6.8455	8.92188e-68	4.57825	2.073e-29	3.14863	1.58139e-13	8		0	#N/A	#N/A
BnaC04g02080D	GSBRNA2T00024241001	chrC04:1589211-1589604	up	3.58877	2.3277e-06	5.92771	1.18861e-22	6.71907	1.21783e-29	5.2527	7.0858e-17	4.31028	2.62917e-09	8		AT2G41730.1	gi|15238596|ref|NP_197852.1|	uncharacterized protein [Arabidopsis thaliana] &gt;gi|10177864|dbj|BAB11216.1| unnamed protein product [Arabidopsis thaliana] &gt;gi|22135854|gb|AAM91509.1| putative protein [Arabidopsis thaliana] &gt;gi|24899673|gb|AAN65051.1| putative protein [Arabidopsis thaliana] &gt;gi|332005960|gb|AED93343.1| uncharacterized protein AT5G24640 [Arabidopsis thaliana]
BnaCnng37810D	GSBRNA2T00033792001	chrCnn_random:36318017-36318644	up	3.2579	0.0172346	6.12671	2.23728e-30	5.99123	1.28447e-33	4.49186	9.35623e-15	3.3338	1.25939e-05	13		AT1G59590.1	gi|21618172|gb|AAM67222.1|	unknown [Arabidopsis thaliana] &gt;gi|343455576|gb|AEM36361.1| At1g59590 [Arabidopsis thaliana]
BnaC03g04000D	GSBRNA2T00134598001	chrC03:1934030-1934303	up	4.28462	1.20757e-10	4.55797	6.92644e-51	5.18075	6.97071e-66	3.57258	1.20953e-22	3.38218	1.28542e-08	13		AT5G09876.1	gi|238481228|ref|NP_001154701.1|	uncharacterized protein [Arabidopsis thaliana] &gt;gi|332004076|gb|AED91459.1| uncharacterized protein AT5G09876 [Arabidopsis thaliana]
BnaA03g09250D	GSBRNA2T00148776001	chrA03:4154775-4155399	up	2.57461	1.67564e-11	4.78631	5.64932e-44	4.32932	3.47691e-37	3.0621	3.71559e-18	1.59525	0.000166377	5	C2H2	AT5G59820.1	gi|301133568|gb|ADK63406.1|	C2H2 type zinc finger protein [Brassica rapa]
BnaA03g16830D	GSBRNA2T00141794001	chrA03:7873583-7875074	up	2.29397	6.75046e-06	5.13806	2.37668e-35	7.76521	2.56887e-67	7.25871	3.34608e-54	6.31624	2.38108e-33	8		AT2G36800.1	gi|297827173|ref|XP_002881469.1|	don-glucosyltransferase [Arabidopsis lyrata subsp. lyrata] &gt;gi|297327308|gb|EFH57728.1| don-glucosyltransferase [Arabidopsis lyrata subsp. lyrata]
BnaAnng20330D	GSBRNA2T00045391001	chrAnn_random:22147761-22148817	up	2.68077	4.01605e-06	3.95923	1.97893e-09	5.01647	3.48623e-13	2.41106	8.38878e-06	2.59575	0.000315059	8		AT5G52930.1	gi|21537230|gb|AAM61571.1|	unknown [Arabidopsis thaliana]
BnaA03g06260D	GSBRNA2T00130142001	chrA03:2810222-2812680	up	2.03817	2.4739e-08	2.9196	5.49165e-19	4.79452	1.44282e-50	3.63856	3.78818e-28	2.70953	8.58982e-14	8		AT2G20800.1	gi|297836846|ref|XP_002886305.1|	NDB4 H dehydrogenase B4 [Arabidopsis lyrata subsp. lyrata] &gt;gi|297332145|gb|EFH62564.1| NDB4 H dehydrogenase B4 [Arabidopsis lyrata subsp. lyrata]
BnaCnng43630D	GSBRNA2T00041068001	chrCnn_random:42676601-42682711	up	3.06409	1.81725e-12	7.26251	9.86055e-80	7.80236	7.77114e-87	4.85573	5.22318e-40	2.60575	4.96142e-11	13		AT4G38420.1	gi|22329235|ref|NP_195555.2|	protein SKU5 similar 9 [Arabidopsis thaliana] &gt;gi|18176392|gb|AAL60036.1| putative pectinesterase [Arabidopsis thaliana] &gt;gi|20465521|gb|AAM20243.1| putative pectinesterase [Arabidopsis thaliana] &gt;gi|332661527|gb|AEE86927.1| protein SKU5 similar 9 [Arabidopsis thaliana]
BnaC03g26530D	GSBRNA2T00101688001	chrC03:15108679-15109890	up	2.59385	1.81964e-13	3.58996	2.64139e-31	5.42221	4.81064e-70	2.85199	4.54984e-20	2.07667	8.47144e-10	8		AT5G54550.1	gi|15239672|ref|NP_200266.1|	uncharacterized protein [Arabidopsis thaliana] &gt;gi|9758947|dbj|BAB09334.1| unnamed protein product [Arabidopsis thaliana] &gt;gi|332009126|gb|AED96509.1| uncharacterized protein AT5G54550 [Arabidopsis thaliana]
BnaC06g31460D	GSBRNA2T00049707001	chrC06:32024419-32025870	up	1.07962	0.000431234	1.91133	1.15252e-14	3.55993	8.52712e-50	1.79045	2.50035e-12	1.1473	0.000110773	3		AT1G70440.1	gi|15223159|ref|NP_177201.1|	probable inactive poly [ADP-ribose] polymerase SRO3 [Arabidopsis thaliana] &gt;gi|338819582|sp|O64592.2|SRO3_ARATH RecName: Full=Probable inactive poly [ADP-ribose] polymerase SRO3; AltName: Full=Protein SIMILAR TO RCD ONE 3 &gt;gi|332196941|gb|AEE35062.1| probable inactive poly [ADP-ribose] polymerase SRO3 [Arabidopsis thaliana]
BnaA09g54170D	GSBRNA2T00097488001	chrA09_random:2421193-2427345	up	5.12276	4.94561e-43	7.62943	5.54713e-145	8.46254	1.75868e-182	3.91328	1.26078e-42	1.57134	2.08496e-06	5		AT4G01360.1	gi|30678866|ref|NP_192045.2|	BYPASS1-related protein [Arabidopsis thaliana] &gt;gi|332656615|gb|AEE82015.1| BYPASS1-related protein [Arabidopsis thaliana]
BnaA07g02240D	GSBRNA2T00065459001	chrA07:1861438-1862628	up	1.68368	1.31065e-09	3.14745	2.20322e-36	5.27992	1.44262e-99	3.1104	1.16999e-34	2.42156	6.27191e-20	8		AT5G54320.1	gi|15239607|ref|NP_200243.1|	uncharacterized protein [Arabidopsis thaliana] &gt;gi|9759505|dbj|BAB10755.1| unnamed protein product [Arabidopsis thaliana] &gt;gi|332009101|gb|AED96484.1| uncharacterized protein AT5G54320 [Arabidopsis thaliana]
BnaC04g06800D	GSBRNA2T00152815001	chrC04:4910116-4912485	up	3.46979	3.04882e-08	5.61432	3.28028e-28	6.37487	3.09352e-38	3.80666	8.67587e-14	1.94696	0.00400991	13	WRKY	AT2G38470.1	gi|562776891|gb|AHB33839.1|	WRKY transcription factor 33 [Brassica rapa]
BnaC02g21440D	GSBRNA2T00137200001	chrC02:18352054-18355703	up	1.29247	0.0487997	5.03515	2.21917e-38	6.06402	1.83225e-53	2.77224	3.04959e-12	1.60962	0.00154841	13		AT1G72520.1	gi|15218506|ref|NP_177396.1|	lipoxygenase 4 [Arabidopsis thaliana] &gt;gi|75309247|sp|Q9FNX8.1|LOX4_ARATH RecName: Full=Lipoxygenase 4, chloroplastic; Short=AtLOX4; AltName: Full=LOX3-like protein; Flags: Precursor &gt;gi|12325264|gb|AAG52571.1|AC016529_2 putative lipoxygenase; 4618-640 [Arabidopsis thaliana] &gt;gi|11967675|emb|CAC19364.1| lipoxygenase [Arabidopsis thaliana] &gt;gi|15810255|gb|AAL07015.1| putative lipoxygen…
BnaC05g42130D	GSBRNA2T00111006001	chrC05:39600533-39601469	up	3.72655	5.12277e-07	4.20139	1.01546e-38	5.35265	1.21394e-74	5.58907	2.07368e-46	4.2681	8.04818e-29	8	ERF	AT3G11020.1	gi|15228427|ref|NP_187713.1|	dehydration-responsive element-binding protein 2B [Arabidopsis thaliana] &gt;gi|48427910|sp|O82133.1|DRE2B_ARATH RecName: Full=Dehydration-responsive element-binding protein 2B; Short=Protein DREB2B &gt;gi|6016692|gb|AAF01519.1|AC009991_15 DREB2B transcription factor [Arabidopsis thaliana] &gt;gi|3738232|dbj|BAA33795.1| DREB2B [Arabidopsis thaliana] &gt;gi|4126708|dbj|BAA36706.1| DREB2B [Arabidop…
BnaAnng21280D	GSBRNA2T00050942001	chrAnn_random:23592593-23593463	up	2.48	3.14567e-09	4.0381	3.53667e-30	4.03436	5.68662e-31	3.45186	6.7684e-22	2.79232	4.46642e-13	13	ERF	AT4G17500.1	gi|240255975|ref|NP_567530.4|	ethylene-responsive transcription factor 1A [Arabidopsis thaliana] &gt;gi|21264420|sp|O80337.2|EF100_ARATH RecName: Full=Ethylene-responsive transcription factor 1A; Short=AtERF1A; AltName: Full=Ethylene-responsive element-binding factor 1A; Short=EREBP-1A &gt;gi|16648795|gb|AAL25588.1| AT4g17500/dl4785w [Arabidopsis thaliana] &gt;gi|17064914|gb|AAL32611.1| Unknown protein [Arabidopsis thaliana] …
BnaC06g40030D	GSBRNA2T00148121001	chrC06:36871023-36875552	up	2.46368	5.76739e-08	6.53303	7.50199e-56	7.12675	1.81769e-66	3.73602	8.07415e-20	2.17047	1.8258e-05	13		AT1G79690.1	gi|15912329|gb|AAL08298.1|	At1g79690/F20B17_11 [Arabidopsis thaliana]
BnaC04g12680D	GSBRNA2T00061275001	chrC04:9897693-9898248	up	3.90671	0.000564388	6.23102	5.8221e-28	7.24189	2.14088e-38	4.66044	5.84345e-16	2.40505	0.00172951	13		AT2G32020.1	gi|15225172|ref|NP_180762.1|	Acyl-CoA N-acyltransferases (NAT) superfamily protein [Arabidopsis thaliana] &gt;gi|4263716|gb|AAD15402.1| putative alanine acetyl transferase [Arabidopsis thaliana] &gt;gi|89111884|gb|ABD60714.1| At2g32020 [Arabidopsis thaliana] &gt;gi|330253529|gb|AEC08623.1| Acyl-CoA N-acyltransferases (NAT) superfamily protein [Arabidopsis thaliana]
BnaC04g55140D	GSBRNA2T00025317001	chrC04_random:2675900-2677763	up	1.28159	0.00797835	6.2767	2.73114e-54	6.38124	3.10709e-62	4.83534	1.30431e-23	3.33416	4.4272e-05	14		AT3G60420.1	gi|15232324|ref|NP_191601.1|	phosphoglycerate mutase family protein [Arabidopsis thaliana] &gt;gi|7287990|emb|CAB81828.1| putative protein [Arabidopsis thaliana] &gt;gi|26453090|dbj|BAC43621.1| unknown protein [Arabidopsis thaliana] &gt;gi|30017297|gb|AAP12882.1| At3g60420 [Arabidopsis thaliana] &gt;gi|332646538|gb|AEE80059.1| phosphoglycerate mutase family protein [Arabidopsis thaliana]
BnaC02g06510D	GSBRNA2T00065402001	chrC02:3493394-3494410	up	1.62635	1.142e-06	4.11443	4.39387e-53	4.77537	2.51936e-71	2.9637	1.47648e-27	1.4356	5.86712e-06	13		AT3G02700.1	gi|297832904|ref|XP_002884334.1|	NC domain-containing protein [Arabidopsis lyrata subsp. lyrata] &gt;gi|297330174|gb|EFH60593.1| NC domain-containing protein [Arabidopsis lyrata subsp. lyrata]
BnaC06g34300D	GSBRNA2T00103413001	chrC06:33832124-33834203	up	2.93417	2.16746e-14	7.00705	4.34966e-115	8.44621	3.77746e-109	5.70532	2.04705e-75	5.73808	3.23033e-33	8		AT1G73340.1	gi|297839195|ref|XP_002887479.1|	cytochrome P450 family protein [Arabidopsis lyrata subsp. lyrata] &gt;gi|297333320|gb|EFH63738.1| cytochrome P450 family protein [Arabidopsis lyrata subsp. lyrata]
BnaC02g13440D	GSBRNA2T00122768001	chrC02:8653833-8654973	up	1.65366	0.00384302	4.66355	8.45454e-18	6.04408	5.22679e-31	5.65201	6.70876e-19	3.7324	1.04484e-09	8		AT5G54330.1	gi|15239672|ref|NP_200266.1|	uncharacterized protein [Arabidopsis thaliana] &gt;gi|9758947|dbj|BAB09334.1| unnamed protein product [Arabidopsis thaliana] &gt;gi|332009126|gb|AED96509.1| uncharacterized protein AT5G54550 [Arabidopsis thaliana]
BnaC04g01860D	GSBRNA2T00024269001	chrC04:1474142-1474400	up	2.81794	0.0215689	7.33076	1.92551e-30	10.127	5.97489e-33	6.94886	3.96824e-30	5.99109	3.14705e-15	8		0	#N/A	#N/A
BnaA01g34850D	GSBRNA2T00030135001	chrA01_random:162779-164596	up	1.97173	0.000499409	7.31187	6.14045e-51	6.74604	3.68538e-59	5.30549	4.98534e-23	4.71017	9.33876e-12	13	B3	AT4G31620.1	gi|340749211|gb|AEK67479.1|	transcriptional factor B3 family protein [Arabidopsis thaliana]
BnaC01g32200D	GSBRNA2T00038218001	chrC01:31336085-31342280	up	2.43522	0.00237545	6.66274	9.66547e-38	6.75159	3.54002e-38	3.17657	1.23949e-08	2.34189	0.000643553	13		AT3G21180.1	gi|9280219|dbj|BAB01709.1|	Ca2+-transporting ATPase [Arabidopsis thaliana]
BnaA09g04550D	GSBRNA2T00009552001	chrA09:2241240-2243205	up	4.28127	4.71538e-16	6.11692	7.04771e-63	8.17933	3.74102e-83	5.74871	3.97711e-47	3.50985	5.74842e-18	8		AT5G25440.1	gi|297812755|ref|XP_002874261.1|	predicted protein [Arabidopsis lyrata subsp. lyrata] &gt;gi|297320098|gb|EFH50520.1| predicted protein [Arabidopsis lyrata subsp. lyrata]
BnaC02g46610D	GSBRNA2T00040758001	chrC02_random:2373894-2375620	up	2.494	6.86213e-05	4.61639	1.91356e-33	5.66638	2.50443e-35	1.10086	0.0458941	1.08931	0.0414167	5		AT1G80820.1	gi|340026074|gb|AEK27156.1|	cinnamoyl-CoA reductase 2-4 [Brassica napus] &gt;gi|340026076|gb|AEK27157.1| cinnamoyl-CoA reductase 2-4 [Brassica napus] &gt;gi|340026092|gb|AEK27164.1| cinnamoyl-CoA reductase 2-2 [Brassica oleracea var. viridis] &gt;gi|340026094|gb|AEK27165.1| cinnamoyl-CoA reductase 2-2 [Brassica oleracea var. viridis]
BnaA03g22120D	GSBRNA2T00138849001	chrA03:10477595-10478806	up	2.88617	3.35765e-12	3.78515	4.70632e-24	5.74709	1.17587e-54	3.55116	6.21763e-21	2.52974	6.79888e-10	8		AT5G54550.1	gi|15239672|ref|NP_200266.1|	uncharacterized protein [Arabidopsis thaliana] &gt;gi|9758947|dbj|BAB09334.1| unnamed protein product [Arabidopsis thaliana] &gt;gi|332009126|gb|AED96509.1| uncharacterized protein AT5G54550 [Arabidopsis thaliana]
BnaA02g27290D	GSBRNA2T00093585001	chrA02:20143507-20143910	up	3.13916	1.9378e-06	4.67524	5.19001e-17	6.84958	2.10044e-26	5.95489	3.97923e-18	3.40168	1.49301e-07	8		AT2G03760.1	gi|3420006|gb|AAC63112.1|	steroid sulfotransferase 2 [Brassica napus]
BnaC04g51210D	GSBRNA2T00038138001	chrC04:48586800-48587540	up	3.26274	6.30704e-17	5.67814	1.36966e-70	7.2908	5.57463e-114	4.22222	1.77553e-41	2.35268	1.96931e-12	8	ERF	AT2G47520.1	gi|15226619|ref|NP_182274.1|	ethylene-responsive transcription factor ERF071 [Arabidopsis thaliana] &gt;gi|75219097|sp|O22259.1|ERF71_ARATH RecName: Full=Ethylene-responsive transcription factor ERF071 &gt;gi|2529675|gb|AAC62858.1| putative AP2 domain transcription factor [Arabidopsis thaliana] &gt;gi|18491273|gb|AAL69461.1| At2g47520/T30B22.18 [Arabidopsis thaliana] &gt;gi|330255760|gb|AEC10854.1| ethylene-responsive transc…
BnaCnng33050D	GSBRNA2T00023483001	chrCnn_random:31428103-31430168	up	1.24091	4.43385e-06	1.25661	5.06411e-07	1.76436	3.16975e-14	1.47816	1.17555e-09	1.40861	2.67009e-08	5		0	#N/A	#N/A
BnaA10g22680D	GSBRNA2T00135993001	chrA10:15220363-15221445	up	1.64489	5.13013e-05	3.37142	2.31329e-28	3.98216	4.80858e-40	2.70764	3.19331e-18	1.68138	3.35424e-06	13	NAC	AT5G08790.1	gi|31322568|gb|AAP35049.1|	NAC-domain protein 3 [Brassica napus]
BnaA10g07970D	GSBRNA2T00110179001	chrA10:6527364-6528229	up	1.64775	0.0112351	2.49863	3.40815e-07	3.87079	1.15192e-17	2.61242	4.98732e-08	2.56507	6.94126e-07	8		AT5G51440.1	gi|21554988|gb|AAM63747.1|	mitochondrial heat shock 22 kd protein-like [Arabidopsis thaliana]
BnaC03g08060D	GSBRNA2T00140590001	chrC03:3810314-3812797	up	2.20176	2.21661e-11	2.88865	1.75385e-21	4.62759	5.13213e-55	3.58079	6.67625e-32	2.34861	1.55958e-12	8		AT2G20800.1	gi|297836846|ref|XP_002886305.1|	NDB4 H dehydrogenase B4 [Arabidopsis lyrata subsp. lyrata] &gt;gi|297332145|gb|EFH62564.1| NDB4 H dehydrogenase B4 [Arabidopsis lyrata subsp. lyrata]
BnaAnng21450D	GSBRNA2T00051208001	chrAnn_random:23819989-23821089	up	3.66389	2.75111e-11	4.37771	1.38374e-21	6.96178	2.13152e-40	5.73747	1.26632e-31	5.59109	7.01586e-20	8		AT5G54330.1	gi|15239672|ref|NP_200266.1|	uncharacterized protein [Arabidopsis thaliana] &gt;gi|9758947|dbj|BAB09334.1| unnamed protein product [Arabidopsis thaliana] &gt;gi|332009126|gb|AED96509.1| uncharacterized protein AT5G54550 [Arabidopsis thaliana]
BnaAnng06940D	GSBRNA2T00075566001	chrAnn_random:6856782-6857535	up	3.20115	0.0232771	7.75031	9.79598e-23	8.61526	3.20928e-46	7.05534	3.10358e-27	6.43959	5.6935e-12	8	ERF	AT5G61600.1	gi|21617964|gb|AAM67014.1|	DNA binding protein-like protein [Arabidopsis thaliana]
BnaC05g17480D	GSBRNA2T00065567001	chrC05:11179841-11181269	up	1.37509	0.0205369	4.65333	1.53785e-31	4.5858	1.47507e-31	3.36674	8.65758e-15	2.74809	8.97843e-07	14		AT1G22240.1	gi|9454526|gb|AAF87849.1|AC073942_3	Contains similarity to RNA binding protein PufA from Dictyostelium discoideum gi|5106561 and contains multiple Pumilio-family RNA binding PF|00806 domains [Arabidopsis thaliana]
BnaC08g38620D	GSBRNA2T00136670001	chrC08:34792103-34793644	up	1.02598	0.000726659	1.1552	7.41851e-06	1.07252	3.61836e-05	1.01478	0.000271699	1.15996	2.51095e-05	3		AT1G15880.1	gi|18394296|ref|NP_563985.1|	golgi snare 11 [Arabidopsis thaliana] &gt;gi|27805476|sp|Q9LMP7.1|GOS11_ARATH RecName: Full=Golgi SNAP receptor complex member 1-1; AltName: Full=Golgi SNARE 11 protein; Short=AtGOS11 &gt;gi|8927666|gb|AAF82157.1|AC034256_21 Contains similarity to GOS28/P28 protein from Homo sapiens gb|AF047438. ESTs gb|F14225, gb|AA395297, gb|BE038320 come from this gene [Arabidopsis thaliana] &gt;gi|12083260|gb…
BnaC06g01320D	GSBRNA2T00013273001	chrC06:2106065-2107588	up	1.12847	0.000397234	3.74472	5.75553e-54	4.749	1.69141e-87	2.48659	1.7173e-23	1.63266	2.01785e-09	13		AT2G18193.1	gi|30680274|ref|NP_849972.1|	P-loop containing nucleoside triphosphate hydrolases superfamily protein [Arabidopsis thaliana] &gt;gi|26452984|dbj|BAC43568.1| putative AAA-type ATPase [Arabidopsis thaliana] &gt;gi|51968516|dbj|BAD42950.1| AAA-type ATPase like protein [Arabidopsis thaliana] &gt;gi|51968792|dbj|BAD43088.1| AAA-type ATPase like protein [Arabidopsis thaliana] &gt;gi|51971357|dbj|BAD44343.1| AAA-type ATPase like pr…
BnaA04g28450D	GSBRNA2T00003257001	chrA04_random:830906-834753	up	3.02819	0.0257572	5.46443	2.73312e-11	8.50979	1.69397e-28	7.00111	1.92221e-18	4.7701	3.37417e-11	8		AT2G29930.3	gi|3420058|gb|AAC31859.1|	unknown protein [Arabidopsis thaliana] &gt;gi|20198092|gb|AAM15395.1| unknown protein [Arabidopsis thaliana]
BnaC01g38010D	GSBRNA2T00026324001	chrC01:37118914-37123238	up	2.51801	0.0232771	8.37332	1.06246e-59	9.68425	4.33981e-78	8.87669	2.54146e-36	6.39443	1.83735e-22	8		AT3G13080.2	gi|321160801|gb|ADW66590.1|	multidrug resistace protein [Hirschfeldia incana]
BnaC09g27850D	GSBRNA2T00108751001	chrC09:29692317-29693200	up	1.56145	0.00146589	1.7611	4.45405e-05	2.36318	2.0547e-09	1.64102	0.000203876	1.70575	0.000279558	3		AT5G51440.1	gi|21554988|gb|AAM63747.1|	mitochondrial heat shock 22 kd protein-like [Arabidopsis thaliana]
BnaC03g52210D	GSBRNA2T00145769001	chrC03:36944083-36947596	up	2.04725	2.62875e-13	4.09461	1.09336e-66	4.57487	1.31577e-82	2.75808	1.13731e-27	1.45823	3.3413e-06	13		AT5G61910.4	gi|334188555|ref|NP_001190590.1|	Development and Cell Death domain-containing protein [Arabidopsis thaliana] &gt;gi|332010150|gb|AED97533.1| Development and Cell Death domain-containing protein [Arabidopsis thaliana]
BnaC04g05150D	GSBRNA2T00089122001	chrC04:3640843-3642463	up	2.74088	0.0424661	6.12791	4.77677e-46	8.40225	1.62437e-51	6.23989	4.17336e-29	4.54958	1.48112e-11	8		AT5G51160.1	gi|15241393|ref|NP_199929.1|	ankyrin repeat-containing protein [Arabidopsis thaliana] &gt;gi|8843852|dbj|BAA97378.1| unnamed protein product [Arabidopsis thaliana] &gt;gi|45825143|gb|AAS77479.1| At5g51160 [Arabidopsis thaliana] &gt;gi|51968476|dbj|BAD42930.1| putative protein [Arabidopsis thaliana] &gt;gi|62319991|dbj|BAD94109.1| putative protein [Arabidopsis thaliana] &gt;gi|332008662|gb|AED96045.1| ankyrin repeat-containin…
BnaC03g73620D	GSBRNA2T00004478001	chrC03_random:1682705-1684973	up	1.48163	0.00148544	5.40597	3.32674e-75	6.64333	9.73768e-119	4.48194	2.27587e-49	3.20308	1.49433e-21	13		AT3G13080.1	gi|42733544|dbj|BAD11207.1|	multidrug resistance-associated protein [Thlaspi caerulescens]
BnaC04g24790D	GSBRNA2T00087283001	chrC04:25686828-25687490	up	2.89261	7.75231e-05	6.006	6.45534e-42	6.83801	4.45708e-59	5.33373	1.0737e-38	1.73779	6.48209e-05	8		AT3G56891.1	gi|186511137|ref|NP_001118849.1|	metal ion binding protein [Arabidopsis thaliana] &gt;gi|332646062|gb|AEE79583.1| metal ion binding protein [Arabidopsis thaliana]
BnaA10g01680D	GSBRNA2T00150397001	chrA10:839712-841069	up	2.36722	8.61899e-07	4.93272	9.83396e-50	5.15717	4.38175e-59	4.00435	1.26632e-31	1.65649	0.000105478	13		AT1G03070.2	gi|28416699|gb|AAO42880.1|	At3g53810 [Arabidopsis thaliana] &gt;gi|110743223|dbj|BAE99502.1| serine/threonine-specific kinase like protein [Arabidopsis thaliana]
BnaC08g13000D	GSBRNA2T00104588001	chrC08:18037697-18038219	up	2.92446	0.0153651	8.28145	2.93451e-20	7.75231	3.00389e-31	5.59527	5.24924e-12	3.61605	0.00507556	13		AT4G28330.1	gi|79487709|ref|NP_194562.2|	uncharacterized protein [Arabidopsis thaliana] &gt;gi|38603904|gb|AAR24697.1| At4g28330 [Arabidopsis thaliana] &gt;gi|45592902|gb|AAS68105.1| At4g28330 [Arabidopsis thaliana] &gt;gi|332660070|gb|AEE85470.1| uncharacterized protein AT4G28330 [Arabidopsis thaliana]
BnaCnng24710D	GSBRNA2T00010297001	chrCnn_random:23131903-23133395	up	2.37997	2.68684e-08	5.21925	1.6069e-44	7.55118	6.39581e-90	6.39492	9.94162e-66	5.72568	3.97938e-50	8		AT2G36800.1	gi|297827173|ref|XP_002881469.1|	don-glucosyltransferase [Arabidopsis lyrata subsp. lyrata] &gt;gi|297327308|gb|EFH57728.1| don-glucosyltransferase [Arabidopsis lyrata subsp. lyrata]
BnaC02g24170D	GSBRNA2T00012438001	chrC02:21442170-21442871	up	1.69899	0.00661177	4.43473	7.04369e-41	4.14341	8.31363e-41	2.10778	9.25013e-11	1.34225	0.00219759	13		AT1G76600.1	gi|18411155|ref|NP_565136.1|	uncharacterized protein [Arabidopsis thaliana] &gt;gi|12323985|gb|AAG51956.1|AC015450_17 unknown protein; 83277-83927 [Arabidopsis thaliana] &gt;gi|21592540|gb|AAM64489.1| unknown [Arabidopsis thaliana] &gt;gi|23197634|gb|AAN15344.1| Unknown protein [Arabidopsis thaliana] &gt;gi|332197742|gb|AEE35863.1| uncharacterized protein AT1G76600 [Arabidopsis thaliana]
BnaC03g11570D	GSBRNA2T00141024001	chrC03:5629712-5630189	up	4.31187	4.63415e-25	5.80789	4.54253e-60	4.90621	1.18478e-46	3.8422	2.12669e-27	1.40897	0.00219901	5	C2H2	AT5G59820.1	gi|301133568|gb|ADK63406.1|	C2H2 type zinc finger protein [Brassica rapa]
BnaA02g35860D	GSBRNA2T00022509001	chrA02_random:569293-570214	up	1.95069	0.0320397	3.53466	1.42119e-36	2.46382	2.56055e-20	1.33985	1.56949e-05	1.2394	0.000277791	5		AT1G73500.1	gi|430217138|gb|AGA37179.1|	mitogen-activated protein kinase kinase 9.1 [Brassica napus]
BnaA07g02210D	GSBRNA2T00065462001	chrA07:1846475-1847705	up	2.34435	4.64909e-08	4.1258	1.59207e-27	6.31954	4.17569e-62	4.79941	1.93133e-35	4.21175	2.441e-25	8		AT5G54330.1	gi|15239672|ref|NP_200266.1|	uncharacterized protein [Arabidopsis thaliana] &gt;gi|9758947|dbj|BAB09334.1| unnamed protein product [Arabidopsis thaliana] &gt;gi|332009126|gb|AED96509.1| uncharacterized protein AT5G54550 [Arabidopsis thaliana]
BnaA02g35250D	GSBRNA2T00063664001	chrA02_random:153138-154120	up	4.06908	2.95842e-16	5.12404	1.6515e-36	4.40963	3.08113e-29	3.45535	8.14385e-17	1.96043	9.6001e-05	13		AT5G57560.1	gi|401466646|gb|AFP93557.1|	xyloglucan endotransglycosylase/hydrolase 1 [Neolamarckia cadamba] &gt;gi|472405718|gb|AGI42455.1| xyloglucan endotransglycosylase/hydrolase [Neolamarckia cadamba] &gt;gi|472405734|gb|AGI42463.1| xyloglucan endotransglycosylase/hydrolase [Neolamarckia cadamba]
BnaC07g42520D	GSBRNA2T00099690001	chrC07:41933609-41934894	up	4.29326	8.99716e-16	5.50621	9.9066e-43	8.11364	2.56598e-81	6.69598	7.11772e-50	5.36886	7.22914e-27	8		AT4G30280.1	gi|15238891|ref|NP_199618.1|	xyloglucan endotransglucosylase/hydrolase protein 20 [Arabidopsis thaliana] &gt;gi|38605469|sp|Q9FI31.1|XTH20_ARATH RecName: Full=Xyloglucan endotransglucosylase/hydrolase protein 20; Short=At-XTH20; Short=XTH-20; Flags: Precursor &gt;gi|10177758|dbj|BAB11071.1| xyloglucan endo-1,4-beta-D-glucanase [Arabidopsis thaliana] &gt;gi|45825157|gb|AAS77486.1| At5g48070 [Arabidopsis thaliana] &gt;gi|62320…
BnaA06g00020D	GSBRNA2T00008096001	chrA06:5286-5705	up	2.36505	0.014574	5.53925	1.31328e-17	6.08536	5.42808e-24	3.89137	5.21016e-09	3.17308	8.5806e-05	13		AT1G56060.1	gi|15222831|ref|NP_176002.1|	uncharacterized protein [Arabidopsis thaliana] &gt;gi|332195216|gb|AEE33337.1| uncharacterized protein AT1G56060 [Arabidopsis thaliana]
BnaC01g24440D	GSBRNA2T00125685001	chrC01:19230574-19231108	up	5.67829	5.26298e-12	6.70374	2.37668e-35	6.37841	2.25122e-45	3.48067	7.34309e-12	2.15169	0.0360134	13	C2H2	AT3G46080.1	gi|79150591|gb|ABB52061.1|	C2H2-type zinc finger protein [Brassica napus]
BnaC08g27590D	GSBRNA2T00155923001	chrC08:28517288-28517982	up	1.48019	0.00039911	3.92248	1.30926e-33	3.49017	2.16608e-27	2.73834	1.34923e-15	1.62766	6.22922e-05	13		AT3G56710.1	gi|15228994|ref|NP_191230.1|	sigma factor binding protein 1 [Arabidopsis thaliana] &gt;gi|75173827|sp|Q9LDH1.1|SIB1_ARATH RecName: Full=Sigma factor binding protein 1, chloroplastic; Short=AtsibI; Short=Sigma factor binding protein I; AltName: Full=SigA binding protein; Flags: Precursor &gt;gi|6980074|gb|AAF34713.1|AF224762_1 SigA binding protein [Arabidopsis thaliana] &gt;gi|9662990|emb|CAC00734.1| SigA binding protein [Ara…
BnaCnng26620D	GSBRNA2T00013736001	chrCnn_random:25066542-25066835	up	2.85129	1.80117e-06	5.51749	2.84743e-30	5.2801	1.65672e-35	5.25489	2.62559e-18	3.09049	3.08417e-06	13		AT1G56060.1	gi|15222831|ref|NP_176002.1|	uncharacterized protein [Arabidopsis thaliana] &gt;gi|332195216|gb|AEE33337.1| uncharacterized protein AT1G56060 [Arabidopsis thaliana]
BnaA03g42110D	GSBRNA2T00151204001	chrA03:21142637-21144423	up	3.78372	4.00933e-15	4.3523	6.9329e-30	6.35575	1.37411e-56	3.63988	2.24018e-20	1.43013	0.00776899	13		AT4G15760.1	gi|297800598|ref|XP_002868183.1|	monooxygenase [Arabidopsis lyrata subsp. lyrata] &gt;gi|297314019|gb|EFH44442.1| monooxygenase [Arabidopsis lyrata subsp. lyrata]
BnaC08g46320D	GSBRNA2T00096047001	chrC08_random:306452-308243	up	3.10618	0.00118753	7.78515	5.84806e-57	10.2955	5.97446e-65	7.94238	2.64347e-50	6.78093	4.53358e-29	8		AT1G05680.1	gi|297848854|ref|XP_002892308.1|	UDP-glucoronosyl/UDP-glucosyl transferase family protein [Arabidopsis lyrata subsp. lyrata] &gt;gi|297338150|gb|EFH68567.1| UDP-glucoronosyl/UDP-glucosyl transferase family protein [Arabidopsis lyrata subsp. lyrata]
BnaAnng17910D	GSBRNA2T00034514001	chrAnn_random:18849865-18850848	up	3.22855	0.00579106	4.69176	5.55429e-19	6.58444	3.40695e-35	5.10228	2.14152e-17	5.20503	9.17838e-13	8		AT1G01470.1	gi|15223413|ref|NP_171654.1|	putative desiccation-related protein LEA14 [Arabidopsis thaliana] &gt;gi|62286902|sp|O03983.1|LEA14_ARATH RecName: Full=Probable desiccation-related protein LEA14 &gt;gi|56554616|pdb|1XO8|A Chain A, Solution Structure Of At1g01470 From Arabidopsis Thaliana &gt;gi|8920585|gb|AAF81307.1|AC061957_3 Contains similarity to a late embryogenesis abundant protein LEA14-A from Gossypium hirsutum gi|117074…
BnaCnng40710D	GSBRNA2T00036487001	chrCnn_random:39216494-39217726	up	2.16131	5.57066e-09	4.09409	3.56005e-34	6.23016	7.60212e-72	4.47287	1.02406e-38	3.98001	9.13283e-28	8		AT5G52940.1	gi|21537230|gb|AAM61571.1|	unknown [Arabidopsis thaliana]
BnaC04g45970D	GSBRNA2T00155271001	chrC04:45529247-45531893	up	1.77544	0.0366767	6.16025	9.90857e-37	7.82153	1.01019e-44	6.53434	1.28735e-23	5.86784	1.99215e-10	8		AT2G38830.1	gi|42569747|ref|NP_181417.2|	ubiquitin-conjugating enzyme/RWD-like protein [Arabidopsis thaliana] &gt;gi|330254498|gb|AEC09592.1| ubiquitin-conjugating enzyme/RWD-like protein [Arabidopsis thaliana]
BnaA10g04640D	GSBRNA2T00122859001	chrA10:2502537-2505088	up	1.04117	3.45206e-07	1.74381	3.50306e-21	2.34185	1.19306e-36	2.00424	7.76534e-23	1.63504	2.87521e-12	14		AT1G07180.1	gi|21536893|gb|AAM61225.1|	putative NADH dehydrogenase (ubiquinone oxidoreductase) [Arabidopsis thaliana]
BnaC09g32750D	GSBRNA2T00033377001	chrC09:35921797-35922960	up	2.96513	5.5032e-05	4.4501	2.55372e-13	4.35117	5.62289e-13	3.29956	3.57334e-07	2.38473	0.00235853	13		AT5G57560.1	gi|401466646|gb|AFP93557.1|	xyloglucan endotransglycosylase/hydrolase 1 [Neolamarckia cadamba] &gt;gi|472405718|gb|AGI42455.1| xyloglucan endotransglycosylase/hydrolase [Neolamarckia cadamba] &gt;gi|472405734|gb|AGI42463.1| xyloglucan endotransglycosylase/hydrolase [Neolamarckia cadamba]
BnaAnng09500D	GSBRNA2T00088436001	chrAnn_random:10010549-10011457	up	2.55095	2.3277e-06	5.42206	3.78015e-36	5.90796	8.19679e-44	4.12049	1.63441e-20	2.51429	4.40768e-07	13		AT3G11740.1	gi|79398116|ref|NP_187780.2|	uncharacterized protein [Arabidopsis thaliana] &gt;gi|308197101|sp|Q9SF24.2|LOR10_ARATH RecName: Full=Protein LURP-one-related 10 &gt;gi|332641570|gb|AEE75091.1| uncharacterized protein AT3G11740 [Arabidopsis thaliana]
BnaA02g36250D	GSBRNA2T00043752001	chrA02_random:806999-808729	up	3.29935	5.08538e-09	6.64247	5.40486e-58	6.42379	2.58767e-53	3.38784	8.65758e-15	1.87108	0.00207624	13		AT1G80820.1	gi|340026074|gb|AEK27156.1|	cinnamoyl-CoA reductase 2-4 [Brassica napus] &gt;gi|340026076|gb|AEK27157.1| cinnamoyl-CoA reductase 2-4 [Brassica napus] &gt;gi|340026092|gb|AEK27164.1| cinnamoyl-CoA reductase 2-2 [Brassica oleracea var. viridis] &gt;gi|340026094|gb|AEK27165.1| cinnamoyl-CoA reductase 2-2 [Brassica oleracea var. viridis]
BnaC05g23110D	GSBRNA2T00108679001	chrC05:17200883-17201714	up	4.65465	5.8963e-06	8.65002	8.07673e-41	9.26911	3.16952e-55	7.40732	9.87119e-17	4.55769	1.40516e-05	13		AT1G30190.1	gi|30686136|ref|NP_850233.1|	uncharacterized protein [Arabidopsis thaliana] &gt;gi|17979357|gb|AAL49904.1| unknown protein [Arabidopsis thaliana] &gt;gi|21689695|gb|AAM67469.1| unknown protein [Arabidopsis thaliana] &gt;gi|330253904|gb|AEC08998.1| uncharacterized protein AT2G34610 [Arabidopsis thaliana]
BnaC05g17490D	GSBRNA2T00065568001	chrC05:11181553-11181697	up	1.42883	0.00261872	4.56528	7.66082e-28	4.73049	6.32904e-29	3.54884	3.03776e-10	2.77427	0.00154791	14		0	#N/A	#N/A
BnaA07g21320D	GSBRNA2T00099331001	chrA07:16536970-16537603	up	2.72169	3.77473e-05	5.02455	7.35099e-36	4.54709	1.76517e-35	3.98608	3.73851e-25	2.71271	4.57381e-11	8		AT1G76600.1	gi|18411155|ref|NP_565136.1|	uncharacterized protein [Arabidopsis thaliana] &gt;gi|12323985|gb|AAG51956.1|AC015450_17 unknown protein; 83277-83927 [Arabidopsis thaliana] &gt;gi|21592540|gb|AAM64489.1| unknown [Arabidopsis thaliana] &gt;gi|23197634|gb|AAN15344.1| Unknown protein [Arabidopsis thaliana] &gt;gi|332197742|gb|AEE35863.1| uncharacterized protein AT1G76600 [Arabidopsis thaliana]
BnaA02g09220D	GSBRNA2T00013016001	chrA02:4564919-4566029	up	1.31065	0.0486683	2.32287	2.01345e-12	4.03431	4.46655e-38	4.52621	3.54634e-40	3.08487	7.18695e-16	8		AT5G55150.1	gi|297796387|ref|XP_002866078.1|	F-box family protein [Arabidopsis lyrata subsp. lyrata] &gt;gi|297311913|gb|EFH42337.1| F-box family protein [Arabidopsis lyrata subsp. lyrata]
BnaA05g27990D	GSBRNA2T00000349001	chrA05:20036348-20036805	up	3.32258	0.00370149	3.17518	2.59404e-06	4.06444	2.46069e-10	2.15011	0.00820078	3.10326	0.0493992	13		AT5G05300.1	gi|26451734|dbj|BAC42962.1|	unknown protein [Arabidopsis thaliana]
BnaC04g02800D	GSBRNA2T00002293001	chrC04:2007507-2011671	up	2.397	5.82191e-11	5.89147	4.05283e-39	7.34821	1.40867e-56	5.93213	3.47623e-35	3.99668	1.69959e-16	14		AT2G43250.1	gi|460391569|ref|XP_004241393.1|	PREDICTED: uncharacterized protein LOC101247624 [Solanum lycopersicum]
BnaC06g34670D	GSBRNA2T00103460001	chrC06:34024361-34026455	up	1.71209	0.00575605	4.18543	9.30269e-21	5.45886	4.52538e-35	3.35306	5.27609e-13	2.4294	0.000195373	13		AT4G21390.1	gi|2181190|emb|CAA73134.1|	serine/threonine kinase [Brassica oleracea]
BnaA01g30060D	GSBRNA2T00076443001	chrA01:20692865-20697340	up	3.88952	1.71034e-17	8.23465	1.50141e-110	9.81826	4.47429e-148	8.21222	2.43793e-69	6.21832	2.8778e-36	8		AT3G13080.1	gi|42733544|dbj|BAD11207.1|	multidrug resistance-associated protein [Thlaspi caerulescens]
BnaA05g27930D	GSBRNA2T00000340001	chrA05:19994326-19995271	up	2.71205	0.00087072	4.76476	3.38209e-24	5.6616	7.33333e-48	4.47212	7.0419e-21	1.58006	0.000732044	8	ERF	AT3G11020.1	gi|15228427|ref|NP_187713.1|	dehydration-responsive element-binding protein 2B [Arabidopsis thaliana] &gt;gi|48427910|sp|O82133.1|DRE2B_ARATH RecName: Full=Dehydration-responsive element-binding protein 2B; Short=Protein DREB2B &gt;gi|6016692|gb|AAF01519.1|AC009991_15 DREB2B transcription factor [Arabidopsis thaliana] &gt;gi|3738232|dbj|BAA33795.1| DREB2B [Arabidopsis thaliana] &gt;gi|4126708|dbj|BAA36706.1| DREB2B [Arabidop…
BnaA09g04040D	GSBRNA2T00009492001	chrA09:2011926-2015491	up	5.5923	2.58696e-11	10.4691	4.55079e-50	10.2957	1.94492e-48	7.50602	5.82004e-18	3.7015	3.76927e-05	13		AT5G26920.1	gi|79522180|ref|NP_198044.2|	Cam-binding protein 60-like G [Arabidopsis thaliana] &gt;gi|332006243|gb|AED93626.1| Cam-binding protein 60-like G [Arabidopsis thaliana]
BnaA01g15000D	GSBRNA2T00149628001	chrA01:7620768-7622405	up	4.11414	2.55307e-13	5.62121	1.91701e-55	8.22506	1.26707e-65	5.26178	3.13535e-36	3.56673	7.21785e-16	13		AT4G25810.1	gi|15235997|ref|NP_194311.1|	probable xyloglucan endotransglucosylase/hydrolase protein 23 [Arabidopsis thaliana] &gt;gi|38605152|sp|Q38910.1|XTH23_ARATH RecName: Full=Probable xyloglucan endotransglucosylase/hydrolase protein 23; Short=At-XTH23; Short=XTH-23; Flags: Precursor &gt;gi|1244758|gb|AAB18367.1| xyloglucan endotransglycosylase-related protein [Arabidopsis thaliana] &gt;gi|4539299|emb|CAB39602.1| xyloglucan endo-1,…
BnaC08g36900D	GSBRNA2T00136871001	chrC08:33930780-33932537	up	1.0335	3.26371e-05	1.16395	1.02237e-07	1.22349	1.0589e-08	1.0693	3.25479e-06	1.12384	1.36881e-06	3		AT1G19025.1	gi|18394685|ref|NP_564070.1|	DNA repair metallo-beta-lactamase family protein [Arabidopsis thaliana] &gt;gi|332191672|gb|AEE29793.1| DNA repair metallo-beta-lactamase family protein [Arabidopsis thaliana]
BnaA03g22110D	GSBRNA2T00138850001	chrA03:10475086-10476466	up	2.4871	4.56446e-08	4.40522	3.7992e-28	6.6921	8.58608e-63	4.04257	2.55938e-23	2.89245	3.81756e-11	8		AT5G52930.1	gi|21537230|gb|AAM61571.1|	unknown [Arabidopsis thaliana]
BnaA05g10960D	GSBRNA2T00074132001	chrA05:6112589-6113144	up	4.03934	3.30692e-07	5.20898	4.77677e-46	7.12082	4.70191e-70	3.94996	1.89366e-29	1.50782	0.000210307	13		AT2G32020.1	gi|15225172|ref|NP_180762.1|	Acyl-CoA N-acyltransferases (NAT) superfamily protein [Arabidopsis thaliana] &gt;gi|4263716|gb|AAD15402.1| putative alanine acetyl transferase [Arabidopsis thaliana] &gt;gi|89111884|gb|ABD60714.1| At2g32020 [Arabidopsis thaliana] &gt;gi|330253529|gb|AEC08623.1| Acyl-CoA N-acyltransferases (NAT) superfamily protein [Arabidopsis thaliana]
BnaA03g25640D	GSBRNA2T00151607001	chrA03:12454903-12456074	up	5.17447	6.08836e-12	7.33371	8.89344e-55	8.60344	5.15657e-50	4.84894	4.46104e-27	3.23022	3.61531e-09	13		AT4G05030.1	gi|356558009|ref|XP_003547302.1|	PREDICTED: uncharacterized protein LOC100776617 [Glycine max]
BnaA02g27280D	GSBRNA2T00093584001	chrA02:20142938-20143421	up	3.27567	3.82178e-09	4.85871	1.44746e-24	8.33822	3.50779e-35	5.98439	1.00048e-24	3.03512	1.57747e-08	8		AT2G03760.1	gi|3420006|gb|AAC63112.1|	steroid sulfotransferase 2 [Brassica napus]
BnaA04g14410D	GSBRNA2T00083333001	chrA04:12141248-12141809	up	2.40089	0.0051446	4.87948	7.45965e-10	6.65464	1.40986e-14	4.26784	1.91374e-05	3.58818	0.0020522	14		AT5G43200.1	gi|297825475|ref|XP_002880620.1|	predicted protein [Arabidopsis lyrata subsp. lyrata] &gt;gi|297326459|gb|EFH56879.1| predicted protein [Arabidopsis lyrata subsp. lyrata]
BnaC09g28710D	GSBRNA2T00038680001	chrC09:31335446-31335927	up	2.37449	0.000726659	4.94311	5.3624e-42	5.21496	1.45768e-45	2.76574	4.02024e-10	2.48279	0.00131909	13		AT5G52750.1	gi|119720816|gb|ABL97978.1|	metal ion binding [Brassica rapa]
BnaC03g15300D	GSBRNA2T00066497001	chrC03:7600421-7608109	up	3.35299	0.0101522	7.20711	8.43805e-57	7.87492	2.60576e-51	6.32223	2.50331e-17	3.5396	0.000688756	13		AT5G53010.1	gi|42568497|ref|NP_200113.3|	putative calcium-transporting ATPase [Arabidopsis thaliana] &gt;gi|332008906|gb|AED96289.1| putative calcium-transporting ATPase [Arabidopsis thaliana]
BnaC09g48250D	GSBRNA2T00107133001	chrC09:47157268-47158730	up	3.5793	0.00772459	4.47775	2.00159e-12	6.843	4.35049e-20	2.99389	0.000107651	2.69723	0.00308611	13		AT5G58380.1	gi|430217684|gb|AGA37199.1|	CBL-interacting protein kinase 10.1 [Brassica napus]
BnaC06g38190D	GSBRNA2T00147898001	chrC06:35855696-35857749	up	4.05977	2.11237e-06	8.69626	6.41435e-59	9.74506	6.41898e-54	5.88187	2.1774e-25	5.35908	1.38587e-08	13		AT5G64870.1	gi|15238290|ref|NP_201292.1|	SPFH/Band 7/PHB domain-containing membrane-associated protein family [Arabidopsis thaliana] &gt;gi|75180613|sp|Q9LV90.1|FLOT3_ARATH RecName: Full=Flotillin-like protein 3; AltName: Full=Nodulin-like protein 3 &gt;gi|8843751|dbj|BAA97299.1| nodulin-like [Arabidopsis thaliana] &gt;gi|115646883|gb|ABJ17152.1| At5g64870 [Arabidopsis thaliana] &gt;gi|332010580|gb|AED97963.1| SPFH/Band 7/PHB domain-con…
BnaC05g04990D	GSBRNA2T00032082001	chrC05:2442595-2444966	up	1.14294	3.51389e-07	1.68341	1.26926e-16	2.5114	4.52787e-35	1.95842	3.0755e-17	1.89836	3.32794e-12	14		AT1G07180.1	gi|21536893|gb|AAM61225.1|	putative NADH dehydrogenase (ubiquinone oxidoreductase) [Arabidopsis thaliana]
BnaC05g16770D	GSBRNA2T00119225001	chrC05:10534447-10534726	up	2.35707	0.0238816	5.53913	1.02595e-33	6.97071	2.5553e-56	4.15503	2.25423e-21	3.84237	6.38446e-14	8		0	#N/A	#N/A
BnaA06g40970D	GSBRNA2T00014673001	chrA06_random:2270683-2275597	up	4.317	5.87583e-12	7.0206	1.43156e-60	8.37647	9.76288e-63	5.1269	2.28419e-32	2.66809	1.88899e-08	13		AT4G38420.1	gi|22329235|ref|NP_195555.2|	protein SKU5 similar 9 [Arabidopsis thaliana] &gt;gi|18176392|gb|AAL60036.1| putative pectinesterase [Arabidopsis thaliana] &gt;gi|20465521|gb|AAM20243.1| putative pectinesterase [Arabidopsis thaliana] &gt;gi|332661527|gb|AEE86927.1| protein SKU5 similar 9 [Arabidopsis thaliana]
BnaC05g11320D	GSBRNA2T00068163001	chrC05:6633302-6633734	up	3.49055	0.000997119	7.48426	1.10318e-18	6.74559	9.62063e-24	5.7167	8.67839e-09	2.90829	0.0174684	13		AT1G15010.1	gi|6899646|gb|AAF31023.1|AC012189_5	EST gb|AB015130 comes from this gene [Arabidopsis thaliana] &gt;gi|12083318|gb|AAG48818.1|AF332455_1 unknown protein [Arabidopsis thaliana]
BnaA03g36620D	GSBRNA2T00154805001	chrA03:17988397-17992403	up	2.17381	1.1725e-17	3.27457	1.93547e-42	3.54543	3.86971e-51	2.17499	7.86899e-19	1.34738	1.16726e-06	3		AT3G22370.1	gi|327554104|gb|AEB00555.1|	mitochondrial alternative oxidase 1a [Brassica juncea]
BnaA02g18180D	GSBRNA2T00083082001	chrA02:11008812-11009451	up	3.04733	0.00147659	4.69307	4.26791e-21	4.27179	7.55257e-20	1.78609	0.00106117	1.90201	0.00323477	13		AT1G76600.1	gi|18411155|ref|NP_565136.1|	uncharacterized protein [Arabidopsis thaliana] &gt;gi|12323985|gb|AAG51956.1|AC015450_17 unknown protein; 83277-83927 [Arabidopsis thaliana] &gt;gi|21592540|gb|AAM64489.1| unknown [Arabidopsis thaliana] &gt;gi|23197634|gb|AAN15344.1| Unknown protein [Arabidopsis thaliana] &gt;gi|332197742|gb|AEE35863.1| uncharacterized protein AT1G76600 [Arabidopsis thaliana]
BnaC01g24660D	GSBRNA2T00125763001	chrC01:19795400-19796947	up	1.4101	7.43348e-05	4.37921	3.3694e-53	4.22829	4.97259e-56	3.07825	7.99734e-26	1.32541	0.000166288	13	GRAS	AT3G46600.1	gi|297815822|ref|XP_002875794.1|	scarecrow transcription factor family protein [Arabidopsis lyrata subsp. lyrata] &gt;gi|297321632|gb|EFH52053.1| scarecrow transcription factor family protein [Arabidopsis lyrata subsp. lyrata]
BnaA03g55330D	GSBRNA2T00017318001	chrA03_random:253174-253816	up	4.19225	0.000670936	7.06875	6.19302e-18	7.5607	1.34912e-15	5.61513	1.91795e-09	4.36447	0.000259858	13		AT5G06330.1	gi|18399308|ref|NP_566396.1|	NDR1/HIN1-Like protein 1 [Arabidopsis thaliana] &gt;gi|6041819|gb|AAF02134.1|AC009918_6 unknown protein [Arabidopsis thaliana] &gt;gi|9502172|gb|AAF88021.1|AF264697_1 NDR1/HIN1-Like protein 1 [Arabidopsis thaliana] &gt;gi|21595601|gb|AAM66116.1| harpin-induced protein-like [Arabidopsis thaliana] &gt;gi|56381911|gb|AAV85674.1| At3g11660 [Arabidopsis thaliana] &gt;gi|58331799|gb|AAW70397.1| At3g116…
BnaCnng11210D	GSBRNA2T00080191001	chrCnn_random:10525983-10527901	up	2.13175	0.00251645	6.08763	7.54178e-35	6.69636	1.7628e-49	4.49143	2.76279e-16	4.57396	2.93694e-08	13		AT5G41550.1	gi|297805564|ref|XP_002870666.1|	predicted protein [Arabidopsis lyrata subsp. lyrata] &gt;gi|297316502|gb|EFH46925.1| predicted protein [Arabidopsis lyrata subsp. lyrata]
BnaC02g14230D	GSBRNA2T00102334001	chrC02:9626228-9627574	up	3.41036	1.80524e-07	3.65365	5.3277e-11	5.03322	1.04731e-21	4.23081	2.23853e-16	2.03554	0.000228747	8		AT5G55270.1	gi|15239672|ref|NP_200266.1|	uncharacterized protein [Arabidopsis thaliana] &gt;gi|9758947|dbj|BAB09334.1| unnamed protein product [Arabidopsis thaliana] &gt;gi|332009126|gb|AED96509.1| uncharacterized protein AT5G54550 [Arabidopsis thaliana]
BnaA09g30760D	GSBRNA2T00015707001	chrA09:22904350-22906200	up	1.07762	0.0447782	5.41453	1.18461e-57	4.95402	3.72556e-51	4.35431	3.03709e-29	3.58133	2.60698e-10	14		AT1G22240.1	gi|9454526|gb|AAF87849.1|AC073942_3	Contains similarity to RNA binding protein PufA from Dictyostelium discoideum gi|5106561 and contains multiple Pumilio-family RNA binding PF|00806 domains [Arabidopsis thaliana]
BnaC04g01980D	GSBRNA2T00024256001	chrC04:1521843-1523901	up	3.16247	7.22175e-13	4.93788	2.14528e-50	4.89822	1.09051e-52	3.51525	1.78325e-26	1.09947	0.025695	5		AT2G41640.1	gi|18405766|ref|NP_565952.1|	Glycosyltransferase family 61 protein [Arabidopsis thaliana] &gt;gi|13877689|gb|AAK43922.1|AF370603_1 Unknown protein [Arabidopsis thaliana] &gt;gi|16930451|gb|AAL31911.1|AF419579_1 At2g41640/T32G6.16 [Arabidopsis thaliana] &gt;gi|2618699|gb|AAB84346.1| expressed protein [Arabidopsis thaliana] &gt;gi|27764926|gb|AAO23584.1| At2g41640/T32G6.16 [Arabidopsis thaliana] &gt;gi|330254916|gb|AEC10010.1|…
BnaC05g22150D	GSBRNA2T00108473001	chrC05:16030747-16032125	up	3.13765	1.1123e-09	6.76565	6.1132e-54	7.55469	4.91012e-68	2.84727	9.71142e-10	1.20742	0.156714	5		AT4G01360.1	gi|30678866|ref|NP_192045.2|	BYPASS1-related protein [Arabidopsis thaliana] &gt;gi|332656615|gb|AEE82015.1| BYPASS1-related protein [Arabidopsis thaliana]
BnaA08g26070D	GSBRNA2T00047132001	chrA08:17772726-17775419	up	3.43819	8.07086e-07	7.53509	1.12223e-32	5.71377	2.80052e-25	3.85239	2.94647e-06	1.5752	0.307368	13		AT1G09932.1	gi|30681450|ref|NP_849628.1|	phosphoglycerate mutase family protein [Arabidopsis thaliana] &gt;gi|26452726|dbj|BAC43445.1| unknown protein [Arabidopsis thaliana] &gt;gi|28973327|gb|AAO63988.1| unknown protein [Arabidopsis thaliana] &gt;gi|332190395|gb|AEE28516.1| phosphoglycerate mutase family protein [Arabidopsis thaliana]
BnaC01g31340D	GSBRNA2T00071749001	chrC01:30168245-30171296	up	1.5511	0.000269934	3.40265	1.9519e-28	3.50878	8.37038e-31	1.53609	1.18658e-05	0.0978612	1	5		AT3G22910.1	gi|15228891|ref|NP_188931.1|	putative calcium-transporting ATPase 13 [Arabidopsis thaliana] &gt;gi|12229654|sp|Q9LIK7.1|ACA13_ARATH RecName: Full=Putative calcium-transporting ATPase 13, plasma membrane-type; AltName: Full=Ca(2+)-ATPase isoform 13 &gt;gi|11994720|dbj|BAB03036.1| Ca2+-transporting ATPase-like protein [Arabidopsis thaliana] &gt;gi|332643169|gb|AEE76690.1| putative calcium-transporting ATPase 13 [Arabidopsis th…
BnaC08g36660D	GSBRNA2T00136898001	chrC08:33810754-33813147	up	1.30424	2.30484e-09	1.10946	1.83783e-06	1.00372	5.4192e-06	1.13433	5.76124e-07	0.758313	0.0107291	3		AT2G19540.1	gi|297836302|ref|XP_002886033.1|	transducin family protein [Arabidopsis lyrata subsp. lyrata] &gt;gi|297331873|gb|EFH62292.1| transducin family protein [Arabidopsis lyrata subsp. lyrata]
BnaC03g15980D	GSBRNA2T00052662001	chrC03:8073634-8074487	up	2.17555	6.2718e-10	2.85059	7.80791e-19	3.72634	6.87858e-33	1.66827	1.69639e-06	0.823765	0.215155	5		AT5G51440.1	gi|21554988|gb|AAM63747.1|	mitochondrial heat shock 22 kd protein-like [Arabidopsis thaliana]
BnaC01g17710D	GSBRNA2T00157553001	chrC01:12160414-12161790	up	2.94151	1.74325e-11	4.01425	2.83457e-31	6.7061	1.25368e-67	2.34311	8.44672e-11	0.82433	0.320756	5		AT4G25810.1	gi|15235997|ref|NP_194311.1|	probable xyloglucan endotransglucosylase/hydrolase protein 23 [Arabidopsis thaliana] &gt;gi|38605152|sp|Q38910.1|XTH23_ARATH RecName: Full=Probable xyloglucan endotransglucosylase/hydrolase protein 23; Short=At-XTH23; Short=XTH-23; Flags: Precursor &gt;gi|1244758|gb|AAB18367.1| xyloglucan endotransglycosylase-related protein [Arabidopsis thaliana] &gt;gi|4539299|emb|CAB39602.1| xyloglucan endo-1,…
BnaA06g19890D	GSBRNA2T00046471001	chrA06:12499743-12500256	up	4.13755	1.93402e-11	6.36652	1.51409e-90	6.01335	3.62827e-98	2.82484	3.8997e-22	0.401156	1	5	C2H2	AT3G46080.1	gi|79150591|gb|ABB52061.1|	C2H2-type zinc finger protein [Brassica napus]
BnaA02g35710D	GSBRNA2T00017801001	chrA02_random:482357-484245	up	3.03421	1.08598e-07	4.43624	2.11207e-21	4.04481	1.74929e-18	2.20452	5.9804e-05	1.16198	0.425269	13		AT1G69840.7	gi|15222481|ref|NP_177142.1|	Hypersensitive-induced response protein 2 [Arabidopsis thaliana] &gt;gi|30697929|ref|NP_849870.1| Hypersensitive-induced response protein 2 [Arabidopsis thaliana] &gt;gi|42572051|ref|NP_974116.1| Hypersensitive-induced response protein 2 [Arabidopsis thaliana] &gt;gi|42572053|ref|NP_974117.1| Hypersensitive-induced response protein 2 [Arabidopsis thaliana] &gt;gi|145327201|ref|NP_001077802.1| Hyp…
BnaCnng63180D	GSBRNA2T00087043001	chrCnn_random:63071834-63072524	up	3.49644	0.0161325	5.72245	2.53438e-16	6.01118	2.98282e-15	2.52411	0.00565321	1.39234	0.896904	13	ERF	AT1G28370.1	gi|114205634|gb|ABI54330.1|	putative ethylene-responsive element binding factor [Brassica rapa subsp. pekinensis]
BnaC09g46810D	GSBRNA2T00016081001	chrC09:46490831-46491095	up	2.34496	0.0249053	5.24979	1.01886e-12	6.35128	4.38925e-17	4.43973	7.95808e-05	2.78524	0.160114	14		AT5G09876.1	gi|238481228|ref|NP_001154701.1|	uncharacterized protein [Arabidopsis thaliana] &gt;gi|332004076|gb|AED91459.1| uncharacterized protein AT5G09876 [Arabidopsis thaliana]
BnaCnng47130D	GSBRNA2T00046590001	chrCnn_random:46541337-46544297	up	1.45705	0.000498115	2.3171	1.03588e-11	2.54741	2.64921e-14	1.55535	4.38142e-05	0.543045	0.962165	3		AT2G23810.1	gi|312281535|dbj|BAJ33633.1|	unnamed protein product [Thellungiella halophila]
BnaC05g01700D	GSBRNA2T00002670001	chrC05:873189-874569	up	1.60148	0.0156306	2.85892	3.84741e-10	3.76454	1.38172e-17	1.96145	9.22138e-05	0.603475	1	5		AT1G03070.2	gi|28416699|gb|AAO42880.1|	At3g53810 [Arabidopsis thaliana] &gt;gi|110743223|dbj|BAE99502.1| serine/threonine-specific kinase like protein [Arabidopsis thaliana]
BnaC02g35150D	GSBRNA2T00082520001	chrC02:37918319-37919291	up	2.50277	0.00329137	3.3428	7.73877e-07	5.562	1.53355e-18	3.1341	8.1692e-06	1.66532	0.192594	13		AT2G03760.1	gi|3420006|gb|AAC63112.1|	steroid sulfotransferase 2 [Brassica napus]
BnaC06g02740D	GSBRNA2T00039051001	chrC06:3525547-3527942	up	2.36734	0.00838695	3.48921	3.73712e-08	3.65898	4.6455e-09	1.86822	0.0280802	0.330425	1	5		AT3G14690.1	gi|15231907|ref|NP_188087.1|	cytochrome P450, family 72, subfamily A, polypeptide 15 [Arabidopsis thaliana] &gt;gi|75311582|sp|Q9LUC5.1|C7A15_ARATH RecName: Full=Cytochrome P450 72A15 &gt;gi|9294391|dbj|BAB02401.1| cytochrome P450 [Arabidopsis thaliana] &gt;gi|15292787|gb|AAK92762.1| putative cytochrome P450 protein [Arabidopsis thaliana] &gt;gi|20465787|gb|AAM20382.1| putative cytochrome P450 protein [Arabidopsis thaliana] …
BnaA06g27700D	GSBRNA2T00147638001	chrA06:19051402-19054759	up	2.60302	0.0203721	3.77162	2.36045e-08	5.33707	2.87353e-19	5.70444	1.25087e-10	0.903473	1	13		AT5G25430.1	gi|240256349|ref|NP_197925.4|	putative boron transporter 6 [Arabidopsis thaliana] &gt;gi|294956509|sp|Q3E954.2|BOR6_ARATH RecName: Full=Probable boron transporter 6 &gt;gi|294960101|gb|ADF49545.1| boron transporter 6 [Arabidopsis thaliana] &gt;gi|332006059|gb|AED93442.1| putative boron transporter 6 [Arabidopsis thaliana]
BnaCnng21080D	GSBRNA2T00003833001	chrCnn_random:19765117-19765896	up	2.68254	0.0104657	2.15272	0.00699794	2.66494	8.50946e-05	2.49082	0.0238244	1.96611	0.504057	14		AT3G25600.1	gi|240255425|ref|NP_189188.4|	putative calcium-binding protein CML16 [Arabidopsis thaliana] &gt;gi|332278174|sp|Q9LI84.2|CML16_ARATH RecName: Full=Probable calcium-binding protein CML16; AltName: Full=Calmodulin-like protein 16 &gt;gi|28393082|gb|AAO41975.1| putative calmodulin [Arabidopsis thaliana] &gt;gi|48310609|gb|AAT41852.1| At3g25600 [Arabidopsis thaliana] &gt;gi|332643520|gb|AEE77041.1| putative calcium-binding protei…
BnaC08g49300D	GSBRNA2T00027659001	chrC08_random:4137860-4139031	up	2.37177	1.78314e-13	3.29983	6.12004e-28	4.17878	1.88257e-45	2.43512	4.88927e-15	0.767075	0.267487	5		AT2G21640.1	gi|15226603|ref|NP_179758.1|	uncharacterized oxidative stress response protein [Arabidopsis thaliana] &gt;gi|4567226|gb|AAD23641.1| unknown protein [Arabidopsis thaliana] &gt;gi|26452867|dbj|BAC43512.1| unknown protein [Arabidopsis thaliana] &gt;gi|28973487|gb|AAO64068.1| unknown protein [Arabidopsis thaliana] &gt;gi|330252112|gb|AEC07206.1| uncharacterized protein AT2G21640 [Arabidopsis thaliana]
BnaA01g24360D	GSBRNA2T00056215001	chrA01:16755149-16758203	up	1.73814	1.82934e-06	3.39095	8.93024e-31	3.4302	6.43282e-32	1.37402	6.81805e-05	0.438136	1	5		AT3G22910.1	gi|15228891|ref|NP_188931.1|	putative calcium-transporting ATPase 13 [Arabidopsis thaliana] &gt;gi|12229654|sp|Q9LIK7.1|ACA13_ARATH RecName: Full=Putative calcium-transporting ATPase 13, plasma membrane-type; AltName: Full=Ca(2+)-ATPase isoform 13 &gt;gi|11994720|dbj|BAB03036.1| Ca2+-transporting ATPase-like protein [Arabidopsis thaliana] &gt;gi|332643169|gb|AEE76690.1| putative calcium-transporting ATPase 13 [Arabidopsis th…
BnaA01g01890D	GSBRNA2T00121411001	chrA01:962298-962481	up	3.9363	6.3444e-07	5.81348	6.73987e-50	6.56066	1.10531e-73	3.54091	5.81606e-25	0.645556	0.625694	5		0	#N/A	#N/A
BnaA09g39770D	GSBRNA2T00049476001	chrA09:28119632-28121771	up	1.0673	0.025263	1.95425	8.73535e-11	2.336	4.99565e-16	1.9348	6.9518e-10	0.408903	1	13		AT3G62260.1	gi|573912778|ref|XP_006644092.1|	PREDICTED: probable protein phosphatase 2C 2-like [Oryza brachyantha]
BnaC07g33180D	GSBRNA2T00031427001	chrC07:36511926-36513906	up	2.83736	6.2106e-09	3.23341	8.14306e-22	5.70935	1.68897e-46	3.30133	3.01169e-20	0.787452	0.353101	8		AT4G15760.1	gi|297800598|ref|XP_002868183.1|	monooxygenase [Arabidopsis lyrata subsp. lyrata] &gt;gi|297314019|gb|EFH44442.1| monooxygenase [Arabidopsis lyrata subsp. lyrata]
BnaA05g17260D	GSBRNA2T00048375001	chrA05:12027074-12029069	up	1.27366	0.000988655	1.14927	0.00172354	1.6146	4.81797e-07	1.07026	0.0062325	0.40848	1	3		AT3G22370.1	gi|327554104|gb|AEB00555.1|	mitochondrial alternative oxidase 1a [Brassica juncea]
BnaC02g01720D	GSBRNA2T00078587001	chrC02:750334-751907	up	1.8123	0.00280936	3.33234	1.20009e-18	2.8491	3.34104e-14	1.76038	4.54974e-05	-0.143286	1	5	WRKY	AT5G07100.1	gi|430218772|gb|AGA37237.1|	WRKY transcription factor 26.1 [Brassica napus]
BnaC08g37270D	GSBRNA2T00136823001	chrC08:34154546-34158232	up	1.83258	1.63852e-06	3.31494	5.72813e-47	2.36381	1.78032e-27	1.42778	1.66583e-10	0.747124	0.012332	5		AT1G18470.1	gi|58743496|gb|AAW81737.1|	Putative finger family protein [Brassica oleracea]
BnaA07g10300D	GSBRNA2T00033138001	chrA07:9773169-9775245	up	1.45926	8.93251e-15	2.1228	8.35119e-36	3.01738	8.57089e-74	1.8045	7.40138e-26	0.752206	0.000471852	3	NAC	AT1G32870.1	gi|18398627|ref|NP_564410.1|	NAC domain protein 13 [Arabidopsis thaliana] &gt;gi|332193413|gb|AEE31534.1| NAC domain protein 13 [Arabidopsis thaliana]
BnaA10g07200D	GSBRNA2T00078950001	chrA10:5651178-5653624	up	1.3604	4.93065e-11	2.96414	1.23458e-52	2.6831	1.64449e-53	1.05633	1.13803e-07	-0.381067	0.617734	3		AT4G27585.1	gi|297799222|ref|XP_002867495.1|	band 7 family protein [Arabidopsis lyrata subsp. lyrata] &gt;gi|297313331|gb|EFH43754.1| band 7 family protein [Arabidopsis lyrata subsp. lyrata]
BnaC09g28190D	GSBRNA2T00050697001	chrC09:30491718-30492381	up	5.84495	1.63249e-09	5.88173	8.23963e-17	6.04934	4.05868e-27	5.4426	7.64364e-11	1.7936	0.111086	13	ERF	AT5G51990.1	gi|78057504|gb|ABB17253.1|	DREB1-2 [Brassica juncea]
BnaC05g30210D	GSBRNA2T00063985001	chrC05:29282056-29283958	up	1.12188	0.0357344	1.26434	0.00223087	1.81801	4.0382e-07	1.28287	0.00228723	0.565443	0.927187	3		AT3G22370.1	gi|327554104|gb|AEB00555.1|	mitochondrial alternative oxidase 1a [Brassica juncea]
BnaA04g02140D	GSBRNA2T00149081001	chrA04:1336219-1337775	up	1.99093	1.142e-06	2.21151	5.34641e-09	3.43385	4.95679e-21	2.04603	1.8684e-07	0.97991	0.152979	3		AT3G58150.1	gi|51968856|dbj|BAD43120.1|	putative protein [Arabidopsis thaliana]
BnaAnng34800D	GSBRNA2T00007122001	chrAnn_random:39615173-39616331	up	4.60897	3.38702e-05	6.63558	6.01222e-21	6.327	3.98948e-17	5.39805	1.65821e-10	1.13033	1	13		AT2G38823.1	gi|297820202|ref|XP_002877984.1|	predicted protein [Arabidopsis lyrata subsp. lyrata] &gt;gi|297323822|gb|EFH54243.1| predicted protein [Arabidopsis lyrata subsp. lyrata]
BnaC01g13500D	GSBRNA2T00138277001	chrC01:8808971-8811947	up	3.36497	0.0100824	5.18608	3.61152e-15	3.3405	7.27696e-12	2.75344	1.04503e-06	1.12641	0.615529	5	WRKY	AT4G22070.1	gi|430218932|gb|AGA37242.1|	WRKY transcription factor 31.1 [Brassica napus]
BnaA10g22470D	GSBRNA2T00135967001	chrA10:15146864-15148154	up	1.10017	0.00240136	2.36342	9.15715e-18	2.8406	3.69918e-26	1.28208	3.87503e-05	0.179946	1	3		AT5G09570.1	gi|15242455|ref|NP_196519.1|	Cox19-like CHCH family protein [Arabidopsis thaliana] &gt;gi|7671432|emb|CAB89373.1| putative protein [Arabidopsis thaliana] &gt;gi|26452406|dbj|BAC43288.1| unknown protein [Arabidopsis thaliana] &gt;gi|28372814|gb|AAO39889.1| At5g09570 [Arabidopsis thaliana] &gt;gi|332004028|gb|AED91411.1| Cox19-like CHCH family protein [Arabidopsis thaliana]
BnaA06g23750D	GSBRNA2T00000817001	chrA06:16477352-16478646	up	2.64916	6.41584e-05	3.60784	1.17387e-20	3.69839	6.09686e-25	2.39864	9.77995e-10	1.01243	0.207997	5	WRKY	AT5G64810.1	gi|297794077|ref|XP_002864923.1|	WRKY DNA-binding protein 51 [Arabidopsis lyrata subsp. lyrata] &gt;gi|297310758|gb|EFH41182.1| WRKY DNA-binding protein 51 [Arabidopsis lyrata subsp. lyrata]
BnaA09g31610D	GSBRNA2T00129230001	chrA09:23587884-23589501	up	2.93172	0.00989247	2.64903	0.00150275	4.98705	1.96568e-10	2.93911	0.00176555	1.39973	0.789768	13		AT3G50930.1	gi|13877697|gb|AAK43926.1|AF370607_1	putative mitochondrial protein [Arabidopsis thaliana] &gt;gi|4835244|emb|CAB42922.1| putative mitochondrial protein [Arabidopsis thaliana] &gt;gi|20856863|gb|AAM26687.1| AT3g50930/F18B3_210 [Arabidopsis thaliana]
BnaC05g33430D	GSBRNA2T00107438001	chrC05:32994762-32995468	up	1.90153	0.00574091	1.35828	0.0151287	2.38482	1.26688e-08	1.25362	0.0348866	0.941399	0.268432	5		0	#N/A	#N/A
BnaA04g17420D	GSBRNA2T00043455001	chrA04:14163253-14165126	up	1.1739	0.000231371	3.45591	2.39882e-46	3.46929	3.81798e-48	1.29484	7.38195e-06	-0.567178	0.541368	13	WRKY	AT2G30250.1	gi|562776769|gb|AHB33832.1|	WRKY transcription factor 25 [Brassica rapa]
BnaA06g28070D	GSBRNA2T00147683001	chrA06:19267482-19272411	up	1.271	0.00512207	2.73303	2.46356e-17	3.52438	2.00668e-29	2.20996	9.59416e-11	0.981482	0.0885448	13		AT5G66900.1	gi|227438167|gb|ACP30573.1|	disease resistance protein [Brassica rapa subsp. pekinensis]
BnaC06g35680D	GSBRNA2T00103590001	chrC06:34554524-34555646	up	2.80889	0.00802677	5.19702	4.00101e-11	5.31714	2.29729e-14	2.82917	0.000210755	1.26908	1	13		AT1G74870.1	gi|159462896|ref|XP_001689678.1|	predicted protein [Chlamydomonas reinhardtii] &gt;gi|158283666|gb|EDP09416.1| predicted protein [Chlamydomonas reinhardtii]
BnaC03g29320D	GSBRNA2T00119927001	chrC03:17527189-17530870	up	1.89749	0.00020099	3.41591	6.14277e-09	3.95374	3.09904e-09	4.82762	1.82881e-06	2.11884	0.271046	14		AT4G11160.1	gi|42566430|ref|NP_192854.2|	translation initiation factor IF-2 [Arabidopsis thaliana] &gt;gi|51536512|gb|AAU05494.1| At4g11160 [Arabidopsis thaliana] &gt;gi|51969726|dbj|BAD43555.1| putative translation initiation factor IF-2 [Arabidopsis thaliana] &gt;gi|51970152|dbj|BAD43768.1| putative translation initiation factor IF-2 [Arabidopsis thaliana] &gt;gi|51970248|dbj|BAD43816.1| putative translation initiation factor IF-2 [Ar…
BnaA07g19950D	GSBRNA2T00099167001	chrA07:15814050-15815148	up	4.33108	0.00332453	4.04065	0.00326396	4.83525	3.51599e-06	3.57538	0.0213597	0	1	14		AT5G52940.1	gi|21537230|gb|AAM61571.1|	unknown [Arabidopsis thaliana]
BnaA10g28450D	GSBRNA2T00007987001	chrA10_random:723698-724237	up	3.34267	0.000364189	4.02948	3.38696e-14	5.35607	4.98177e-21	1.90929	0.00506907	1.58467	0.132698	13		AT5G52750.1	gi|119720816|gb|ABL97978.1|	metal ion binding [Brassica rapa]
BnaC03g28160D	GSBRNA2T00119755001	chrC03:16543992-16544308	up	4.86219	3.01175e-08	4.90426	1.19714e-19	4.62438	6.61022e-23	2.84668	3.74709e-08	1.28863	0.230953	13		0	#N/A	#N/A
BnaA06g05860D	GSBRNA2T00156131001	chrA06:3232637-3234124	up	2.85037	0.0349516	7.55048	1.53416e-18	6.19276	6.01026e-19	3.76857	1.74172e-06	2.32609	0.188766	13		AT1G09932.1	gi|30681450|ref|NP_849628.1|	phosphoglycerate mutase family protein [Arabidopsis thaliana] &gt;gi|26452726|dbj|BAC43445.1| unknown protein [Arabidopsis thaliana] &gt;gi|28973327|gb|AAO63988.1| unknown protein [Arabidopsis thaliana] &gt;gi|332190395|gb|AEE28516.1| phosphoglycerate mutase family protein [Arabidopsis thaliana]
BnaC04g42720D	GSBRNA2T00085637001	chrC04:43244099-43244654	up	3.30495	8.98313e-05	2.72573	1.01505e-06	4.64199	8.69003e-18	1.8159	0.00537851	0.892081	0.855772	5		AT2G32020.1	gi|15225172|ref|NP_180762.1|	Acyl-CoA N-acyltransferases (NAT) superfamily protein [Arabidopsis thaliana] &gt;gi|4263716|gb|AAD15402.1| putative alanine acetyl transferase [Arabidopsis thaliana] &gt;gi|89111884|gb|ABD60714.1| At2g32020 [Arabidopsis thaliana] &gt;gi|330253529|gb|AEC08623.1| Acyl-CoA N-acyltransferases (NAT) superfamily protein [Arabidopsis thaliana]
BnaA10g12780D	GSBRNA2T00047920001	chrA10:10438074-10438619	up	2.82751	3.26737e-14	4.34455	4.08051e-43	3.90116	6.71974e-37	2.46115	3.85515e-14	0.888958	0.130062	5	C2H2	AT5G59820.1	gi|301133568|gb|ADK63406.1|	C2H2 type zinc finger protein [Brassica rapa]
BnaA02g33910D	GSBRNA2T00047541001	chrA02:24250337-24251762	up	1.59282	0.000324839	2.07013	3.53667e-09	1.90161	6.16529e-08	1.26373	0.00263067	0.430617	1	5	NAC	AT5G63790.1	gi|31322570|gb|AAP35050.1|	NAC-domain protein 5-1 [Brassica napus]
BnaC09g52480D	GSBRNA2T00024910001	chrC09_random:1822578-1827784	up	2.39043	0.046263	5.4295	2.63615e-17	5.14272	8.02105e-17	2.37617	0.00176149	1.66313	0.178618	5		AT2G03760.1	gi|3420006|gb|AAC63112.1|	steroid sulfotransferase 2 [Brassica napus]
BnaC07g13550D	GSBRNA2T00061848001	chrC07:19141685-19143644	up	1.57562	1.6746e-19	2.28753	7.96481e-47	3.07045	1.13848e-87	1.90106	3.6034e-33	0.796963	2.34439e-05	5	NAC	AT1G32870.1	gi|18398627|ref|NP_564410.1|	NAC domain protein 13 [Arabidopsis thaliana] &gt;gi|332193413|gb|AEE31534.1| NAC domain protein 13 [Arabidopsis thaliana]
BnaC01g14030D	GSBRNA2T00138355001	chrC01:9208121-9209944	up	1.70074	0.00292854	3.37654	3.51977e-16	4.23619	3.23835e-27	1.42893	0.00599121	1.12319	0.158764	13		AT4G22590.1	gi|15235713|ref|NP_193990.1|	trehalose-phosphate phosphatase G [Arabidopsis thaliana] &gt;gi|75209575|sp|Q9SUW0.1|TPPG_ARATH RecName: Full=Probable trehalose-phosphate phosphatase G; Short=AtTPPG; AltName: Full=Trehalose 6-phosphate phosphatase; AltName: Full=Trehalose-phosphate phosphatase 6 &gt;gi|3892714|emb|CAA22164.1| trehalose-6-phosphate phosphatase-like protein [Arabidopsis thaliana] &gt;gi|7269105|emb|CAB79214.1| tr…
BnaCnng51650D	GSBRNA2T00054661001	chrCnn_random:51114217-51117216	up	2.49611	2.93299e-12	7.95823	3.73697e-95	6.31699	1.40654e-67	3.32142	7.12588e-20	0.956401	0.0885448	13		AT1G09932.1	gi|30681450|ref|NP_849628.1|	phosphoglycerate mutase family protein [Arabidopsis thaliana] &gt;gi|26452726|dbj|BAC43445.1| unknown protein [Arabidopsis thaliana] &gt;gi|28973327|gb|AAO63988.1| unknown protein [Arabidopsis thaliana] &gt;gi|332190395|gb|AEE28516.1| phosphoglycerate mutase family protein [Arabidopsis thaliana]
BnaC08g35060D	GSBRNA2T00127448001	chrC08:33073953-33074663	up	1.54216	0.00638391	3.35389	2.05794e-16	2.86959	3.63096e-12	1.89268	4.72189e-05	0.291813	1	3		0	#N/A	#N/A
BnaC09g40790D	GSBRNA2T00094882001	chrC09:43102723-43104656	up	1.50157	0.00201939	1.66615	0.0102198	3.49831	8.57918e-11	4.0572	0.000163685	2.83036	0.0910302	9		AT5G17200.1	gi|15237927|ref|NP_197222.1|	pectin lyase-like superfamily protein [Arabidopsis thaliana] &gt;gi|10177065|dbj|BAB10507.1| polygalacturonase-like protein [Arabidopsis thaliana] &gt;gi|332005012|gb|AED92395.1| pectin lyase-like superfamily protein [Arabidopsis thaliana]
BnaA05g28120D	GSBRNA2T00000366001	chrA05:20067716-20068743	up	2.38995	0.0131513	3.00796	8.0303e-08	4.32631	2.88855e-15	2.78427	9.84267e-06	0.844933	1	13		AT3G10815.1	gi|42572357|ref|NP_974274.1|	RING/U-box domain-containing protein [Arabidopsis thaliana] &gt;gi|22655083|gb|AAM98132.1| putative RING zinc finger protein [Arabidopsis thaliana] &gt;gi|27311973|gb|AAO00952.1| putative RING zinc finger protein [Arabidopsis thaliana] &gt;gi|332641437|gb|AEE74958.1| RING/U-box domain-containing protein [Arabidopsis thaliana]
BnaC03g02540D	GSBRNA2T00134431001	chrC03:1219683-1220391	up	3.46311	4.61615e-15	4.74779	2.97605e-61	5.01734	2.77769e-74	2.91066	3.34576e-23	0.545629	0.717876	13		AT5G06320.1	gi|15239999|ref|NP_196250.1|	NDR1/HIN1-Like protein 3 [Arabidopsis thaliana] &gt;gi|9758412|dbj|BAB08954.1| harpin-induced protein-like [Arabidopsis thaliana] &gt;gi|24030178|gb|AAN41271.1| putative harpin-induced protein [Arabidopsis thaliana] &gt;gi|332003619|gb|AED91002.1| NDR1/HIN1-Like protein 3 [Arabidopsis thaliana]
BnaA05g18280D	GSBRNA2T00040257001	chrA05:13528294-13528822	up	3.07683	0.0128431	7.06846	7.87841e-18	5.23508	7.96922e-18	4.1499	8.77021e-06	0.98432	1	13		AT1G35210.1	gi|26450809|dbj|BAC42513.1|	unknown protein [Arabidopsis thaliana] &gt;gi|28372862|gb|AAO39913.1| At1g35210 [Arabidopsis thaliana]
BnaCnng39630D	GSBRNA2T00036071001	chrCnn_random:38198071-38200885	up	3.93182	0.00254556	6.67203	7.50366e-21	5.13919	1.80961e-14	4.12474	0.00040496	3.00704	0.0872641	13		AT1G09932.1	gi|30681450|ref|NP_849628.1|	phosphoglycerate mutase family protein [Arabidopsis thaliana] &gt;gi|26452726|dbj|BAC43445.1| unknown protein [Arabidopsis thaliana] &gt;gi|28973327|gb|AAO63988.1| unknown protein [Arabidopsis thaliana] &gt;gi|332190395|gb|AEE28516.1| phosphoglycerate mutase family protein [Arabidopsis thaliana]
BnaA05g20490D	GSBRNA2T00083347001	chrA05:15859356-15860209	up	1.8471	3.72603e-06	4.06837	4.57308e-40	4.19948	8.0064e-48	2.40984	3.85515e-14	0.732794	0.369986	13	C2H2	AT3G19580.2	gi|15230889|ref|NP_188592.1|	zinc-finger protein 2 [Arabidopsis thaliana] &gt;gi|186510236|ref|NP_001118663.1| zinc-finger protein 2 [Arabidopsis thaliana] &gt;gi|75337601|sp|Q9SSW2.1|AZF2_ARATH RecName: Full=Zinc finger protein AZF2; AltName: Full=Zinc-finger protein 2 &gt;gi|9965733|gb|AAG10143.1|AF250337_1 zinc finger protein AZF2 [Arabidopsis thaliana] &gt;gi|6009885|dbj|BAA85107.1| Cys2/His2-type zinc finger protein 2 […
BnaC08g41170D	GSBRNA2T00090392001	chrC08:35984324-35987573	up	1.10846	0.0206502	1.07378	0.00324281	1.22043	0.00022311	1.17063	0.00109816	0.505466	0.864534	5		0	#N/A	#N/A
BnaA01g19870D	GSBRNA2T00138423001	chrA01:11512471-11514458	up	1.3262	2.45597e-07	4.07238	5.6736e-75	3.67809	1.88115e-65	2.26893	5.93731e-23	0.234983	1	13	GRAS	AT3G46600.1	gi|297815822|ref|XP_002875794.1|	scarecrow transcription factor family protein [Arabidopsis lyrata subsp. lyrata] &gt;gi|297321632|gb|EFH52053.1| scarecrow transcription factor family protein [Arabidopsis lyrata subsp. lyrata]
BnaC03g73930D	GSBRNA2T00045306001	chrC03_random:1920759-1921566	up	2.44637	5.2093e-07	3.41289	1.44793e-20	2.48991	2.0112e-11	2.0059	6.46705e-07	0.634326	0.881296	5		AT3G19580.2	gi|15230889|ref|NP_188592.1|	zinc-finger protein 2 [Arabidopsis thaliana] &gt;gi|186510236|ref|NP_001118663.1| zinc-finger protein 2 [Arabidopsis thaliana] &gt;gi|75337601|sp|Q9SSW2.1|AZF2_ARATH RecName: Full=Zinc finger protein AZF2; AltName: Full=Zinc-finger protein 2 &gt;gi|9965733|gb|AAG10143.1|AF250337_1 zinc finger protein AZF2 [Arabidopsis thaliana] &gt;gi|6009885|dbj|BAA85107.1| Cys2/His2-type zinc finger protein 2 […
BnaA06g13930D	GSBRNA2T00042997001	chrA06:7390731-7392258	up	2.35084	0.00326195	4.00747	1.72309e-15	2.04616	0.000102445	1.75473	0.00498582	0.599643	1	13		AT1G19770.1	gi|297844944|ref|XP_002890353.1|	ATPUP14 [Arabidopsis lyrata subsp. lyrata] &gt;gi|297336195|gb|EFH66612.1| ATPUP14 [Arabidopsis lyrata subsp. lyrata]
BnaC09g35160D	GSBRNA2T00133177001	chrC09:38588255-38588781	up	3.06261	1.98477e-12	4.78791	8.23614e-39	4.13866	3.33228e-32	2.41106	1.58482e-10	0.736655	0.617875	5	C2H2	AT5G59820.1	gi|301133568|gb|ADK63406.1|	C2H2 type zinc finger protein [Brassica rapa]
BnaA04g12920D	GSBRNA2T00032869001	chrA04:10900284-10900683	up	4.25496	4.58528e-08	5.54051	3.00925e-22	6.29211	5.70963e-28	2.51938	6.1433e-05	0.738332	1	13		AT2G22470.1	gi|18399983|ref|NP_565537.1|	arabinogalactan protein 2 [Arabidopsis thaliana] &gt;gi|75206344|sp|Q9SJY7.1|AGP2_ARATH RecName: Full=Classical arabinogalactan protein 2; Flags: Precursor &gt;gi|4544458|gb|AAD22366.1| expressed protein [Arabidopsis thaliana] &gt;gi|17065300|gb|AAL32804.1| Unknown protein [Arabidopsis thaliana] &gt;gi|20260016|gb|AAM13355.1| unknown protein [Arabidopsis thaliana] &gt;gi|330252215|gb|AEC07309.1| …
BnaC08g26910D	GSBRNA2T00156011001	chrC08:28128341-28130632	up	1.48578	0.0430047	3.24274	1.72338e-12	2.01544	6.02023e-05	1.39537	0.0309223	0.862049	0.742094	13	C3H	AT3G55980.1	gi|297816922|ref|XP_002876344.1|	zinc finger (CCCH-type) family protein [Arabidopsis lyrata subsp. lyrata] &gt;gi|297322182|gb|EFH52603.1| zinc finger (CCCH-type) family protein [Arabidopsis lyrata subsp. lyrata]
BnaCnng68620D	GSBRNA2T00003717001	chrCnn_random:68237128-68237515	up	2.80401	1.17454e-06	3.56741	5.2767e-28	2.73469	8.5192e-18	1.0449	0.0174601	-0.066138	1	5		AT3G05500.1	gi|297829074|ref|XP_002882419.1|	rubber elongation factor family protein [Arabidopsis lyrata subsp. lyrata] &gt;gi|297328259|gb|EFH58678.1| rubber elongation factor family protein [Arabidopsis lyrata subsp. lyrata]
BnaC09g47040D	GSBRNA2T00016054001	chrC09:46610004-46611402	up	1.30593	1.34179e-05	2.01605	9.26338e-15	2.68264	1.90903e-26	1.28338	8.10956e-06	0.811224	0.0475425	3		AT5G09570.1	gi|15242455|ref|NP_196519.1|	Cox19-like CHCH family protein [Arabidopsis thaliana] &gt;gi|7671432|emb|CAB89373.1| putative protein [Arabidopsis thaliana] &gt;gi|26452406|dbj|BAC43288.1| unknown protein [Arabidopsis thaliana] &gt;gi|28372814|gb|AAO39889.1| At5g09570 [Arabidopsis thaliana] &gt;gi|332004028|gb|AED91411.1| Cox19-like CHCH family protein [Arabidopsis thaliana]
BnaA09g36190D	GSBRNA2T00037051001	chrA09:26251832-26252687	up	2.786	0.0417935	6.01627	1.29085e-16	4.31968	1.09481e-12	3.98394	2.43596e-10	1.58542	0.233243	8		AT3G56891.1	gi|186511137|ref|NP_001118849.1|	metal ion binding protein [Arabidopsis thaliana] &gt;gi|332646062|gb|AEE79583.1| metal ion binding protein [Arabidopsis thaliana]
BnaA07g04890D	GSBRNA2T00038767001	chrA07:5288991-5290561	up	1.10817	0.0270285	2.87405	6.31091e-30	2.96058	5.13982e-33	2.16507	3.80388e-16	0.892828	0.0182059	5		AT3G25250.1	gi|15230825|ref|NP_189162.1|	AGC (cAMP-dependent, cGMP-dependent and protein kinase C) kinase family protein [Arabidopsis thaliana] &gt;gi|75273965|sp|Q9LSF1.1|OXI1_ARATH RecName: Full=Serine/threonine-protein kinase OXI1; AltName: Full=Protein OXIDATIVE SIGNAL-INDUCIBLE 1 &gt;gi|9294182|dbj|BAB02084.1| protein kinases-like protein [Arabidopsis thaliana] &gt;gi|119935818|gb|ABM06002.1| At3g25250 [Arabidopsis thaliana] &gt;gi…
BnaC03g32010D	GSBRNA2T00153526001	chrC03:19678005-19681160	up	2.65246	0.0019113	6.06392	8.23853e-18	4.94672	3.66356e-14	2.65841	9.37309e-05	0.159511	1	13		AT4G00700.1	gi|297814271|ref|XP_002875019.1|	C2 domain-containing protein [Arabidopsis lyrata subsp. lyrata] &gt;gi|297320856|gb|EFH51278.1| C2 domain-containing protein [Arabidopsis lyrata subsp. lyrata]
BnaAnng39270D	GSBRNA2T00022488001	chrAnn_random:44649019-44649813	up	2.83827	0.0376641	5.37286	5.49511e-10	5.41496	3.3507e-11	4.28266	3.0772e-05	2.69684	0.100364	13		AT1G20310.1	gi|18394848|ref|NP_564111.1|	uncharacterized protein [Arabidopsis thaliana] &gt;gi|21617898|gb|AAM66948.1| unknown [Arabidopsis thaliana] &gt;gi|332191839|gb|AEE29960.1| uncharacterized protein AT1G20310 [Arabidopsis thaliana]
BnaC03g25880D	GSBRNA2T00101603001	chrC03:14527785-14528271	up	1.45938	0.0482844	3.40056	5.19567e-17	3.67293	1.98808e-21	3.41231	1.31479e-12	0.823461	0.713405	13		AT2G46600.1	gi|18407118|ref|NP_566082.1|	Calcium-binding EF-hand family protein [Arabidopsis thaliana] &gt;gi|75338835|sp|Q9ZPX9.2|KIC_ARATH RecName: Full=Calcium-binding protein KIC; AltName: Full=KCBP-interacting calcium-binding protein &gt;gi|237824052|pdb|3H4S|E Chain E, Structure Of The Complex Of A Mitotic Kinesin With Its Calcium Binding Regulator &gt;gi|15294244|gb|AAK95299.1|AF410313_1 At2g46600/F13A10.13 [Arabidopsis thaliana]…
BnaA09g36820D	GSBRNA2T00121972001	chrA09:26589702-26592855	up	1.59691	0.0122402	3.36453	2.43967e-14	3.3462	1.29641e-14	1.97895	0.000149387	0.872736	0.754117	14		AT3G57530.1	gi|110740798|dbj|BAE98496.1|	calcium-dependent protein kinase [Arabidopsis thaliana]
BnaCnng75020D	GSBRNA2T00022359001	chrCnn_random:75985593-75986328	up	4.09313	1.27971e-06	4.0701	2.40354e-18	3.20401	6.33987e-14	4.24488	1.52803e-17	-0.240399	1	5	ERF	AT2G38340.1	gi|15224488|ref|NP_181368.1|	dehydration-responsive element-binding protein 2E [Arabidopsis thaliana] &gt;gi|48427908|sp|O80917.1|DRE2E_ARATH RecName: Full=Dehydration-responsive element-binding protein 2E; Short=Protein DREB2E &gt;gi|3395438|gb|AAC28770.1| DREB-like AP2 domain transcription factor [Arabidopsis thaliana] &gt;gi|18252973|gb|AAL62413.1| DREB-like AP2 domain transcription factor [Arabidopsis thaliana] &gt;gi|30…
BnaC08g19220D	GSBRNA2T00054958001	chrC08:22177829-22178486	up	2.00845	0.0048999	2.03286	0.000349288	2.87549	1.11078e-08	1.7581	0.00364949	1.2467	0.22272	8		AT1G20350.1	gi|119720834|gb|ABL97987.1|	protein translocase [Brassica rapa]
BnaC04g31520D	GSBRNA2T00044870001	chrC04:33355366-33356983	up	2.42227	3.31353e-08	2.93931	2.02705e-27	4.0043	3.6864e-53	1.79767	2.57187e-10	0.194592	1	5		AT5G10880.1	gi|15238286|ref|NP_196649.1|	tRNA synthetase/ligase-related protein [Arabidopsis thaliana] &gt;gi|8979722|emb|CAB96843.1| putative protein [Arabidopsis thaliana] &gt;gi|332004222|gb|AED91605.1| tRNA synthetase/ligase-related protein [Arabidopsis thaliana]
BnaA01g26030D	GSBRNA2T00074402001	chrA01:18144349-18145189	up	1.79286	0.00893269	3.72165	9.88177e-25	1.90961	3.8014e-09	1.12692	0.0350108	0.0242059	1	13	C2H2	AT3G19580.2	gi|15230889|ref|NP_188592.1|	zinc-finger protein 2 [Arabidopsis thaliana] &gt;gi|186510236|ref|NP_001118663.1| zinc-finger protein 2 [Arabidopsis thaliana] &gt;gi|75337601|sp|Q9SSW2.1|AZF2_ARATH RecName: Full=Zinc finger protein AZF2; AltName: Full=Zinc-finger protein 2 &gt;gi|9965733|gb|AAG10143.1|AF250337_1 zinc finger protein AZF2 [Arabidopsis thaliana] &gt;gi|6009885|dbj|BAA85107.1| Cys2/His2-type zinc finger protein 2 […
BnaC05g47920D	GSBRNA2T00097267001	chrC05:42672394-42675874	up	1.31816	0.00984084	3.24848	8.08503e-20	3.61768	9.02035e-25	1.524	0.000293839	0.961876	0.177121	3		AT3G03300.3	gi|189908862|gb|ACE60552.1|	dicer-like protein 2 [Brassica rapa]
BnaA03g55320D	GSBRNA2T00017317001	chrA03_random:251175-251883	up	3.88358	1.04324e-25	4.75288	2.82982e-61	4.47719	4.40325e-58	2.31182	4.88927e-15	0.375282	1	5		AT5G06320.1	gi|15239999|ref|NP_196250.1|	NDR1/HIN1-Like protein 3 [Arabidopsis thaliana] &gt;gi|9758412|dbj|BAB08954.1| harpin-induced protein-like [Arabidopsis thaliana] &gt;gi|24030178|gb|AAN41271.1| putative harpin-induced protein [Arabidopsis thaliana] &gt;gi|332003619|gb|AED91002.1| NDR1/HIN1-Like protein 3 [Arabidopsis thaliana]
BnaA08g28350D	GSBRNA2T00089727001	chrA08:18665272-18666934	up	2.72641	0.0153651	5.52352	8.04539e-13	6.84192	1.30093e-18	4.94609	7.00503e-09	1.56853	0.636315	13		AT1G05680.1	gi|297848854|ref|XP_002892308.1|	UDP-glucoronosyl/UDP-glucosyl transferase family protein [Arabidopsis lyrata subsp. lyrata] &gt;gi|297338150|gb|EFH68567.1| UDP-glucoronosyl/UDP-glucosyl transferase family protein [Arabidopsis lyrata subsp. lyrata]
BnaC04g53270D	GSBRNA2T00019621001	chrC04_random:855873-856569	up	2.889	0.00810826	6.12608	1.05437e-25	6.32728	2.64489e-29	3.09631	3.27135e-07	1.11776	0.539103	13	ERF	AT2G44840.1	gi|15225361|ref|NP_182011.1|	ethylene-responsive transcription factor 13 [Arabidopsis thaliana] &gt;gi|57012834|sp|Q8L9K1.2|ERF99_ARATH RecName: Full=Ethylene-responsive transcription factor 13; Short=AtERF13; AltName: Full=Ethylene-responsive element-binding factor 13; Short=EREBP-13 &gt;gi|13272437|gb|AAK17157.1|AF325089_1 putative ethylene response element binding protein (EREBP) [Arabidopsis thaliana] &gt;gi|13899091|gb|…
BnaC08g27580D	GSBRNA2T00155924001	chrC08:28512611-28514936	up	2.78413	0.0378518	3.42268	0.000859048	2.78878	0.0147394	2.73422	0.0316258	2.13985	0.405176	14		AT3G56700.1	gi|15228993|ref|NP_191229.1|	fatty acyl-CoA reductase 6 [Arabidopsis thaliana] &gt;gi|9662989|emb|CAC00733.1| putative protein [Arabidopsis thaliana] &gt;gi|67633704|gb|AAY78776.1| putative male sterility protein [Arabidopsis thaliana] &gt;gi|167077490|gb|ABZ10954.1| fatty acyl CoA reductase short isoform [Arabidopsis thaliana] &gt;gi|332646032|gb|AEE79553.1| fatty acyl-CoA reductase 6 [Arabidopsis thaliana]
BnaA04g27050D	GSBRNA2T00003368001	chrA04:19084901-19085924	up	2.50278	9.88991e-06	4.39817	1.95971e-21	5.36706	1.75691e-33	2.44677	6.55603e-07	1.29402	0.105178	5	ERF	AT2G47520.1	gi|15226619|ref|NP_182274.1|	ethylene-responsive transcription factor ERF071 [Arabidopsis thaliana] &gt;gi|75219097|sp|O22259.1|ERF71_ARATH RecName: Full=Ethylene-responsive transcription factor ERF071 &gt;gi|2529675|gb|AAC62858.1| putative AP2 domain transcription factor [Arabidopsis thaliana] &gt;gi|18491273|gb|AAL69461.1| At2g47520/T30B22.18 [Arabidopsis thaliana] &gt;gi|330255760|gb|AEC10854.1| ethylene-responsive transc…
BnaC05g33170D	GSBRNA2T00107392001	chrC05:32662676-32663477	up	1.15727	6.04254e-05	2.50907	1.92551e-30	2.27212	4.94786e-26	1.01759	0.000119429	0.09319	1	13	C2H2	AT3G19580.2	gi|15230889|ref|NP_188592.1|	zinc-finger protein 2 [Arabidopsis thaliana] &gt;gi|186510236|ref|NP_001118663.1| zinc-finger protein 2 [Arabidopsis thaliana] &gt;gi|75337601|sp|Q9SSW2.1|AZF2_ARATH RecName: Full=Zinc finger protein AZF2; AltName: Full=Zinc-finger protein 2 &gt;gi|9965733|gb|AAG10143.1|AF250337_1 zinc finger protein AZF2 [Arabidopsis thaliana] &gt;gi|6009885|dbj|BAA85107.1| Cys2/His2-type zinc finger protein 2 […
BnaA03g12010D	GSBRNA2T00075887001	chrA03:5440885-5443772	up	1.22805	1.88115e-08	2.89966	4.72761e-51	3.60162	1.10515e-79	1.60765	1.19093e-15	0.65544	0.0345672	3		AT4G27585.1	gi|297799222|ref|XP_002867495.1|	band 7 family protein [Arabidopsis lyrata subsp. lyrata] &gt;gi|297313331|gb|EFH43754.1| band 7 family protein [Arabidopsis lyrata subsp. lyrata]
BnaC08g36980D	GSBRNA2T00136862001	chrC08:33959591-33962269	up	1.0364	0.000130297	1.1514	1.94068e-06	1.25416	1.08241e-07	0.939471	0.000351118	1.05268	8.47312e-05	3		AT1G18890.1	gi|597710803|gb|AHN16204.1|	CPK10-2.1 [Brassica napus]
BnaC08g37970D	GSBRNA2T00136746001	chrC08:34506584-34508342	up	1.14292	5.64947e-06	1.05402	3.22355e-05	0.595915	0.0999016	1.2124	9.22943e-05	1.16891	8.88525e-05	9		AT1G17120.1	gi|15220035|ref|NP_173155.1|	cationic amino acid transporter 8 [Arabidopsis thaliana] &gt;gi|75313454|sp|Q9SHH0.1|CAAT8_ARATH RecName: Full=Cationic amino acid transporter 8, vacuolar &gt;gi|5734765|gb|AAD50030.1|AC007651_25 Very similar to amino acid transporter [Arabidopsis thaliana] &gt;gi|18176204|gb|AAL60003.1| putative amino acid transporter protein [Arabidopsis thaliana] &gt;gi|21436167|gb|AAM51371.1| putative amino a…
BnaA03g50280D	GSBRNA2T00067435001	chrA03:26099754-26104602	up	1.24672	0.00606691	0.40222	0.921568	4.40215	5.24864e-28	5.38827	4.02046e-17	3.71868	1.55839e-06	9		0	#N/A	#N/A
BnaC08g37320D	GSBRNA2T00136817001	chrC08:34176135-34177610	up	1.09962	0.0355886	0.855888	0.145002	1.13008	0.00810118	1.78733	4.6367e-06	1.16112	0.0404889	9		AT3G10110.1	gi|18398755|ref|NP_566368.1|	mitochondrial import inner membrane translocase subunit TIM22-1 [Arabidopsis thaliana] &gt;gi|449061971|sp|A2RVP7.1|TI221_ARATH RecName: Full=Mitochondrial import inner membrane translocase subunit TIM22-1; AltName: Full=Protein MATERNAL EFFECT EMBRYO ARREST 67; Flags: Precursor &gt;gi|124301048|gb|ABN04776.1| At3g10110 [Arabidopsis thaliana] &gt;gi|332641338|gb|AEE74859.1| mitochondrial import i…
BnaC03g08130D	GSBRNA2T00140597001	chrC03:3825189-3828179	up	1.95494	0.0354591	0.443053	1	1.71709	0.0215118	5.63605	2.1699e-11	4.52507	3.36004e-05	14		AT5G16990.1	gi|15237890|ref|NP_197201.1|	zinc-binding dehydrogenase family protein [Arabidopsis thaliana] &gt;gi|21431800|sp|Q39173.2|P2_ARATH RecName: Full=NADP-dependent alkenal double bond reductase P2 &gt;gi|9755700|emb|CAC01712.1| quinone oxidoreductase-like protein [Arabidopsis thaliana] &gt;gi|17529038|gb|AAL38729.1| putative quinone oxidoreductase [Arabidopsis thaliana] &gt;gi|20259087|gb|AAM14259.1| putative quinone oxidoreduct…
BnaA05g07590D	GSBRNA2T00117038001	chrA05:4125406-4126897	up	2.38864	0.316705	4.28728	1.21755e-10	5.23768	6.61498e-18	5.24245	2.09541e-17	5.11915	6.32426e-15	8		AT2G36800.1	gi|297827173|ref|XP_002881469.1|	don-glucosyltransferase [Arabidopsis lyrata subsp. lyrata] &gt;gi|297327308|gb|EFH57728.1| don-glucosyltransferase [Arabidopsis lyrata subsp. lyrata]
BnaC06g31220D	GSBRNA2T00049739001	chrC06:31821987-31823756	up	1.56286	1	8.51564	4.23096e-21	9.27091	3.49907e-25	5.14181	3.33807e-12	2.20474	0.00342749	13		AT1G70130.1	gi|15223044|ref|NP_177170.1|	putative L-type lectin-domain containing receptor kinase V.2 [Arabidopsis thaliana] &gt;gi|75317842|sp|O04533.1|LRK52_ARATH RecName: Full=Putative L-type lectin-domain containing receptor kinase V.2; Short=Arabidopsis thaliana lectin-receptor kinase b1; Short=AthlecRK-b1; Short=LecRK-V.2; Flags: Precursor &gt;gi|2194127|gb|AAB61102.1| Strong similarity to Arabidopsis receptor-like protein kinase …
BnaC07g26590D	GSBRNA2T00143020001	chrC07:32477854-32480603	up	1.0487	1	4.23201	1.03776e-06	3.8061	1.53814e-05	5.5521	1.66314e-11	6.56016	5.78115e-14	8		AT5G48570.1	gi|15239016|ref|NP_199668.1|	peptidyl-prolyl cis-trans isomerase FKBP65 [Arabidopsis thaliana] &gt;gi|75171065|sp|Q9FJL3.1|FKB65_ARATH RecName: Full=Peptidyl-prolyl cis-trans isomerase FKBP65; Short=PPIase FKBP65; AltName: Full=70 kDa peptidyl-prolyl isomerase; AltName: Full=FK506-binding protein 65; Short=AtFKBP65; AltName: Full=Immunophilin FKBP65; AltName: Full=Peptidyl-prolyl isomerase ROF2; AltName: Full=Protein ROTAMAS…
BnaC08g40180D	GSBRNA2T00090523001	chrC08:35482125-35485349	up	0.879523	0.566905	1.30754	0.00656127	1.07565	0.0189748	1.24026	0.00560037	1.2025	0.0153069	5		AT1G13750.1	gi|297849776|ref|XP_002892769.1|	predicted protein [Arabidopsis lyrata subsp. lyrata] &gt;gi|297338611|gb|EFH69028.1| predicted protein [Arabidopsis lyrata subsp. lyrata]
BnaC05g01360D	GSBRNA2T00085457001	chrC05:721887-722436	up	1.58475	0.425913	4.78542	6.44584e-16	6.24954	4.99578e-23	5.54706	5.00252e-16	2.48975	0.00208043	8		AT5G38700.1	gi|79527289|ref|NP_198686.2|	uncharacterized protein [Arabidopsis thaliana] &gt;gi|62318737|dbj|BAD93759.1| putative protein [Arabidopsis thaliana] &gt;gi|332006968|gb|AED94351.1| uncharacterized protein AT5G38700 [Arabidopsis thaliana]
BnaCnng41760D	GSBRNA2T00038075001	chrCnn_random:40638047-40639599	up	2.3389	0.27192	7.27743	8.11805e-19	8.44289	7.69087e-20	3.51183	1.13442e-05	2.66041	0.0197528	13		AT1G47603.1	gi|75213198|sp|Q9SX90.1|PUP20_ARATH	RecName: Full=Putative purine permease 20; Short=AtPUP20 &gt;gi|5668802|gb|AAD46028.1|AC007519_13 F16N3.13 [Arabidopsis thaliana]
BnaA09g48670D	GSBRNA2T00122266001	chrA09:32555250-32555749	up	0.110869	1	2.937	0.00552821	5.45714	3.43412e-10	2.55046	0.0201639	2.81362	0.0450347	8		AT1G54690.1	gi|15223948|ref|NP_172363.1|	putative histone H2AXa [Arabidopsis thaliana] &gt;gi|75276926|sp|O04848.1|H2AXA_ARATH RecName: Full=Probable histone H2AXa; AltName: Full=HTA5 &gt;gi|15724304|gb|AAL06545.1|AF412092_1 At1g08880/F7G19_24 [Arabidopsis thaliana] &gt;gi|1922944|gb|AAB70416.1| Strong similarity to Picea histone H2A (gb|X67819). ESTs gb|ATTS3874,gb|T46627,gb|T14194 come from this gene [Arabidopsis thaliana] &gt;gi|2033…
BnaC07g45900D	GSBRNA2T00100106001	chrC07:43721409-43725880	up	1.17927	0.151024	2.6406	2.42813e-14	5.71458	1.66005e-63	4.43569	9.32228e-37	3.17893	1.1051e-17	8		AT4G35985.1	gi|297798320|ref|XP_002867044.1|	predicted protein [Arabidopsis lyrata subsp. lyrata] &gt;gi|297312880|gb|EFH43303.1| predicted protein [Arabidopsis lyrata subsp. lyrata]
BnaC08g17870D	GSBRNA2T00139620001	chrC08:21317070-21317568	up	0	1	5.66452	4.19913e-07	6.64437	5.08005e-10	4.73873	3.94354e-06	3.88966	0.00941855	8		AT1G18290.1	gi|590665957|ref|XP_007036867.1|	Uncharacterized protein TCM_012897 [Theobroma cacao] &gt;gi|508774112|gb|EOY21368.1| Uncharacterized protein TCM_012897 [Theobroma cacao]
BnaA09g11740D	GSBRNA2T00065542001	chrA09:6078778-6082345	up	0	1	5.13691	2.35889e-06	8.36366	9.87599e-18	6.19371	3.94015e-09	5.1026	1.27462e-05	8		AT1G63880.1	gi|15222558|ref|NP_176572.1|	TIR-NBS-LRR class disease resistance protein [Arabidopsis thaliana] &gt;gi|12325006|gb|AAG52448.1|AC010852_5 putative disease resistance protein; 24665-28198 [Arabidopsis thaliana] &gt;gi|332196042|gb|AEE34163.1| TIR-NBS-LRR class disease resistance protein [Arabidopsis thaliana]
BnaC07g20690D	GSBRNA2T00128863001	chrC07:27231623-27232155	up	1.75328	0.865285	6.32471	2.91034e-19	6.38327	1.67839e-23	5.07009	3.1679e-11	2.61576	0.00870024	13		AT2G01300.1	gi|21537118|gb|AAM61459.1|	unknown [Arabidopsis thaliana]
BnaA09g11140D	GSBRNA2T00056430001	chrA09:5771712-5772708	up	1.66418	0.856507	9.61693	9.33076e-31	8.5864	1.81962e-61	6.96501	8.1316e-28	6.29282	8.58402e-12	8		AT2G41910.1	gi|297825877|ref|XP_002880821.1|	kinase family protein [Arabidopsis lyrata subsp. lyrata] &gt;gi|297326660|gb|EFH57080.1| kinase family protein [Arabidopsis lyrata subsp. lyrata]
BnaC02g22260D	GSBRNA2T00137083001	chrC02:19102582-19103285	up	0.656314	1	5.84017	1.30615e-12	8.36815	3.46572e-19	6.63179	2.19688e-11	5.80448	3.85205e-08	8		AT1G73550.1	gi|297842103|ref|XP_002888933.1|	lipid binding protein [Arabidopsis lyrata subsp. lyrata] &gt;gi|297334774|gb|EFH65192.1| lipid binding protein [Arabidopsis lyrata subsp. lyrata]
BnaC05g50160D	GSBRNA2T00043765001	chrC05_random:820150-821543	up	-0.150173	1	1.49553	0.0044793	2.78754	7.45134e-11	2.24254	1.03686e-06	1.45474	0.0168264	3		AT1G18740.1	gi|18394649|ref|NP_564062.1|	uncharacterized protein [Arabidopsis thaliana] &gt;gi|6730709|gb|AAF27104.1|AC011809_13 Unknown protein [Arabidopsis thaliana] &gt;gi|14517472|gb|AAK62626.1| At1g18740/F6A14_15 [Arabidopsis thaliana] &gt;gi|22136562|gb|AAM91067.1| At1g18740/F6A14_15 [Arabidopsis thaliana] &gt;gi|332191636|gb|AEE29757.1| uncharacterized protein AT1G18740 [Arabidopsis thaliana]
BnaC02g00820D	GSBRNA2T00080814001	chrC02:323676-331632	up	0	1	5.73508	1.20444e-07	6.82378	4.17771e-11	4.1141	0.00132534	2.83213	0.010748	8		AT5G09550.1	gi|145357818|ref|NP_196517.3|	RAB GDP-dissociation inhibitor [Arabidopsis thaliana] &gt;gi|75180811|sp|Q9LXC0.1|GDI_ARATH RecName: Full=Guanosine nucleotide diphosphate dissociation inhibitor At5g09550; Short=AtGDI &gt;gi|7671434|emb|CAB89375.1| GDP dissociation inhibitor [Arabidopsis thaliana] &gt;gi|332004026|gb|AED91409.1| RAB GDP-dissociation inhibitor [Arabidopsis thaliana]
BnaC01g43190D	GSBRNA2T00030633001	chrC01_random:2676552-2677533	up	1.2227	1	3.74655	0.000780509	5.27232	4.52465e-08	3.63848	0.0116115	4.58328	0.000481729	8	NAC	AT1G60300.1	gi|15219047|ref|NP_176235.1|	No Apical Meristem domain-containing protein [Arabidopsis thaliana] &gt;gi|3249074|gb|AAC24058.1| Contains similarity to no-apical-meristem (NAM) protein gb|X92205 from Petunia hybrida [Arabidopsis thaliana] &gt;gi|67633466|gb|AAY78657.1| apical meristem formation protein-related [Arabidopsis thaliana] &gt;gi|332195553|gb|AEE33674.1| No Apical Meristem domain-containing protein [Arabidopsis thali…
BnaA09g30420D	GSBRNA2T00015759001	chrA09:22608410-22609536	up	0.642994	1	3.5347	7.21859e-08	3.81641	4.23305e-09	4.40439	2.69159e-12	4.89168	1.11566e-10	8		AT4G02450.2	gi|11229591|emb|CAC16575.1|	p23 co-chaperone [Arabidopsis thaliana]
BnaC04g00040D	GSBRNA2T00008346001	chrC04:7111-8949	up	0.830776	0.353788	2.01799	4.14815e-09	1.66137	2.55149e-06	1.40188	0.000294619	1.0568	0.0376726	3	CO-like	AT2G47890.1	gi|297824895|ref|XP_002880330.1|	zinc finger (B-box type) family protein [Arabidopsis lyrata subsp. lyrata] &gt;gi|297326169|gb|EFH56589.1| zinc finger (B-box type) family protein [Arabidopsis lyrata subsp. lyrata]
BnaC09g50130D	GSBRNA2T00106920001	chrC09:48115651-48117539	up	1.66799	1	7.24056	3.07177e-14	7.19559	1.17016e-16	5.75827	1.67073e-08	2.56903	0.0261508	13		AT5G05190.1	gi|15238456|ref|NP_196138.1|	uncharacterized protein [Arabidopsis thaliana] &gt;gi|75170629|sp|Q9FHK4.1|Y5519_ARATH RecName: Full=Uncharacterized protein At5g05190 &gt;gi|9759260|dbj|BAB09695.1| unnamed protein product [Arabidopsis thaliana] &gt;gi|20466820|gb|AAM20727.1| putative protein [Arabidopsis thaliana] &gt;gi|30725434|gb|AAP37739.1| At5g05190 [Arabidopsis thaliana] &gt;gi|332003456|gb|AED90839.1| uncharacterized pro…
BnaC09g36400D	GSBRNA2T00036681001	chrC09:39726177-39727580	up	0	1	6.07018	1.37554e-08	7.84551	9.93998e-15	5.40274	1.82881e-06	3.62137	0.020843	13	WRKY	AT5G22570.1	gi|297812389|ref|XP_002874078.1|	WRKY DNA-binding protein 38 [Arabidopsis lyrata subsp. lyrata] &gt;gi|297319915|gb|EFH50337.1| WRKY DNA-binding protein 38 [Arabidopsis lyrata subsp. lyrata]
BnaC05g16860D	GSBRNA2T00119245001	chrC05:10601670-10602135	up	2.1201	0.247171	3.89623	3.08899e-18	4.66239	5.23767e-28	2.83637	3.85463e-13	2.10752	2.81046e-05	5		AT1G21550.1	gi|18395002|ref|NP_564143.1|	putative calcium-binding protein CML44 [Arabidopsis thaliana] &gt;gi|193806744|sp|Q9LPK5.2|CML44_ARATH RecName: Full=Probable calcium-binding protein CML44; AltName: Full=Calmodulin-like protein 44 &gt;gi|332191995|gb|AEE30116.1| putative calcium-binding protein CML44 [Arabidopsis thaliana]
BnaC07g45010D	GSBRNA2T00100006001	chrC07:43327406-43328876	up	0.0552683	1	5.31641	5.30124e-14	5.58285	8.27686e-18	6.17486	3.79887e-10	3.47181	0.000149793	8		AT4G34380.1	gi|15235354|ref|NP_195164.1|	transducin/WD40 domain-containing protein [Arabidopsis thaliana] &gt;gi|4455183|emb|CAB36715.1| putative protein [Arabidopsis thaliana] &gt;gi|7270388|emb|CAB80155.1| putative protein [Arabidopsis thaliana] &gt;gi|26451805|dbj|BAC42996.1| unknown protein [Arabidopsis thaliana] &gt;gi|29028888|gb|AAO64823.1| At4g34380 [Arabidopsis thaliana] &gt;gi|332660966|gb|AEE86366.1| transducin/WD40 domain-co…
BnaA10g08260D	GSBRNA2T00074873001	chrA10:7074600-7075680	up	2.79693	0.245147	4.21531	9.77143e-06	6.40002	9.03632e-14	4.07782	2.42028e-07	3.88793	0.0038612	8		AT5G52930.1	gi|21537230|gb|AAM61571.1|	unknown [Arabidopsis thaliana]
BnaC07g45030D	GSBRNA2T00100009001	chrC07:43341416-43342274	up	-0.446348	1	3.85824	8.72935e-05	6.153	1.13032e-09	5.76022	3.09285e-07	4.76197	0.000168621	8	ERF	AT4G34410.1	gi|15235365|ref|NP_195167.1|	ethylene-responsive transcription factor ERF109 [Arabidopsis thaliana] &gt;gi|75266731|sp|Q9SZ06.1|EF109_ARATH RecName: Full=Ethylene-responsive transcription factor ERF109 &gt;gi|13272441|gb|AAK17159.1|AF325091_1 putative protein [Arabidopsis thaliana] &gt;gi|4455186|emb|CAB36718.1| putative protein [Arabidopsis thaliana] &gt;gi|7270391|emb|CAB80158.1| putative protein [Arabidopsis thaliana] &gt…
BnaA03g52830D	GSBRNA2T00081763001	chrA03:27586700-27587513	up	0.906104	1	5.96858	1.63976e-16	7.91204	1.18741e-17	6.89995	9.29148e-13	6.28044	6.08844e-10	8	ERF	AT4G34410.1	gi|15235365|ref|NP_195167.1|	ethylene-responsive transcription factor ERF109 [Arabidopsis thaliana] &gt;gi|75266731|sp|Q9SZ06.1|EF109_ARATH RecName: Full=Ethylene-responsive transcription factor ERF109 &gt;gi|13272441|gb|AAK17159.1|AF325091_1 putative protein [Arabidopsis thaliana] &gt;gi|4455186|emb|CAB36718.1| putative protein [Arabidopsis thaliana] &gt;gi|7270391|emb|CAB80158.1| putative protein [Arabidopsis thaliana] &gt…
BnaC08g36850D	GSBRNA2T00136876001	chrC08:33916431-33917353	up	0.807151	0.0130554	1.05897	5.48138e-05	1.06209	6.19835e-06	1.05615	3.37837e-05	1.05664	0.000201085	3		AT1G19120.1	gi|18394697|ref|NP_564072.1|	Small nuclear ribonucleoprotein family protein [Arabidopsis thaliana] &gt;gi|15724180|gb|AAL06482.1|AF411792_1 At1g19120/F14D16_26 [Arabidopsis thaliana] &gt;gi|20334848|gb|AAM16180.1| At1g19120/F14D16_26 [Arabidopsis thaliana] &gt;gi|332191686|gb|AEE29807.1| Small nuclear ribonucleoprotein family protein [Arabidopsis thaliana]
BnaCnng71820D	GSBRNA2T00012090001	chrCnn_random:72112472-72114579	up	0.177123	1	2.60561	2.56779e-22	3.80399	3.23334e-49	2.64245	2.30215e-21	1.75877	2.02046e-08	13		AT3G13080.1	gi|42733544|dbj|BAD11207.1|	multidrug resistance-associated protein [Thlaspi caerulescens]
BnaA04g17140D	GSBRNA2T00043496001	chrA04:13967496-13973538	up	1.57215	1	4.15777	8.63162e-06	5.81457	5.83259e-12	6.84623	3.13627e-16	6.05328	8.39319e-09	8		AT2G29940.1	gi|297822715|ref|XP_002879240.1|	ATPDR3/PDR3 [Arabidopsis lyrata subsp. lyrata] &gt;gi|297325079|gb|EFH55499.1| ATPDR3/PDR3 [Arabidopsis lyrata subsp. lyrata]
BnaCnng62220D	GSBRNA2T00083852001	chrCnn_random:62033644-62034818	up	-0.962676	1	6.74938	9.93979e-18	7.69607	2.06607e-23	5.82919	7.64588e-09	3.61583	0.00870292	13		AT1G58225.1	gi|30696232|ref|NP_849824.1|	uncharacterized protein [Arabidopsis thaliana] &gt;gi|26453206|dbj|BAC43677.1| unknown protein [Arabidopsis thaliana] &gt;gi|32362293|gb|AAP80174.1| At1g58225 [Arabidopsis thaliana] &gt;gi|332195395|gb|AEE33516.1| uncharacterized protein AT1G58225 [Arabidopsis thaliana]
BnaA06g25360D	GSBRNA2T00042142001	chrA06:17509975-17511487	up	0.756131	0.177876	3.99486	3.37213e-59	3.91041	1.46423e-58	2.28261	4.31148e-19	1.25158	3.44162e-05	13		AT2G18193.1	gi|30680274|ref|NP_849972.1|	P-loop containing nucleoside triphosphate hydrolases superfamily protein [Arabidopsis thaliana] &gt;gi|26452984|dbj|BAC43568.1| putative AAA-type ATPase [Arabidopsis thaliana] &gt;gi|51968516|dbj|BAD42950.1| AAA-type ATPase like protein [Arabidopsis thaliana] &gt;gi|51968792|dbj|BAD43088.1| AAA-type ATPase like protein [Arabidopsis thaliana] &gt;gi|51971357|dbj|BAD44343.1| AAA-type ATPase like pr…
BnaA06g31630D	GSBRNA2T00144593001	chrA06:21199458-21200550	up	0.979811	1	4.66113	1.36578e-13	4.39813	3.07179e-13	2.57567	0.000247541	2.68341	0.00057806	13		AT3G28340.1	gi|30689156|ref|NP_189474.2|	putative galacturonosyltransferase-like 10 [Arabidopsis thaliana] &gt;gi|75273232|sp|Q9LHD2.1|GATLA_ARATH RecName: Full=Probable galacturonosyltransferase-like 10; AltName: Full=Galactinol synthase 8; Short=AtGolS8; Short=GolS-8 &gt;gi|11994580|dbj|BAB02626.1| glycosyl transferase-like protein [Arabidopsis thaliana] &gt;gi|44917577|gb|AAS49113.1| At3g28340 [Arabidopsis thaliana] &gt;gi|51971391|d…
BnaA09g44620D	GSBRNA2T00016206001	chrA09:30640704-30641256	up	1.9004	1	5.36204	3.75631e-15	8.84178	3.4803e-23	6.88054	8.5154e-19	5.17295	8.05523e-07	8		AT1G18290.1	gi|590665957|ref|XP_007036867.1|	Uncharacterized protein TCM_012897 [Theobroma cacao] &gt;gi|508774112|gb|EOY21368.1| Uncharacterized protein TCM_012897 [Theobroma cacao]
BnaC08g26770D	GSBRNA2T00156030001	chrC08:28051769-28053047	up	1.65264	0.565702	4.86244	7.0481e-15	4.59063	1.90603e-16	4.28622	2.25053e-10	4.09692	1.31093e-06	8		AT3G55840.1	gi|15228750|ref|NP_191143.1|	Hs1pro-1 protein [Arabidopsis thaliana] &gt;gi|75181015|sp|Q9LY61.1|HSPR1_ARATH RecName: Full=Nematode resistance protein-like HSPRO1; AltName: Full=AKINbetagamma-interacting protein 1; AltName: Full=Ortholog of sugar beet HS1 PRO-1 protein 1; AltName: Full=Protein Hs1pro-1 &gt;gi|7573479|emb|CAB87838.1| nematode resistance-like protein [Arabidopsis thaliana] &gt;gi|14334518|gb|AAK59456.1| putati…
BnaA02g34340D	GSBRNA2T00047476001	chrA02:24495147-24495778	up	-0.633999	1	3.67675	5.58671e-10	6.00431	5.18565e-27	3.96656	3.52738e-08	4.55968	3.5438e-05	13		AT4G19590.1	gi|15235096|ref|NP_193694.1|	chaperone DnaJ-domain containing protein [Arabidopsis thaliana] &gt;gi|2853086|emb|CAA16936.1| putative protein [Arabidopsis thaliana] &gt;gi|7268755|emb|CAB78961.1| putative protein [Arabidopsis thaliana] &gt;gi|332658802|gb|AEE84202.1| chaperone DnaJ-domain containing protein [Arabidopsis thaliana]
BnaC03g35300D	GSBRNA2T00125222001	chrC03:21467527-21467989	up	-1.04636	1	5.11142	8.31459e-06	7.20421	5.20639e-12	6.26683	1.29119e-08	4.66328	0.000295258	8		AT3G07490.1	gi|15231470|ref|NP_187405.1|	calmodulin-like protein 3 [Arabidopsis thaliana] &gt;gi|297829300|ref|XP_002882532.1| ARF-GAP domain 11 [Arabidopsis lyrata subsp. lyrata] &gt;gi|75337571|sp|Q9SRR7.1|CML3_ARATH RecName: Full=Calmodulin-like protein 3 &gt;gi|6041859|gb|AAF02168.1|AC009853_28 putative calmodulin [Arabidopsis thaliana] &gt;gi|297328372|gb|EFH58791.1| ARF-GAP domain 11 [Arabidopsis lyrata subsp. lyrata] &gt;gi|33264…
BnaA07g33580D	GSBRNA2T00146507001	chrA07:23000474-23002224	up	1.33116	1	6.88773	2.33429e-29	7.73576	7.18856e-28	5.0237	1.40401e-09	3.8769	0.00154841	13		AT5G64870.1	gi|15238290|ref|NP_201292.1|	SPFH/Band 7/PHB domain-containing membrane-associated protein family [Arabidopsis thaliana] &gt;gi|75180613|sp|Q9LV90.1|FLOT3_ARATH RecName: Full=Flotillin-like protein 3; AltName: Full=Nodulin-like protein 3 &gt;gi|8843751|dbj|BAA97299.1| nodulin-like [Arabidopsis thaliana] &gt;gi|115646883|gb|ABJ17152.1| At5g64870 [Arabidopsis thaliana] &gt;gi|332010580|gb|AED97963.1| SPFH/Band 7/PHB domain-con…
BnaC02g06520D	GSBRNA2T00065401001	chrC02:3494459-3496255	up	1.06003	1	8.87241	4.24884e-22	7.6815	6.99331e-23	5.28295	3.36506e-10	4.63321	4.61744e-05	13		AT5G16330.1	gi|15237327|ref|NP_197137.1|	NC domain-containing protein-like protein [Arabidopsis thaliana] &gt;gi|9759115|dbj|BAB09600.1| unnamed protein product [Arabidopsis thaliana] &gt;gi|332004897|gb|AED92280.1| NC domain-containing protein-like protein [Arabidopsis thaliana]
BnaC02g13270D	GSBRNA2T00122743001	chrC02:8513195-8514311	up	1.37103	0.763668	2.37009	6.43407e-09	3.26454	6.31957e-18	3.67437	2.94027e-18	2.97559	7.1878e-09	8		AT5G55150.1	gi|297796387|ref|XP_002866078.1|	F-box family protein [Arabidopsis lyrata subsp. lyrata] &gt;gi|297311913|gb|EFH42337.1| F-box family protein [Arabidopsis lyrata subsp. lyrata]
BnaC06g32610D	GSBRNA2T00103202001	chrC06:32728554-32731443	up	1.40759	1	7.94822	2.08481e-28	8.55427	9.95167e-50	7.43843	1.4816e-33	5.63422	3.97252e-18	8		AT1G71530.1	gi|334183831|ref|NP_177308.3|	protein kinase superfamily protein [Arabidopsis thaliana] &gt;gi|12323730|gb|AAG51826.1|AC016163_15 putative protein kinase; 36307-33767 [Arabidopsis thaliana] &gt;gi|332197089|gb|AEE35210.1| protein kinase superfamily protein [Arabidopsis thaliana]
BnaC03g35490D	GSBRNA2T00125192001	chrC03:21548269-21549696	up	1.66936	0.344731	3.96657	3.2532e-06	4.46906	1.69289e-11	2.7859	0.000519406	3.96356	0.000289582	8		AT3G07820.1	gi|297833572|ref|XP_002884668.1|	polygalacturonase 3 [Arabidopsis lyrata subsp. lyrata] &gt;gi|297330508|gb|EFH60927.1| polygalacturonase 3 [Arabidopsis lyrata subsp. lyrata]
BnaA06g35010D	GSBRNA2T00001902001	chrA06:23137306-23137786	up	3.25524	0.0579045	7.48022	1.68084e-14	6.52454	9.97809e-15	4.40942	3.21951e-06	3.3432	0.0333494	13		AT2G01300.1	gi|21537118|gb|AAM61459.1|	unknown [Arabidopsis thaliana]
BnaC01g37970D	GSBRNA2T00026320001	chrC01:37104938-37108039	up	1.0841	1	6.98968	1.24626e-10	7.6892	5.00824e-13	5.91218	2.96173e-07	4.63249	0.000509372	8		AT3G13080.2	gi|321160801|gb|ADW66590.1|	multidrug resistace protein [Hirschfeldia incana]
BnaA05g19210D	GSBRNA2T00029484001	chrA05:14506315-14509076	up	0.750622	0.846885	2.631	4.95543e-13	3.1815	1.2835e-19	2.79698	8.67587e-14	1.21952	0.0264682	13		AT3G19970.1	gi|18402437|ref|NP_566652.1|	uncharacterized protein [Arabidopsis thaliana] &gt;gi|11994772|dbj|BAB03162.1| unnamed protein product [Arabidopsis thaliana] &gt;gi|14532502|gb|AAK63979.1| AT3g19970/MZE19_2 [Arabidopsis thaliana] &gt;gi|30102458|gb|AAP21147.1| At3g19970/MZE19_2 [Arabidopsis thaliana] &gt;gi|332642793|gb|AEE76314.1| uncharacterized protein AT3G19970 [Arabidopsis thaliana]
BnaA02g36410D	GSBRNA2T00012051001	chrA02_random:928611-929142	up	1.40635	0.332989	4.73108	3.90796e-21	4.19848	2.3743e-23	3.4895	1.8684e-07	2.1957	0.0137725	13		AT2G45760.1	gi|18411880|ref|NP_567111.1|	BON association protein 1 [Arabidopsis thaliana] &gt;gi|75249526|sp|Q941L2.1|BAP1_ARATH RecName: Full=BON1-associated protein 1 &gt;gi|15487384|gb|AAK98798.1| BON1-associated protein 1 [Arabidopsis thaliana] &gt;gi|26449568|dbj|BAC41910.1| putative BON1-associated protein 1 BAP1 [Arabidopsis thaliana] &gt;gi|28372946|gb|AAO39955.1| At3g61190 [Arabidopsis thaliana] &gt;gi|332646649|gb|AEE80170.1| …
BnaC07g50440D	GSBRNA2T00019441001	chrC07_random:2576403-2576592	up	-0.596314	1	4.22889	3.30444e-07	5.0356	7.90794e-10	5.75061	9.23446e-10	3.17197	0.00665148	8		AT4G27657.1	gi|21617917|gb|AAM66967.1|	unknown [Arabidopsis thaliana]
BnaC02g07060D	GSBRNA2T00114883001	chrC02:3760787-3762817	up	1.20865	1	3.5639	0.00154259	5.92899	2.25449e-09	3.89061	0.000367245	3.79063	0.0109959	8		AT5G17200.1	gi|15237927|ref|NP_197222.1|	pectin lyase-like superfamily protein [Arabidopsis thaliana] &gt;gi|10177065|dbj|BAB10507.1| polygalacturonase-like protein [Arabidopsis thaliana] &gt;gi|332005012|gb|AED92395.1| pectin lyase-like superfamily protein [Arabidopsis thaliana]
BnaCnng38150D	GSBRNA2T00034147001	chrCnn_random:36708762-36709998	up	1.15846	1	5.27007	1.73473e-06	6.42732	1.57064e-11	6.45628	1.3239e-09	5.35108	4.75952e-06	8		AT4G21380.1	gi|408717149|gb|AFU83019.1|	SRK protein, partial [Brassica oleracea var. italica]
BnaC07g42110D	GSBRNA2T00086015001	chrC07:41704897-41707329	up	0.936725	1	6.46506	2.19948e-17	9.51062	3.60831e-28	7.40246	2.97133e-16	5.19213	5.11581e-10	8		AT4G02180.1	gi|15234233|ref|NP_192892.1|	cysteine/histidine-rich C1 domain-containing protein [Arabidopsis thaliana] &gt;gi|7267855|emb|CAB78198.1| putative protein [Arabidopsis thaliana] &gt;gi|7321052|emb|CAB82160.1| putative protein [Arabidopsis thaliana] &gt;gi|332657623|gb|AEE83023.1| cysteine/histidine-rich C1 domain-containing protein [Arabidopsis thaliana]
BnaAnng20830D	GSBRNA2T00046964001	chrAnn_random:22972308-22973193	up	1.73068	0.307666	6.82559	1.78347e-56	10.5695	6.444e-57	6.59682	2.07066e-67	7.8272	4.53358e-29	8		AT5G54330.1	gi|15239672|ref|NP_200266.1|	uncharacterized protein [Arabidopsis thaliana] &gt;gi|9758947|dbj|BAB09334.1| unnamed protein product [Arabidopsis thaliana] &gt;gi|332009126|gb|AED96509.1| uncharacterized protein AT5G54550 [Arabidopsis thaliana]
BnaA03g32690D	GSBRNA2T00137719001	chrA03:15781582-15786351	up	0.0536362	1	3.53048	4.46928e-36	4.65741	3.41652e-64	2.65283	5.83351e-20	1.73531	8.48893e-08	13		AT3G13080.1	gi|42733544|dbj|BAD11207.1|	multidrug resistance-associated protein [Thlaspi caerulescens]
BnaC05g21480D	GSBRNA2T00142236001	chrC05:15206539-15207473	up	0.891599	0.667194	3.11122	3.38303e-14	2.74867	2.58998e-11	1.57897	0.00167322	1.75647	0.000554493	13	C2H2	AT1G27730.1	gi|6693033|gb|AAF24959.1|AC012375_22	T22C5.18 [Arabidopsis thaliana]
BnaA01g08180D	GSBRNA2T00058121001	chrA01:3888912-3893755	up	2.74228	0.0591029	6.23524	3.23404e-28	8.61502	2.72992e-42	7.78364	1.36125e-18	6.38512	9.63546e-12	8		0	#N/A	#N/A
BnaC07g45110D	GSBRNA2T00100017001	chrC07:43368794-43371584	up	0.970876	1	7.34139	8.7866e-24	7.93313	7.21797e-28	6.37553	1.35396e-14	2.52189	3.91364e-06	8		AT4G26300.1	gi|297829930|ref|XP_002882847.1|	predicted protein [Arabidopsis lyrata subsp. lyrata] &gt;gi|297328687|gb|EFH59106.1| predicted protein [Arabidopsis lyrata subsp. lyrata]
BnaCnng43940D	GSBRNA2T00041248001	chrCnn_random:43091794-43092004	up	1.61806	1	4.52339	4.09699e-09	5.06246	1.94019e-16	4.6041	1.76924e-09	4.94774	3.39384e-08	8		AT2G17660.1	gi|15227879|ref|NP_179357.1|	RPM1-interacting protein 4-like protein [Arabidopsis thaliana] &gt;gi|11762120|gb|AAG40338.1|AF324986_1 At2g17660 [Arabidopsis thaliana] &gt;gi|115646839|gb|ABJ17136.1| At2g17660 [Arabidopsis thaliana] &gt;gi|330251568|gb|AEC06662.1| RPM1-interacting protein 4-like protein [Arabidopsis thaliana]
BnaC02g09860D	GSBRNA2T00091546001	chrC02:5550145-5551195	up	1.40265	1	4.11839	1.83553e-06	4.40559	1.64548e-10	2.95795	0.00122189	4.64815	9.94794e-05	8		AT5G60180.1	gi|297796981|ref|XP_002866375.1|	APUM18 [Arabidopsis lyrata subsp. lyrata] &gt;gi|297312210|gb|EFH42634.1| APUM18 [Arabidopsis lyrata subsp. lyrata]
BnaC04g28280D	GSBRNA2T00100999001	chrC04:29736552-29740260	up	0.879906	1	5.63781	2.46682e-28	4.59711	4.59162e-22	2.67688	4.85049e-07	1.61178	0.029419	5		AT3G52310.1	gi|297816504|ref|XP_002876135.1|	abc transporter family protein [Arabidopsis lyrata subsp. lyrata] &gt;gi|297321973|gb|EFH52394.1| abc transporter family protein [Arabidopsis lyrata subsp. lyrata]
BnaAnng05120D	GSBRNA2T00064807001	chrAnn_random:5705756-5706464	up	2.87224	0.0929366	6.56634	1.9135e-18	7.54948	3.62461e-28	6.97534	3.52338e-23	2.75818	7.26486e-07	8	C2H2	AT5G67450.1	gi|2058504|gb|AAB53260.1|	zinc-finger protein-1 [Brassica rapa subsp. oleifera]
BnaC08g32430D	GSBRNA2T00127130001	chrC08:31377201-31378572	up	0.892411	0.358032	3.0748	2.86747e-21	3.61729	4.17151e-32	2.35485	1.88966e-13	1.63178	9.40029e-06	5		AT3G62720.2	gi|15228843|ref|NP_191831.1|	xyloglucan 6-xylosyltransferase [Arabidopsis thaliana] &gt;gi|79316129|ref|NP_001030917.1| xyloglucan 6-xylosyltransferase [Arabidopsis thaliana] &gt;gi|46577293|sp|Q9LZJ3.1|XT1_ARATH RecName: Full=Xyloglucan 6-xylosyltransferase; Short=AtXT1 &gt;gi|15983426|gb|AAL11581.1|AF424587_1 AT3g62720/F26K9_150 [Arabidopsis thaliana] &gt;gi|7362752|emb|CAB83122.1| alpha galactosyltransferase-like protein …
BnaA08g07610D	GSBRNA2T00036957001	chrA08:7560128-7561388	up	-0.595505	1	6.64537	4.59548e-10	7.31876	2.23603e-12	4.33393	0.000648754	4.58023	0.000453515	13		AT4G27650.1	gi|30687676|ref|NP_194495.3|	protein PELOTA [Arabidopsis thaliana] &gt;gi|3941543|gb|AAC82379.1| pelota [Arabidopsis thaliana] &gt;gi|4469016|emb|CAB38277.1| pelota (PEL1) [Arabidopsis thaliana] &gt;gi|7269619|emb|CAB81415.1| pelota (PEL1) [Arabidopsis thaliana] &gt;gi|18377690|gb|AAL66995.1| putative pelota (PEL1) protein [Arabidopsis thaliana] &gt;gi|20465995|gb|AAM20219.1| putative pelota protein (PEL1) [Arabidopsis thali…
BnaAnng38710D	GSBRNA2T00020000001	chrAnn_random:43914134-43914746	up	1.44339	1	6.05338	1.77346e-14	5.80222	2.53978e-19	3.5202	8.26222e-07	3.00807	0.00182207	13		AT5G17350.1	gi|15228513|ref|NP_186978.1|	uncharacterized protein [Arabidopsis thaliana] &gt;gi|6714412|gb|AAF26100.1|AC012328_3 unknown protein [Arabidopsis thaliana] &gt;gi|54261723|gb|AAV31165.1| At3g03280 [Arabidopsis thaliana] &gt;gi|57222180|gb|AAW38997.1| At3g03280 [Arabidopsis thaliana] &gt;gi|332640401|gb|AEE73922.1| uncharacterized protein AT3G03280 [Arabidopsis thaliana]
BnaC07g41070D	GSBRNA2T00154685001	chrC07:41091427-41092443	up	0.421481	1	5.75631	1.66033e-12	6.34205	2.24218e-19	8.20344	6.06999e-22	7.34314	2.85952e-14	8		AT4G27890.1	gi|297803300|ref|XP_002869534.1|	nuclear movement family protein [Arabidopsis lyrata subsp. lyrata] &gt;gi|297315370|gb|EFH45793.1| nuclear movement family protein [Arabidopsis lyrata subsp. lyrata]
BnaA01g06410D	GSBRNA2T00039933001	chrA01:2970927-2971956	up	1.07723	0.912293	2.61122	6.6687e-05	3.75222	1.66249e-10	3.05252	1.0202e-06	3.64762	9.87252e-08	14		AT1G55530.1	gi|301133576|gb|ADK63410.1|	C3HC4 type zinc finger protein [Brassica rapa]
BnaC09g05320D	GSBRNA2T00146150001	chrC09:3123085-3125773	up	0.0950605	1	2.43402	0.00076061	4.79775	8.67185e-15	4.92556	6.01349e-13	3.53302	9.97491e-07	8		AT3G29410.1	gi|11994524|dbj|BAB02588.1|	terpene cyclase/synthase [Arabidopsis thaliana]
BnaA01g03310D	GSBRNA2T00121253001	chrA01:1577918-1578619	up	-0.0438212	1	2.32591	1.01335e-05	3.65104	4.28823e-14	3.63932	2.11817e-13	2.67512	2.4012e-06	8		0	#N/A	#N/A
BnaA04g21040D	GSBRNA2T00069619001	chrA04:16072981-16073665	up	2.52395	0.548995	4.46282	6.10117e-06	5.69916	7.11934e-09	4.00753	0.00204351	4.19022	0.00196397	8		AT2G35980.1	gi|297823405|ref|XP_002879585.1|	yellow-leaf-specific gene 9 [Arabidopsis lyrata subsp. lyrata] &gt;gi|297325424|gb|EFH55844.1| yellow-leaf-specific gene 9 [Arabidopsis lyrata subsp. lyrata]
BnaC01g37960D	GSBRNA2T00026319001	chrC01:37104212-37104757	up	0.719354	1	5.36532	4.02435e-06	6.87929	2.15955e-10	4.19869	0.000554286	3.88033	0.0118534	8		AT3G13080.2	gi|321160801|gb|ADW66590.1|	multidrug resistace protein [Hirschfeldia incana]
BnaC08g14600D	GSBRNA2T00012767001	chrC08:19380666-19383403	up	0.963584	1	7.58037	1.59199e-19	7.00995	1.35294e-19	6.62678	5.53258e-12	2.54094	0.0363271	13		AT1G10880.1	gi|297837397|ref|XP_002886580.1|	predicted protein [Arabidopsis lyrata subsp. lyrata] &gt;gi|297332421|gb|EFH62839.1| predicted protein [Arabidopsis lyrata subsp. lyrata]
BnaC03g08390D	GSBRNA2T00140631001	chrC03:3973015-3973697	up	0.653079	1	7.52486	3.58446e-32	8.4867	1.05034e-41	6.85307	3.82896e-20	4.65707	2.02315e-08	8		AT5G17350.1	gi|15228513|ref|NP_186978.1|	uncharacterized protein [Arabidopsis thaliana] &gt;gi|6714412|gb|AAF26100.1|AC012328_3 unknown protein [Arabidopsis thaliana] &gt;gi|54261723|gb|AAV31165.1| At3g03280 [Arabidopsis thaliana] &gt;gi|57222180|gb|AAW38997.1| At3g03280 [Arabidopsis thaliana] &gt;gi|332640401|gb|AEE73922.1| uncharacterized protein AT3G03280 [Arabidopsis thaliana]
BnaA09g53470D	GSBRNA2T00013445001	chrA09_random:1261568-1262555	up	1.09092	1	6.01277	1.19358e-12	6.67013	1.11178e-15	5.04874	1.72484e-08	3.98018	0.00236243	13		AT2G03760.1	gi|3420006|gb|AAC63112.1|	steroid sulfotransferase 2 [Brassica napus]
BnaC08g07690D	GSBRNA2T00140043001	chrC08:11137085-11137513	up	0.667456	1	3.08592	9.76552e-12	3.74413	1.28547e-17	2.40962	5.19322e-07	1.47199	0.0298248	13		AT1G32920.1	gi|18398649|ref|NP_564411.1|	uncharacterized protein [Arabidopsis thaliana] &gt;gi|15294268|gb|AAK95311.1|AF410325_1 At1g32920/F9L11_25 [Arabidopsis thaliana] &gt;gi|15450637|gb|AAK96590.1| At1g32920/F9L11_25 [Arabidopsis thaliana] &gt;gi|20147259|gb|AAM10343.1| At1g32920/F9L11_25 [Arabidopsis thaliana] &gt;gi|332193418|gb|AEE31539.1| uncharacterized protein AT1G32920 [Arabidopsis thaliana]
BnaAnng34830D	GSBRNA2T00007134001	chrAnn_random:39641843-39642383	up	0.674017	1	5.65791	1.31328e-17	9.56746	1.32765e-27	8.92029	4.92509e-27	7.30568	1.23379e-14	8	ERF	AT2G36450.1	gi|297827123|ref|XP_002881444.1|	AP2 domain-containing protein [Arabidopsis lyrata subsp. lyrata] &gt;gi|297327283|gb|EFH57703.1| AP2 domain-containing protein [Arabidopsis lyrata subsp. lyrata]
BnaA09g29750D	GSBRNA2T00090704001	chrA09:22248514-22249824	up	1.49869	0.864635	2.87521	0.000639362	5.04841	1.01647e-08	2.39083	0.0312759	2.95198	0.0212686	13		AT1G24140.1	gi|171921109|gb|ACB59207.1|	matrixin family protein [Brassica oleracea]
BnaA04g22220D	GSBRNA2T00005352001	chrA04:16769790-16771051	up	1.4897	0.528492	6.63416	3.70819e-32	7.59534	3.4538e-38	6.54785	3.8915e-21	5.28123	7.4359e-08	13		AT2G38823.1	gi|297820202|ref|XP_002877984.1|	predicted protein [Arabidopsis lyrata subsp. lyrata] &gt;gi|297323822|gb|EFH54243.1| predicted protein [Arabidopsis lyrata subsp. lyrata]
BnaC06g38250D	GSBRNA2T00147907001	chrC06:35894049-35894754	up	1.7469	0.923909	5.09847	3.07743e-07	5.86095	3.40148e-11	5.21864	1.6579e-07	3.36602	0.0193322	8	ERF	AT1G77640.1	gi|15219139|ref|NP_173609.1|	ethylene-responsive transcription factor ERF012 [Arabidopsis thaliana] &gt;gi|75265793|sp|Q9SFE4.1|ERF12_ARATH RecName: Full=Ethylene-responsive transcription factor ERF012 &gt;gi|6552733|gb|AAF16532.1|AC013482_6 T26F17.14 [Arabidopsis thaliana] &gt;gi|51971555|dbj|BAD44442.1| TINY like protein [Arabidopsis thaliana] &gt;gi|88196743|gb|ABD43014.1| At1g21910 [Arabidopsis thaliana] &gt;gi|332192050…
BnaAnng08350D	GSBRNA2T00086654001	chrAnn_random:8935212-8937883	up	0.0736758	1	2.69061	0.000319437	5.41174	2.86764e-20	4.60526	1.26962e-08	4.10257	0.000112279	8		AT4G35985.1	gi|297798320|ref|XP_002867044.1|	predicted protein [Arabidopsis lyrata subsp. lyrata] &gt;gi|297312880|gb|EFH43303.1| predicted protein [Arabidopsis lyrata subsp. lyrata]
BnaA03g20050D	GSBRNA2T00139093001	chrA03:9538935-9540553	up	0.874243	1	4.11918	7.21825e-26	4.82171	9.02719e-39	4.64341	1.07276e-22	3.18622	7.33303e-10	8		AT2G43120.1	gi|30689259|ref|NP_850385.1|	pirin-like protein [Arabidopsis thaliana] &gt;gi|150421627|sp|Q9ZW82.3|PIRL2_ARATH RecName: Full=Pirin-like protein At2g43120 &gt;gi|110737526|dbj|BAF00705.1| putative pirin protein [Arabidopsis thaliana] &gt;gi|119360079|gb|ABL66768.1| At2g43120 [Arabidopsis thaliana] &gt;gi|330255117|gb|AEC10211.1| pirin-like protein [Arabidopsis thaliana]
BnaC04g21240D	GSBRNA2T00156804001	chrC04:22114980-22116446	up	0.124847	1	1.25553	0.0258757	2.31964	5.13056e-08	2.16441	1.86747e-06	1.58638	0.00351036	14		AT3G62720.2	gi|15228843|ref|NP_191831.1|	xyloglucan 6-xylosyltransferase [Arabidopsis thaliana] &gt;gi|79316129|ref|NP_001030917.1| xyloglucan 6-xylosyltransferase [Arabidopsis thaliana] &gt;gi|46577293|sp|Q9LZJ3.1|XT1_ARATH RecName: Full=Xyloglucan 6-xylosyltransferase; Short=AtXT1 &gt;gi|15983426|gb|AAL11581.1|AF424587_1 AT3g62720/F26K9_150 [Arabidopsis thaliana] &gt;gi|7362752|emb|CAB83122.1| alpha galactosyltransferase-like protein …
BnaC09g47250D	GSBRNA2T00016028001	chrC09:46697992-46699100	up	0.904987	0.780093	2.7844	2.1337e-10	3.43308	6.66235e-16	2.09711	6.41998e-06	1.38915	0.0308983	8	NAC	AT5G08790.1	gi|31322568|gb|AAP35049.1|	NAC-domain protein 3 [Brassica napus]
BnaA09g11070D	GSBRNA2T00056415001	chrA09:5701865-5704205	up	1.47527	0.0818084	5.70875	1.3139e-35	5.39092	4.8554e-37	3.41055	4.3015e-13	2.39744	4.43793e-05	13		AT2G20142.1	gi|186501692|ref|NP_973487.2|	Toll-Interleukin-Resistance domain-containing protein [Arabidopsis thaliana] &gt;gi|330251877|gb|AEC06971.1| Toll-Interleukin-Resistance domain-containing protein [Arabidopsis thaliana]
BnaC08g48880D	GSBRNA2T00022279001	chrC08_random:3825059-3826352	up	0	1	4.47473	4.94611e-06	6.49556	1.06864e-11	5.49956	9.43189e-07	3.73017	0.013233	8		AT3G59070.1	gi|15239696|ref|NP_199686.1|	Cytochrome b561/ferric reductase transmembrane with DOMON related domain [Arabidopsis thaliana] &gt;gi|9758874|dbj|BAB09428.1| unnamed protein product [Arabidopsis thaliana] &gt;gi|67633866|gb|AAY78857.1| putative auxin-responsive protein [Arabidopsis thaliana] &gt;gi|332008336|gb|AED95719.1| Cytochrome b561/ferric reductase transmembrane with DOMON related domain [Arabidopsis thaliana]
BnaC08g35770D	GSBRNA2T00137004001	chrC08:33432789-33434651	up	0.967403	1	3.41886	6.10042e-11	2.5777	1.2488e-06	5.00558	9.14677e-25	3.2556	2.03423e-11	8		AT1G62020.1	gi|15215742|gb|AAK91416.1|	At1g62020/F8K4_21 [Arabidopsis thaliana] &gt;gi|24111357|gb|AAN46802.1| At1g62020/F8K4_21 [Arabidopsis thaliana]
BnaC05g32670D	GSBRNA2T00026919001	chrC05:32183880-32185027	up	0.433366	1	2.0102	6.78355e-11	2.68935	7.79915e-21	1.63907	3.55651e-07	1.06909	0.010864	5		AT3G19970.1	gi|18402437|ref|NP_566652.1|	uncharacterized protein [Arabidopsis thaliana] &gt;gi|11994772|dbj|BAB03162.1| unnamed protein product [Arabidopsis thaliana] &gt;gi|14532502|gb|AAK63979.1| AT3g19970/MZE19_2 [Arabidopsis thaliana] &gt;gi|30102458|gb|AAP21147.1| At3g19970/MZE19_2 [Arabidopsis thaliana] &gt;gi|332642793|gb|AEE76314.1| uncharacterized protein AT3G19970 [Arabidopsis thaliana]
BnaA02g30120D	GSBRNA2T00091657001	chrA02:21859930-21866215	up	-0.226605	1	2.42421	0.00996884	4.46944	7.24394e-08	4.05871	0.000565378	3.17835	0.0464902	9		AT5G48410.1	gi|297792021|ref|XP_002863895.1|	ATGLR1.2 [Arabidopsis lyrata subsp. lyrata] &gt;gi|297309730|gb|EFH40154.1| ATGLR1.2 [Arabidopsis lyrata subsp. lyrata]
BnaA01g11880D	GSBRNA2T00131669001	chrA01:5951794-5953603	up	1.05002	1	5.87186	5.1642e-11	5.54898	6.24935e-20	5.49925	1.04945e-10	2.7323	0.0106127	8		AT4G22070.1	gi|430218932|gb|AGA37242.1|	WRKY transcription factor 31.1 [Brassica napus]
BnaC06g09190D	GSBRNA2T00147043001	chrC06:10972446-10972985	up	0	1	4.15779	0.00142441	7.32773	8.82206e-12	5.6469	3.63587e-08	5.52324	7.10208e-06	8		AT3G11420.1	gi|15229746|ref|NP_187749.1|	uncharacterized protein [Arabidopsis thaliana] &gt;gi|12322913|gb|AAG51451.1|AC008153_24 unknown protein; 34369-36858 [Arabidopsis thaliana] &gt;gi|22136026|gb|AAM91595.1| unknown protein [Arabidopsis thaliana] &gt;gi|34098873|gb|AAQ56819.1| At3g11420 [Arabidopsis thaliana] &gt;gi|332641524|gb|AEE75045.1| uncharacterized protein AT3G11420 [Arabidopsis thaliana] &gt;gi|591402084|gb|AHL38769.1| gly…
BnaA03g48880D	GSBRNA2T00044313001	chrA03:25121550-25122567	up	0	1	3.76133	2.33351e-06	6.14859	2.0112e-11	5.95455	1.81025e-14	6.27751	2.73526e-09	8		AT4G27890.1	gi|297803300|ref|XP_002869534.1|	nuclear movement family protein [Arabidopsis lyrata subsp. lyrata] &gt;gi|297315370|gb|EFH45793.1| nuclear movement family protein [Arabidopsis lyrata subsp. lyrata]
BnaC03g59100D	GSBRNA2T00003527001	chrC03:48398091-48399411	up	0.882936	0.000469118	1.9253	3.18486e-20	3.47153	1.12158e-63	2.17309	3.03212e-24	1.23873	4.78799e-07	9		AT1G30170.1	gi|79318907|ref|NP_001031113.1|	uncharacterized protein [Arabidopsis thaliana] &gt;gi|50198787|gb|AAT70427.1| At1g30160 [Arabidopsis thaliana] &gt;gi|52421289|gb|AAU45214.1| At1g30160 [Arabidopsis thaliana] &gt;gi|332193066|gb|AEE31187.1| uncharacterized protein AT1G30160 [Arabidopsis thaliana]
BnaAnng16530D	GSBRNA2T00028250001	chrAnn_random:17629636-17630098	up	0.890833	1	3.72136	1.11023e-16	3.79411	3.34571e-18	7.82639	1.49498e-48	8.06166	5.89027e-52	8		AT3G10020.1	gi|18398726|ref|NP_566365.1|	uncharacterized protein [Arabidopsis thaliana] &gt;gi|6143874|gb|AAF04421.1|AC010927_14 unknown protein [Arabidopsis thaliana] &gt;gi|15081660|gb|AAK82485.1| AT3g10020/T22K18_16 [Arabidopsis thaliana] &gt;gi|15529276|gb|AAK97732.1| AT3g10020/T22K18_16 [Arabidopsis thaliana] &gt;gi|15809812|gb|AAL06834.1| AT3g10020/T22K18_16 [Arabidopsis thaliana] &gt;gi|20147181|gb|AAM10307.1| AT3g10020/T22K18_16…
BnaA08g22700D	GSBRNA2T00102942001	chrA08:16406934-16407432	up	0.810204	1	4.08489	6.35147e-10	4.53903	1.01982e-13	6.27434	1.07074e-10	3.99501	4.30934e-05	8		AT1G18290.1	gi|590665957|ref|XP_007036867.1|	Uncharacterized protein TCM_012897 [Theobroma cacao] &gt;gi|508774112|gb|EOY21368.1| Uncharacterized protein TCM_012897 [Theobroma cacao]
BnaA08g06880D	GSBRNA2T00080620001	chrA08:6940025-6940420	up	0.510408	1	4.72225	2.98446e-16	5.44703	1.82748e-22	3.1765	1.45192e-07	2.04243	0.0132441	13		AT1G32920.1	gi|18398649|ref|NP_564411.1|	uncharacterized protein [Arabidopsis thaliana] &gt;gi|15294268|gb|AAK95311.1|AF410325_1 At1g32920/F9L11_25 [Arabidopsis thaliana] &gt;gi|15450637|gb|AAK96590.1| At1g32920/F9L11_25 [Arabidopsis thaliana] &gt;gi|20147259|gb|AAM10343.1| At1g32920/F9L11_25 [Arabidopsis thaliana] &gt;gi|332193418|gb|AEE31539.1| uncharacterized protein AT1G32920 [Arabidopsis thaliana]
BnaAnng34010D	GSBRNA2T00004143001	chrAnn_random:38751616-38752257	up	0	1	3.19793	2.088e-05	2.69525	2.53289e-05	5.33356	4.84111e-13	6.55482	9.03936e-11	8		AT5G25450.1	gi|15239430|ref|NP_197927.1|	cytochrome bd ubiquinol oxidase [Arabidopsis thaliana] &gt;gi|403399498|sp|F4JWS8.1|QCR72_ARATH RecName: Full=Cytochrome b-c1 complex subunit 7-2; AltName: Full=Complex III subunit VII &gt;gi|332006061|gb|AED93444.1| cytochrome bd ubiquinol oxidase [Arabidopsis thaliana]
BnaC08g01030D	GSBRNA2T00145248001	chrC08:723595-726104	up	0.477128	1	1.05315	0.0461154	3.07216	5.81774e-18	2.40862	1.63993e-09	1.69007	0.000659698	13		AT1G69730.1	gi|15222427|ref|NP_177131.1|	wall-associated receptor kinase-like 9 [Arabidopsis thaliana] &gt;gi|75333576|sp|Q9C9L5.1|WAKLH_ARATH RecName: Full=Wall-associated receptor kinase-like 9; Flags: Precursor &gt;gi|12325200|gb|AAG52551.1|AC013289_18 putative protein kinase; 39563-42199 [Arabidopsis thaliana] &gt;gi|332196847|gb|AEE34968.1| wall-associated receptor kinase-like 9 [Arabidopsis thaliana]
BnaA01g12320D	GSBRNA2T00131730001	chrA01:6150231-6152082	up	1.25044	0.304047	4.17031	1.47354e-17	5.04839	4.15867e-27	1.96848	0.000566413	1.93343	0.00204295	13		AT4G22590.1	gi|15235713|ref|NP_193990.1|	trehalose-phosphate phosphatase G [Arabidopsis thaliana] &gt;gi|75209575|sp|Q9SUW0.1|TPPG_ARATH RecName: Full=Probable trehalose-phosphate phosphatase G; Short=AtTPPG; AltName: Full=Trehalose 6-phosphate phosphatase; AltName: Full=Trehalose-phosphate phosphatase 6 &gt;gi|3892714|emb|CAA22164.1| trehalose-6-phosphate phosphatase-like protein [Arabidopsis thaliana] &gt;gi|7269105|emb|CAB79214.1| tr…
BnaCnng78620D	GSBRNA2T00034065001	chrCnn_random:80378885-80380091	up	0.140412	1	3.04032	1.00806e-09	3.95029	1.05957e-16	3.04599	1.53184e-09	1.81974	0.00594771	14		AT4G38400.1	gi|506484998|gb|AGM16372.1|	alpha-expansin-like protein 2 [Brassica rapa]
BnaA08g21750D	GSBRNA2T00102836001	chrA08:16010215-16010911	up	1.1813	1	4.77	4.1238e-05	7.25789	1.79103e-12	5.45815	1.44101e-06	3.16857	0.0200963	8		AT1G20520.1	gi|116830353|gb|ABK28134.1|	unknown [Arabidopsis thaliana]
BnaC08g37330D	GSBRNA2T00136816001	chrC08:34178650-34179187	up	1.06424	1	6.13011	3.54965e-10	6.29766	1.35577e-22	6.17557	1.11026e-13	5.27173	1.12622e-06	8		AT1G18290.1	gi|590665957|ref|XP_007036867.1|	Uncharacterized protein TCM_012897 [Theobroma cacao] &gt;gi|508774112|gb|EOY21368.1| Uncharacterized protein TCM_012897 [Theobroma cacao]
BnaA01g21080D	GSBRNA2T00138618001	chrA01:12967641-12967922	up	1.42043	1	3.24905	0.00036306	3.28609	8.93194e-05	4.03944	0.00042274	3.01375	0.0254608	13		0	#N/A	#N/A
BnaC01g30860D	GSBRNA2T00001114001	chrC01:29423557-29431195	up	-0.762891	1	2.16395	0.000397648	3.53731	1.04598e-06	5.33616	1.67895e-11	5.29048	7.09508e-19	8		AT3G23310.1	gi|222422838|dbj|BAH19406.1|	AT3G23310 [Arabidopsis thaliana]
BnaC09g54690D	GSBRNA2T00030264001	chrC09_random:4366225-4368277	up	0.807118	1	2.93842	4.19996e-05	3.93439	1.83193e-08	5.56967	1.35189e-17	4.77095	2.30024e-09	8		AT5G15250.1	gi|297811665|ref|XP_002873716.1|	predicted protein [Arabidopsis lyrata subsp. lyrata] &gt;gi|297319553|gb|EFH49975.1| predicted protein [Arabidopsis lyrata subsp. lyrata]
BnaA03g31510D	GSBRNA2T00111615001	chrA03:15212648-15214296	up	0.261888	1	1.71347	1.11629e-15	3.37568	6.00454e-62	2.65556	1.46046e-36	1.43134	1.78872e-09	8	ERF	AT3G11020.1	gi|15228427|ref|NP_187713.1|	dehydration-responsive element-binding protein 2B [Arabidopsis thaliana] &gt;gi|48427910|sp|O82133.1|DRE2B_ARATH RecName: Full=Dehydration-responsive element-binding protein 2B; Short=Protein DREB2B &gt;gi|6016692|gb|AAF01519.1|AC009991_15 DREB2B transcription factor [Arabidopsis thaliana] &gt;gi|3738232|dbj|BAA33795.1| DREB2B [Arabidopsis thaliana] &gt;gi|4126708|dbj|BAA36706.1| DREB2B [Arabidop…
BnaC02g48800D	GSBRNA2T00066786001	chrC02_random:4998069-4998823	up	2.05214	0.871814	7.65493	1.58908e-16	8.19838	3.92204e-32	7.36525	1.03738e-14	5.74782	2.65031e-08	8	ERF	AT5G61600.1	gi|21617964|gb|AAM67014.1|	DNA binding protein-like protein [Arabidopsis thaliana]
BnaC03g14360D	GSBRNA2T00060866001	chrC03:6895777-6896878	up	1.97431	0.975683	3.7726	1.81059e-07	6.22757	1.35667e-17	7.43372	3.28855e-14	4.09359	6.50046e-05	8		AT5G55150.1	gi|297796387|ref|XP_002866078.1|	F-box family protein [Arabidopsis lyrata subsp. lyrata] &gt;gi|297311913|gb|EFH42337.1| F-box family protein [Arabidopsis lyrata subsp. lyrata]
BnaA03g09300D	GSBRNA2T00148770001	chrA03:4182312-4182795	up	0.0531204	1	1.84417	0.0395731	2.11499	0.0107187	5.73773	2.4752e-15	5.92328	9.51148e-13	8		AT5G59720.1	gi|594617209|gb|AHM23829.1|	heat shock protein 18 [Brassica rapa]
BnaA02g31990D	GSBRNA2T00120415001	chrA02:23043243-23043972	up	1.35471	1	3.62268	0.00178015	2.48732	0.0181906	3.51737	0.000458361	5.24073	3.22976e-06	8		AT5G25450.1	gi|15239430|ref|NP_197927.1|	cytochrome bd ubiquinol oxidase [Arabidopsis thaliana] &gt;gi|403399498|sp|F4JWS8.1|QCR72_ARATH RecName: Full=Cytochrome b-c1 complex subunit 7-2; AltName: Full=Complex III subunit VII &gt;gi|332006061|gb|AED93444.1| cytochrome bd ubiquinol oxidase [Arabidopsis thaliana]
BnaC04g35410D	GSBRNA2T00149818001	chrC04:36954873-36956517	up	2.2228	0.781705	4.6431	1.28858e-08	7.90562	3.49595e-16	5.99949	9.49491e-09	3.54182	0.00544563	8		0	#N/A	#N/A
BnaC08g39430D	GSBRNA2T00136575001	chrC08:35133214-35134403	up	1.73414	0.145571	4.22331	8.64811e-13	3.03753	1.2517e-08	3.238	3.89311e-06	3.49777	0.000187834	13		0	#N/A	#N/A
BnaC01g10100D	GSBRNA2T00065829001	chrC01:5941209-5942070	up	-0.980456	1	3.67472	0.00017452	3.40756	5.94946e-06	2.85628	0.00945944	3.07627	0.0465739	8	ERF	AT4G17500.1	gi|240255975|ref|NP_567530.4|	ethylene-responsive transcription factor 1A [Arabidopsis thaliana] &gt;gi|21264420|sp|O80337.2|EF100_ARATH RecName: Full=Ethylene-responsive transcription factor 1A; Short=AtERF1A; AltName: Full=Ethylene-responsive element-binding factor 1A; Short=EREBP-1A &gt;gi|16648795|gb|AAL25588.1| AT4g17500/dl4785w [Arabidopsis thaliana] &gt;gi|17064914|gb|AAL32611.1| Unknown protein [Arabidopsis thaliana] …
BnaC06g35730D	GSBRNA2T00103597001	chrC06:34571455-34572052	up	-0.808846	1	4.54545	3.60031e-05	4.91913	3.60992e-06	3.41329	0.00897114	3.54649	0.0140248	14	ERF	AT1G74930.1	gi|15222040|ref|NP_177631.1|	ethylene-responsive transcription factor ERF018 [Arabidopsis thaliana] &gt;gi|75265378|sp|Q9S7L5.1|ERF18_ARATH RecName: Full=Ethylene-responsive transcription factor ERF018 &gt;gi|5882730|gb|AAD55283.1|AC008263_14 Similar to gb|X94698 TINY from Arabidopsis thaliana and contains a PF|00847 AP2 domain. EST gb|F15362 comes from this gene [Arabidopsis thaliana] &gt;gi|12323910|gb|AAG51936.1|AC013258_…
BnaC01g38000D	GSBRNA2T00026323001	chrC01:37118215-37118856	up	1.31966	1	7.1828	1.37495e-26	8.8072	6.66905e-32	7.71739	4.67687e-17	6.08362	7.33303e-10	8		AT3G13080.4	gi|42733544|dbj|BAD11207.1|	multidrug resistance-associated protein [Thlaspi caerulescens]
BnaA03g57880D	GSBRNA2T00006708001	chrA03_random:1358197-1359303	up	2.35289	0.55162	4.18535	2.49328e-10	6.66015	6.62415e-16	2.95491	0.000130263	2.60392	0.0274069	13		AT2G04050.1	gi|297835702|ref|XP_002885733.1|	mate efflux family protein [Arabidopsis lyrata subsp. lyrata] &gt;gi|297331573|gb|EFH61992.1| mate efflux family protein [Arabidopsis lyrata subsp. lyrata]
BnaA04g02810D	GSBRNA2T00126241001	chrA04:1878286-1878948	up	0.834682	1	5.97936	8.05229e-13	6.22193	3.22823e-20	5.95552	1.59053e-14	2.16793	0.0193322	8		AT3G56891.1	gi|186511137|ref|NP_001118849.1|	metal ion binding protein [Arabidopsis thaliana] &gt;gi|332646062|gb|AEE79583.1| metal ion binding protein [Arabidopsis thaliana]
BnaA04g27220D	GSBRNA2T00003189001	chrA04_random:653-2036	up	0.643867	1	3.06806	1.77897e-15	3.94665	2.87154e-26	3.18946	1.98709e-16	2.38562	1.29436e-08	14		AT3G62720.2	gi|15228843|ref|NP_191831.1|	xyloglucan 6-xylosyltransferase [Arabidopsis thaliana] &gt;gi|79316129|ref|NP_001030917.1| xyloglucan 6-xylosyltransferase [Arabidopsis thaliana] &gt;gi|46577293|sp|Q9LZJ3.1|XT1_ARATH RecName: Full=Xyloglucan 6-xylosyltransferase; Short=AtXT1 &gt;gi|15983426|gb|AAL11581.1|AF424587_1 AT3g62720/F26K9_150 [Arabidopsis thaliana] &gt;gi|7362752|emb|CAB83122.1| alpha galactosyltransferase-like protein …
BnaC06g10750D	GSBRNA2T00034759001	chrC06:12830990-12831941	up	0	1	3.83977	2.09457e-08	6.76473	5.45005e-13	5.23182	1.10914e-18	5.87736	1.53405e-16	8		AT1G55230.1	gi|225427609|ref|XP_002271561.1|	PREDICTED: uncharacterized protein LOC100244332 [Vitis vinifera] &gt;gi|296085464|emb|CBI29196.3| unnamed protein product [Vitis vinifera]
BnaC02g11320D	GSBRNA2T00114921001	chrC02:6548158-6551513	up	0.280147	1	1.55705	2.77944e-12	1.93665	1.7615e-19	2.344	3.10091e-24	1.37913	1.42102e-07	14		AT5G57710.1	gi|15242850|ref|NP_200579.1|	protein SUPPRESSOR OF MAX2 1 [Arabidopsis thaliana] &gt;gi|9759268|dbj|BAB09589.1| 101 kDa heat shock protein; HSP101-like protein [Arabidopsis thaliana] &gt;gi|332009558|gb|AED96941.1| Double Clp-N motif-containing P-loop nucleoside triphosphate hydrolases superfamily protein [Arabidopsis thaliana]
BnaC07g29340D	GSBRNA2T00133614001	chrC07:34137045-34140090	up	1.95129	0.564893	5.56613	2.96333e-17	7.83037	2.08092e-18	5.55921	3.45039e-15	2.83685	0.00059792	8		AT5G25430.1	gi|240256349|ref|NP_197925.4|	putative boron transporter 6 [Arabidopsis thaliana] &gt;gi|294956509|sp|Q3E954.2|BOR6_ARATH RecName: Full=Probable boron transporter 6 &gt;gi|294960101|gb|ADF49545.1| boron transporter 6 [Arabidopsis thaliana] &gt;gi|332006059|gb|AED93442.1| putative boron transporter 6 [Arabidopsis thaliana]
BnaCnng47780D	GSBRNA2T00046825001	chrCnn_random:47081108-47082306	up	0.0809723	1	5.16207	2.03765e-15	8.78287	1.65385e-22	6.68834	2.60647e-12	5.62563	4.38498e-08	8		AT1G28020.1	gi|193806501|sp|Q9C7F1.2|PPR61_ARATH	RecName: Full=Putative pentatricopeptide repeat-containing protein At1g28020
BnaA03g50060D	GSBRNA2T00067402001	chrA03:25943774-25945219	up	1.66353	0.988779	4.77233	1.06506e-08	6.88716	8.88134e-16	4.83199	2.2313e-07	3.61833	0.00569122	13		AT4G30280.1	gi|15238891|ref|NP_199618.1|	xyloglucan endotransglucosylase/hydrolase protein 20 [Arabidopsis thaliana] &gt;gi|38605469|sp|Q9FI31.1|XTH20_ARATH RecName: Full=Xyloglucan endotransglucosylase/hydrolase protein 20; Short=At-XTH20; Short=XTH-20; Flags: Precursor &gt;gi|10177758|dbj|BAB11071.1| xyloglucan endo-1,4-beta-D-glucanase [Arabidopsis thaliana] &gt;gi|45825157|gb|AAS77486.1| At5g48070 [Arabidopsis thaliana] &gt;gi|62320…
BnaC07g15480D	GSBRNA2T00050646001	chrC07:21381777-21382521	up	2.19194	0.0559554	5.19141	8.20042e-14	6.74853	1.99369e-19	3.40222	1.48823e-05	3.504	0.000806119	13		AT1G20310.1	gi|18394848|ref|NP_564111.1|	uncharacterized protein [Arabidopsis thaliana] &gt;gi|21617898|gb|AAM66948.1| unknown [Arabidopsis thaliana] &gt;gi|332191839|gb|AEE29960.1| uncharacterized protein AT1G20310 [Arabidopsis thaliana]
BnaCnng43650D	GSBRNA2T00041070001	chrCnn_random:42689367-42691757	up	1.17434	1	4.0113	0.00293606	5.76387	7.11934e-09	5.43752	5.51284e-06	4.24293	0.00312011	8		AT4G38390.1	gi|15233840|ref|NP_195552.1|	protein root hair specific 17 [Arabidopsis thaliana] &gt;gi|4539347|emb|CAB37495.1| putative growth regulator protein [Arabidopsis thaliana] &gt;gi|7270823|emb|CAB80504.1| putative growth regulator protein [Arabidopsis thaliana] &gt;gi|332661522|gb|AEE86922.1| protein root hair specific 17 [Arabidopsis thaliana]
BnaC02g32840D	GSBRNA2T00146674001	chrC02:35343127-35344724	up	1.04349	1	2.78384	0.00127427	7.5829	9.98296e-24	7.89078	5.12758e-21	6.52283	1.59153e-13	8		AT5G46260.1	gi|297833730|ref|XP_002884747.1|	predicted protein [Arabidopsis lyrata subsp. lyrata] &gt;gi|297330587|gb|EFH61006.1| predicted protein [Arabidopsis lyrata subsp. lyrata]
BnaC07g22370D	GSBRNA2T00115290001	chrC07:28829552-28835010	up	-0.198372	1	4.76674	1.44094e-11	5.33024	2.44523e-16	3.46113	4.89653e-08	4.23565	2.77629e-06	8		AT5G11250.1	gi|297848244|ref|XP_002892003.1|	predicted protein [Arabidopsis lyrata subsp. lyrata] &gt;gi|297337845|gb|EFH68262.1| predicted protein [Arabidopsis lyrata subsp. lyrata]
BnaC03g66140D	GSBRNA2T00083596001	chrC03:55883765-55884781	up	0.423371	1	5.4648	1.94827e-08	6.59339	2.16508e-12	4.3395	3.05563e-05	4.56434	2.96276e-05	8	ERF	AT4G34410.1	gi|15235365|ref|NP_195167.1|	ethylene-responsive transcription factor ERF109 [Arabidopsis thaliana] &gt;gi|75266731|sp|Q9SZ06.1|EF109_ARATH RecName: Full=Ethylene-responsive transcription factor ERF109 &gt;gi|13272441|gb|AAK17159.1|AF325091_1 putative protein [Arabidopsis thaliana] &gt;gi|4455186|emb|CAB36718.1| putative protein [Arabidopsis thaliana] &gt;gi|7270391|emb|CAB80158.1| putative protein [Arabidopsis thaliana] &gt…
BnaC08g49480D	GSBRNA2T00025437001	chrC08_random:4224862-4226008	up	0.596515	1	2.45088	6.16097e-06	3.35973	3.09775e-11	2.33305	3.57977e-05	1.76422	0.0125758	13		AT1G18740.1	gi|18394649|ref|NP_564062.1|	uncharacterized protein [Arabidopsis thaliana] &gt;gi|6730709|gb|AAF27104.1|AC011809_13 Unknown protein [Arabidopsis thaliana] &gt;gi|14517472|gb|AAK62626.1| At1g18740/F6A14_15 [Arabidopsis thaliana] &gt;gi|22136562|gb|AAM91067.1| At1g18740/F6A14_15 [Arabidopsis thaliana] &gt;gi|332191636|gb|AEE29757.1| uncharacterized protein AT1G18740 [Arabidopsis thaliana]
BnaC06g14860D	GSBRNA2T00124660001	chrC06:17597229-17597736	up	1.95147	0.384041	6.48777	8.87655e-22	8.02159	1.97188e-27	5.49715	7.19221e-17	2.23538	0.000327815	8	C2H2	AT3G53600.1	gi|297816664|ref|XP_002876215.1|	zinc finger family protein [Arabidopsis lyrata subsp. lyrata] &gt;gi|297322053|gb|EFH52474.1| zinc finger family protein [Arabidopsis lyrata subsp. lyrata]
BnaC02g42230D	GSBRNA2T00082682001	chrC02:44912864-44915189	up	-0.119037	1	2.76653	0.00315591	5.23221	2.39891e-09	4.32542	0.000161785	3.41627	0.0206293	9		AT5G23270.1	gi|297808327|ref|XP_002872047.1|	predicted protein [Arabidopsis lyrata subsp. lyrata] &gt;gi|297317884|gb|EFH48306.1| predicted protein [Arabidopsis lyrata subsp. lyrata]
BnaA07g10960D	GSBRNA2T00112277001	chrA07:10258801-10259011	up	1.02409	1	6.53289	5.40523e-26	5.40699	1.65917e-24	4.02549	7.98791e-12	3.04384	2.14277e-05	13		AT1G21528.1	gi|145323966|ref|NP_001077572.1|	uncharacterized protein [Arabidopsis thaliana] &gt;gi|98961747|gb|ABF59203.1| unknown protein [Arabidopsis thaliana] &gt;gi|332191991|gb|AEE30112.1| uncharacterized protein AT1G21528 [Arabidopsis thaliana]
BnaCnng54770D	GSBRNA2T00062903001	chrCnn_random:54637352-54638391	up	1.55224	1	9.67396	2.62313e-29	8.8972	2.46509e-44	6.85377	1.3034e-19	6.30946	3.63896e-11	8		AT2G36650.1	gi|297823475|ref|XP_002879620.1|	predicted protein [Arabidopsis lyrata subsp. lyrata] &gt;gi|297325459|gb|EFH55879.1| predicted protein [Arabidopsis lyrata subsp. lyrata]
BnaA04g15850D	GSBRNA2T00045278001	chrA04:13048109-13049788	up	1.52262	1	7.4706	1.25056e-15	8.12876	2.84093e-22	5.91766	2.98072e-09	4.55903	7.01855e-05	13		AT1G08340.1	gi|6579202|gb|AAF18245.1|AC011438_7	T23G18.20 [Arabidopsis thaliana]
BnaA07g37620D	GSBRNA2T00007690001	chrA07_random:1206390-1206897	up	0.956806	1	6.4423	3.09679e-10	5.74308	1.70421e-12	3.94633	7.14205e-06	3.7809	0.00253989	8	C2H2	AT3G53600.1	gi|297816664|ref|XP_002876215.1|	zinc finger family protein [Arabidopsis lyrata subsp. lyrata] &gt;gi|297322053|gb|EFH52474.1| zinc finger family protein [Arabidopsis lyrata subsp. lyrata]
BnaC06g10340D	GSBRNA2T00045993001	chrC06:12434276-12435227	up	1.33796	0.200576	3.38807	5.91736e-12	5.75944	6.82783e-17	4.365	2.99779e-05	3.43174	0.000586039	14		AT1G53820.1	gi|297847782|ref|XP_002891772.1|	zinc finger family protein [Arabidopsis lyrata subsp. lyrata] &gt;gi|297337614|gb|EFH68031.1| zinc finger family protein [Arabidopsis lyrata subsp. lyrata]
BnaC02g18650D	GSBRNA2T00135275001	chrC02:14843805-14844837	up	0.892162	1	5.29149	4.64222e-10	6.77507	7.8548e-17	5.28757	7.3991e-07	3.73723	0.00686603	13	RAV	AT1G68840.2	gi|18409138|ref|NP_564947.1|	AP2-EREBP family, RAVE subfamily protein RAV2 [Arabidopsis thaliana] &gt;gi|334183743|ref|NP_001185352.1| AP2-EREBP family, RAVE subfamily protein RAV2 [Arabidopsis thaliana] &gt;gi|75340021|sp|P82280.1|RAV2_ARATH RecName: Full=AP2/ERF and B3 domain-containing transcription repressor RAV2; AltName: Full=Ethylene-responsive transcription factor RAV2; AltName: Full=Protein RELATED TO ABI3/VP1 2; Al…
BnaA05g10780D	GSBRNA2T00089151001	chrA05:5901745-5904264	up	0.367812	1	3.69921	4.99445e-07	4.99287	3.81121e-09	6.2554	3.72882e-12	5.37501	8.81539e-10	8		AT2G32290.1	gi|297826673|ref|XP_002881219.1|	beta-amylase 5 [Arabidopsis lyrata subsp. lyrata] &gt;gi|297327058|gb|EFH57478.1| beta-amylase 5 [Arabidopsis lyrata subsp. lyrata]
BnaA06g15280D	GSBRNA2T00125501001	chrA06:8382965-8383757	up	0.989624	1	5.49198	2.65023e-14	6.37911	1.05248e-22	4.97369	4.39402e-14	4.12958	1.4314e-05	8		AT1G21550.1	gi|18395002|ref|NP_564143.1|	putative calcium-binding protein CML44 [Arabidopsis thaliana] &gt;gi|193806744|sp|Q9LPK5.2|CML44_ARATH RecName: Full=Probable calcium-binding protein CML44; AltName: Full=Calmodulin-like protein 44 &gt;gi|332191995|gb|AEE30116.1| putative calcium-binding protein CML44 [Arabidopsis thaliana]
BnaC07g25020D	GSBRNA2T00142799001	chrC07:31193613-31194705	up	0.813877	1	4.11426	2.9234e-11	4.2008	1.47335e-12	2.54266	0.000290531	2.75906	0.000279558	13		AT3G28340.1	gi|30689156|ref|NP_189474.2|	putative galacturonosyltransferase-like 10 [Arabidopsis thaliana] &gt;gi|75273232|sp|Q9LHD2.1|GATLA_ARATH RecName: Full=Probable galacturonosyltransferase-like 10; AltName: Full=Galactinol synthase 8; Short=AtGolS8; Short=GolS-8 &gt;gi|11994580|dbj|BAB02626.1| glycosyl transferase-like protein [Arabidopsis thaliana] &gt;gi|44917577|gb|AAS49113.1| At3g28340 [Arabidopsis thaliana] &gt;gi|51971391|d…
BnaA03g35750D	GSBRNA2T00137348001	chrA03:17470467-17472674	up	0.515286	1	3.83577	6.46005e-06	5.99585	6.7997e-17	3.62445	1.53843e-08	2.71522	0.00123207	8		AT3G20370.1	gi|297851090|ref|XP_002893426.1|	predicted protein [Arabidopsis lyrata subsp. lyrata] &gt;gi|297339268|gb|EFH69685.1| predicted protein [Arabidopsis lyrata subsp. lyrata]
BnaA01g21670D	GSBRNA2T00024223001	chrA01:13999905-14002615	up	0	1	7.95765	5.46549e-18	8.96544	4.63267e-23	5.11969	1.10917e-15	5.13906	1.72229e-06	8		AT1G58225.1	gi|30696232|ref|NP_849824.1|	uncharacterized protein [Arabidopsis thaliana] &gt;gi|26453206|dbj|BAC43677.1| unknown protein [Arabidopsis thaliana] &gt;gi|32362293|gb|AAP80174.1| At1g58225 [Arabidopsis thaliana] &gt;gi|332195395|gb|AEE33516.1| uncharacterized protein AT1G58225 [Arabidopsis thaliana]
BnaCnng26460D	GSBRNA2T00013600001	chrCnn_random:24944698-24948742	up	0.172339	1	2.79362	1.06985e-32	3.096	1.52261e-42	2.18673	8.6429e-19	1.39968	7.29721e-07	13		AT5G66620.1	gi|15240018|ref|NP_201463.1|	protein DA1-related 6 [Arabidopsis thaliana] &gt;gi|75171127|sp|Q9FJX8.1|DAR6_ARATH RecName: Full=Protein DA1-related 6 &gt;gi|10177543|dbj|BAB10938.1| unnamed protein product [Arabidopsis thaliana] &gt;gi|332010857|gb|AED98240.1| protein DA1-related 6 [Arabidopsis thaliana]
BnaA06g14360D	GSBRNA2T00042938001	chrA06:7745464-7746232	up	1.19445	1	4.59121	1.3574e-06	4.99546	7.04016e-10	5.37712	1.03345e-06	4.10397	0.00202275	8		AT1G20310.1	gi|18394848|ref|NP_564111.1|	uncharacterized protein [Arabidopsis thaliana] &gt;gi|21617898|gb|AAM66948.1| unknown [Arabidopsis thaliana] &gt;gi|332191839|gb|AEE29960.1| uncharacterized protein AT1G20310 [Arabidopsis thaliana]
BnaC02g03590D	GSBRNA2T00088798001	chrC02:1708260-1709813	up	0.681759	1	7.74247	1.9934e-16	7.29812	5.92709e-20	5.75253	1.57607e-08	3.81238	0.00350325	13		AT5G02230.2	gi|21593165|gb|AAM65114.1|	unknown [Arabidopsis thaliana]
BnaCnng62600D	GSBRNA2T00084255001	chrCnn_random:62371171-62373193	up	1.02189	0.273756	4.88389	2.33411e-38	7.41096	6.71421e-85	4.05934	1.12756e-27	4.32897	7.4952e-24	8		AT2G06850.1	gi|55976643|sp|Q6YDN9.1|XTH_BRAOB	RecName: Full=Xyloglucan endotransglucosylase/hydrolase; AltName: Full=BobXET16A; Flags: Precursor &gt;gi|37359374|gb|AAO00727.1| xyloglucan endotransglycosylase precursor [Brassica oleracea var. botrytis]
BnaA02g35350D	GSBRNA2T00045365001	chrA02_random:208491-212041	up	0.398189	1	2.50841	3.51823e-22	2.56665	7.52422e-26	2.34078	3.63235e-19	1.21424	0.000137961	13		AT5G57710.1	gi|15242850|ref|NP_200579.1|	protein SUPPRESSOR OF MAX2 1 [Arabidopsis thaliana] &gt;gi|9759268|dbj|BAB09589.1| 101 kDa heat shock protein; HSP101-like protein [Arabidopsis thaliana] &gt;gi|332009558|gb|AED96941.1| Double Clp-N motif-containing P-loop nucleoside triphosphate hydrolases superfamily protein [Arabidopsis thaliana]
BnaA03g49350D	GSBRNA2T00044864001	chrA03:25439747-25440516	up	1.94017	0.542705	3.59748	0.000231452	5.38735	1.19979e-07	5.51464	3.078e-10	6.01053	3.18967e-09	8		AT4G27670.1	gi|297799202|ref|XP_002867485.1|	chloroplast small heat shock protein [Arabidopsis lyrata subsp. lyrata] &gt;gi|297313321|gb|EFH43744.1| chloroplast small heat shock protein [Arabidopsis lyrata subsp. lyrata]
BnaC09g48860D	GSBRNA2T00107063001	chrC09:47509060-47510519	up	0.750544	1	5.66735	4.84051e-28	7.18924	7.02586e-42	3.54638	8.62277e-13	3.12464	5.19086e-07	13		AT5G06720.1	gi|426262459|emb|CCJ34825.1|	horseradish peroxidase isoenzyme HRP_A2A [Armoracia rusticana]
BnaC06g07550D	GSBRNA2T00098117001	chrC06:8050899-8051070	up	1.81621	0.689308	7.77531	1.59271e-26	8.2471	5.88704e-34	3.69459	2.17345e-12	2.21616	0.00757459	13		0	#N/A	#N/A
BnaC03g20180D	GSBRNA2T00132481001	chrC03:10567571-10568135	up	1.07638	1	6.42933	2.99545e-11	8.70841	4.32384e-21	8.4785	3.65414e-19	5.94811	1.09261e-08	8	ERF	AT2G36450.1	gi|297827123|ref|XP_002881444.1|	AP2 domain-containing protein [Arabidopsis lyrata subsp. lyrata] &gt;gi|297327283|gb|EFH57703.1| AP2 domain-containing protein [Arabidopsis lyrata subsp. lyrata]
BnaC08g01410D	GSBRNA2T00145185001	chrC08:1108911-1109727	up	1.04627	1	7.69191	4.66152e-17	7.15125	5.37817e-27	7.6334	3.55849e-16	5.8324	1.02888e-08	8		AT1G05680.1	gi|297848854|ref|XP_002892308.1|	UDP-glucoronosyl/UDP-glucosyl transferase family protein [Arabidopsis lyrata subsp. lyrata] &gt;gi|297338150|gb|EFH68567.1| UDP-glucoronosyl/UDP-glucosyl transferase family protein [Arabidopsis lyrata subsp. lyrata]
BnaA09g40090D	GSBRNA2T00049511001	chrA09:28241867-28242047	up	0.644896	1	3.27699	1.51217e-12	2.92041	4.93643e-13	3.00301	1.03067e-09	1.49995	0.0416276	13		AT3G62720.2	gi|15228843|ref|NP_191831.1|	xyloglucan 6-xylosyltransferase [Arabidopsis thaliana] &gt;gi|79316129|ref|NP_001030917.1| xyloglucan 6-xylosyltransferase [Arabidopsis thaliana] &gt;gi|46577293|sp|Q9LZJ3.1|XT1_ARATH RecName: Full=Xyloglucan 6-xylosyltransferase; Short=AtXT1 &gt;gi|15983426|gb|AAL11581.1|AF424587_1 AT3g62720/F26K9_150 [Arabidopsis thaliana] &gt;gi|7362752|emb|CAB83122.1| alpha galactosyltransferase-like protein …
BnaA08g11220D	GSBRNA2T00126641001	chrA08:10232886-10233918	up	0.455913	1	4.70334	0.000170547	6.11044	1.12685e-07	5.39357	1.10664e-05	4.92059	0.000247359	8	ERF	AT4G34410.1	gi|15235365|ref|NP_195167.1|	ethylene-responsive transcription factor ERF109 [Arabidopsis thaliana] &gt;gi|75266731|sp|Q9SZ06.1|EF109_ARATH RecName: Full=Ethylene-responsive transcription factor ERF109 &gt;gi|13272441|gb|AAK17159.1|AF325091_1 putative protein [Arabidopsis thaliana] &gt;gi|4455186|emb|CAB36718.1| putative protein [Arabidopsis thaliana] &gt;gi|7270391|emb|CAB80158.1| putative protein [Arabidopsis thaliana] &gt…
BnaC01g19450D	GSBRNA2T00042245001	chrC01:13461040-13461600	up	1.40377	0.226149	4.54868	5.71573e-18	2.95747	4.25584e-08	3.60185	5.52543e-11	2.45062	0.000150642	14		AT4G27280.1	gi|297792903|ref|XP_002864336.1|	pinoid-binding protein 1 [Arabidopsis lyrata subsp. lyrata] &gt;gi|297310171|gb|EFH40595.1| pinoid-binding protein 1 [Arabidopsis lyrata subsp. lyrata]
BnaC03g44480D	GSBRNA2T00085231001	chrC03:29644636-29647192	up	1.40092	0.999808	3.85066	8.95954e-12	6.63565	1.67381e-19	4.98603	3.34646e-09	2.48977	0.00576779	8		AT2G04040.1	gi|297835702|ref|XP_002885733.1|	mate efflux family protein [Arabidopsis lyrata subsp. lyrata] &gt;gi|297331573|gb|EFH61992.1| mate efflux family protein [Arabidopsis lyrata subsp. lyrata]
BnaC05g08360D	GSBRNA2T00008845001	chrC05:4366558-4368343	up	1.96037	1	7.31235	2.74587e-17	8.70416	6.70942e-21	6.66919	1.37924e-11	4.49066	0.000133002	8		AT1G10880.1	gi|297837397|ref|XP_002886580.1|	predicted protein [Arabidopsis lyrata subsp. lyrata] &gt;gi|297332421|gb|EFH62839.1| predicted protein [Arabidopsis lyrata subsp. lyrata]
BnaA03g28200D	GSBRNA2T00112008001	chrA03:13777130-13780335	up	0.232219	1	4.23575	5.81446e-06	5.95999	1.80961e-14	4.40894	1.19347e-08	2.8443	0.011363	8		AT3G03090.1	gi|30678759|ref|NP_186959.2|	vacuolar glucose transporter 1 [Arabidopsis thaliana] &gt;gi|75329736|sp|Q8L6Z8.1|XYLL1_ARATH RecName: Full=D-xylose-proton symporter-like 1 &gt;gi|22655210|gb|AAM98195.1| unknown protein [Arabidopsis thaliana] &gt;gi|34098871|gb|AAQ56818.1| At3g03090 [Arabidopsis thaliana] &gt;gi|332640379|gb|AEE73900.1| vacuolar glucose transporter 1 [Arabidopsis thaliana]
BnaC08g18680D	GSBRNA2T00139519001	chrC08:21758349-21760047	up	1.4927	1	6.21699	6.00832e-10	8.20149	1.00592e-17	6.5016	1.64632e-10	5.09541	7.58909e-06	8		AT1G19250.1	gi|297850310|ref|XP_002893036.1|	flavin-dependent monooxygenase 1 [Arabidopsis lyrata subsp. lyrata] &gt;gi|297338878|gb|EFH69295.1| flavin-dependent monooxygenase 1 [Arabidopsis lyrata subsp. lyrata]
BnaCnng47400D	GSBRNA2T00046737001	chrCnn_random:46829626-46830833	up	1.84389	1	6.6204	3.33101e-10	5.35923	1.33774e-08	5.73978	2.69139e-07	3.48748	0.0328091	13		AT1G21430.1	gi|297845124|ref|XP_002890443.1|	flavin-containing monooxygenase family protein [Arabidopsis lyrata subsp. lyrata] &gt;gi|297336285|gb|EFH66702.1| flavin-containing monooxygenase family protein [Arabidopsis lyrata subsp. lyrata]
BnaA09g35410D	GSBRNA2T00037138001	chrA09:25817320-25818598	up	0.300619	1	4.87561	2.93568e-11	4.52069	1.1804e-11	6.06639	5.82929e-11	3.75491	0.000113263	8		AT3G55840.1	gi|15228750|ref|NP_191143.1|	Hs1pro-1 protein [Arabidopsis thaliana] &gt;gi|75181015|sp|Q9LY61.1|HSPR1_ARATH RecName: Full=Nematode resistance protein-like HSPRO1; AltName: Full=AKINbetagamma-interacting protein 1; AltName: Full=Ortholog of sugar beet HS1 PRO-1 protein 1; AltName: Full=Protein Hs1pro-1 &gt;gi|7573479|emb|CAB87838.1| nematode resistance-like protein [Arabidopsis thaliana] &gt;gi|14334518|gb|AAK59456.1| putati…
BnaA02g09560D	GSBRNA2T00041409001	chrA02:4744943-4746080	up	1.40513	0.939365	3.8004	2.55687e-05	5.49967	9.35707e-08	3.32373	0.000108796	2.61276	0.0371018	8		AT5G55270.1	gi|15239672|ref|NP_200266.1|	uncharacterized protein [Arabidopsis thaliana] &gt;gi|9758947|dbj|BAB09334.1| unnamed protein product [Arabidopsis thaliana] &gt;gi|332009126|gb|AED96509.1| uncharacterized protein AT5G54550 [Arabidopsis thaliana]
BnaA06g16820D	GSBRNA2T00088960001	chrA06:9501248-9502198	up	-0.555215	1	8.02568	3.95251e-17	7.40359	1.3023e-14	5.83239	1.73619e-08	3.12857	0.0251932	13	WRKY	AT5G26170.1	gi|204306093|gb|ACH99807.1|	WRKY50 transcription factor [Brassica napus]
BnaA09g10670D	GSBRNA2T00068629001	chrA09:5443592-5447803	up	-1.18536	1	6.84244	1.18536e-22	8.3648	1.37131e-29	5.95304	3.09809e-14	4.41472	6.82632e-06	8		AT5G01730.1	gi|79503843|ref|NP_195793.3|	protein SCAR4 [Arabidopsis thaliana] &gt;gi|75111020|sp|Q5XPJ6.1|SCAR4_ARATH RecName: Full=Protein SCAR4; Short=AtSCAR4; AltName: Full=Protein WAVE3 &gt;gi|53801284|gb|AAU93852.1| SCAR4 [Arabidopsis thaliana] &gt;gi|332003000|gb|AED90383.1| protein SCAR4 [Arabidopsis thaliana]
BnaC04g12480D	GSBRNA2T00061242001	chrC04:9717293-9719844	up	0	1	3.10947	0.00834499	4.38761	0.00033016	6.40543	1.13477e-08	4.41794	1.52247e-05	8		AT2G32290.1	gi|297826673|ref|XP_002881219.1|	beta-amylase 5 [Arabidopsis lyrata subsp. lyrata] &gt;gi|297327058|gb|EFH57478.1| beta-amylase 5 [Arabidopsis lyrata subsp. lyrata]
BnaC03g08410D	GSBRNA2T00140633001	chrC03:3977467-3978088	up	2.55971	0.222758	4.22036	2.24265e-06	5.45099	6.73205e-12	4.90909	5.22769e-08	2.9897	0.00941855	8		AT5G17350.1	gi|15228513|ref|NP_186978.1|	uncharacterized protein [Arabidopsis thaliana] &gt;gi|6714412|gb|AAF26100.1|AC012328_3 unknown protein [Arabidopsis thaliana] &gt;gi|54261723|gb|AAV31165.1| At3g03280 [Arabidopsis thaliana] &gt;gi|57222180|gb|AAW38997.1| At3g03280 [Arabidopsis thaliana] &gt;gi|332640401|gb|AEE73922.1| uncharacterized protein AT3G03280 [Arabidopsis thaliana]
BnaA01g26760D	GSBRNA2T00005539001	chrA01:18754980-18757023	up	-2.06648	0.845016	7.49957	1.05076e-18	6.18085	1.11856e-16	5.25548	1.2576e-08	4.21559	3.10692e-08	8	NAC	AT3G18400.1	gi|297834746|ref|XP_002885255.1|	predicted protein [Arabidopsis lyrata subsp. lyrata] &gt;gi|297331095|gb|EFH61514.1| predicted protein [Arabidopsis lyrata subsp. lyrata]
BnaC06g03580D	GSBRNA2T00063381001	chrC06:4257702-4259865	up	2.46597	0.0639847	3.5002	0.00127049	6.84133	1.2121e-11	5.63759	1.98194e-07	3.5027	0.00328299	8		AT1G50400.1	gi|297847384|ref|XP_002891573.1|	porin family protein [Arabidopsis lyrata subsp. lyrata] &gt;gi|297337415|gb|EFH67832.1| porin family protein [Arabidopsis lyrata subsp. lyrata]
BnaC07g29350D	GSBRNA2T00133613001	chrC07:34141727-34144704	up	0	1	6.16066	3.96339e-10	7.00562	1.2163e-18	6.79879	6.23849e-17	4.6413	6.55362e-05	8		AT1G65550.1	gi|297812751|ref|XP_002874259.1|	predicted protein [Arabidopsis lyrata subsp. lyrata] &gt;gi|297320096|gb|EFH50518.1| predicted protein [Arabidopsis lyrata subsp. lyrata]
BnaC05g52180D	GSBRNA2T00005261001	chrC05_random:3657183-3658789	up	0.911592	1	3.91066	0.000466123	4.58195	1.0657e-05	2.96003	0.0253831	4.38129	0.000304766	14		AT3G14200.1	gi|297834276|ref|XP_002885020.1|	DNAJ heat shock N-terminal domain-containing protein [Arabidopsis lyrata subsp. lyrata] &gt;gi|297330860|gb|EFH61279.1| DNAJ heat shock N-terminal domain-containing protein [Arabidopsis lyrata subsp. lyrata]
BnaA08g11380D	GSBRNA2T00126620001	chrA08:10324446-10325898	up	-0.031013	1	1.95471	0.0201112	2.09843	0.00718899	3.01621	0.000103873	2.74907	0.0401166	14		AT4G34131.1	gi|297798502|ref|XP_002867135.1|	predicted protein [Arabidopsis lyrata subsp. lyrata] &gt;gi|297312971|gb|EFH43394.1| predicted protein [Arabidopsis lyrata subsp. lyrata]
BnaC08g40070D	GSBRNA2T00090537001	chrC08:35439142-35440660	up	0.962404	0.000214834	1.05303	4.86526e-06	1.14026	2.19356e-07	1.28833	5.1862e-09	1.08323	1.0423e-05	3		AT1G13870.1	gi|23504265|emb|CAD21832.1|	DRL1 protein [Arabidopsis thaliana]
BnaC03g16920D	GSBRNA2T00024515001	chrC03:8592382-8594460	up	2.42783	0.365165	8.83247	2.39107e-34	9.20954	2.26865e-48	8.21063	1.28289e-20	5.89978	7.51285e-10	8		AT2G41910.1	gi|297825877|ref|XP_002880821.1|	kinase family protein [Arabidopsis lyrata subsp. lyrata] &gt;gi|297326660|gb|EFH57080.1| kinase family protein [Arabidopsis lyrata subsp. lyrata]
BnaA06g01860D	GSBRNA2T00050983001	chrA06:1087254-1088841	up	0.0881671	1	4.85363	6.95905e-24	5.50625	3.04475e-31	2.19624	1.43594e-05	2.53563	3.23227e-05	13		AT1G52640.1	gi|297853022|ref|XP_002894392.1|	pentatricopeptide repeat-containing protein [Arabidopsis lyrata subsp. lyrata] &gt;gi|297340234|gb|EFH70651.1| pentatricopeptide repeat-containing protein [Arabidopsis lyrata subsp. lyrata]
BnaC09g42800D	GSBRNA2T00031635001	chrC09:44195446-44196223	up	0.0910577	1	5.30231	1.38528e-16	6.24993	8.76336e-24	3.94725	4.60717e-11	2.32923	0.00291635	8		AT5G14730.1	gi|6016710|gb|AAF01536.1|AC009325_6	unknown protein [Arabidopsis thaliana]
BnaA04g26410D	GSBRNA2T00063272001	chrA04:18761863-18762481	up	3.24925	0.0672143	7.19486	4.13012e-13	7.1942	1.68649e-15	4.63877	5.51012e-05	3.50556	0.0212671	13		AT2G45760.1	gi|18411880|ref|NP_567111.1|	BON association protein 1 [Arabidopsis thaliana] &gt;gi|75249526|sp|Q941L2.1|BAP1_ARATH RecName: Full=BON1-associated protein 1 &gt;gi|15487384|gb|AAK98798.1| BON1-associated protein 1 [Arabidopsis thaliana] &gt;gi|26449568|dbj|BAC41910.1| putative BON1-associated protein 1 BAP1 [Arabidopsis thaliana] &gt;gi|28372946|gb|AAO39955.1| At3g61190 [Arabidopsis thaliana] &gt;gi|332646649|gb|AEE80170.1| …
BnaA06g40800D	GSBRNA2T00086172001	chrA06_random:2187982-2189144	up	0.465535	1	1.90741	0.000313755	4.10283	8.25721e-19	2.75214	2.87873e-08	2.03253	0.000996605	14		AT4G38400.1	gi|506484998|gb|AGM16372.1|	alpha-expansin-like protein 2 [Brassica rapa]
BnaC03g37030D	GSBRNA2T00110566001	chrC03:22366229-22367897	up	0.0831651	1	1.26685	8.27677e-05	2.61739	2.24927e-22	2.45477	4.56049e-17	1.60218	2.4012e-06	8		AT3G11020.1	gi|15228427|ref|NP_187713.1|	dehydration-responsive element-binding protein 2B [Arabidopsis thaliana] &gt;gi|48427910|sp|O82133.1|DRE2B_ARATH RecName: Full=Dehydration-responsive element-binding protein 2B; Short=Protein DREB2B &gt;gi|6016692|gb|AAF01519.1|AC009991_15 DREB2B transcription factor [Arabidopsis thaliana] &gt;gi|3738232|dbj|BAA33795.1| DREB2B [Arabidopsis thaliana] &gt;gi|4126708|dbj|BAA36706.1| DREB2B [Arabidop…
BnaC06g18060D	GSBRNA2T00028903001	chrC06:20482597-20483782	up	2.05462	1	6.70347	1.42297e-10	6.57092	3.04e-13	4.6063	0.00013179	3.577	0.0227746	13		AT3G61620.2	gi|15233167|ref|NP_191721.1|	exonuclease RRP41 [Arabidopsis thaliana] &gt;gi|186511299|ref|NP_001118878.1| exonuclease RRP41 [Arabidopsis thaliana] &gt;gi|6164938|gb|AAF04590.1|AF191741_1 exonuclease RRP41 [Arabidopsis thaliana] &gt;gi|6850853|emb|CAB71092.1| exonuclease RRP41 [Arabidopsis thaliana] &gt;gi|26452705|dbj|BAC43435.1| putative exonuclease RRP41 [Arabidopsis thaliana] &gt;gi|28973161|gb|AAO63905.1| putative exonu…
BnaC08g34560D	GSBRNA2T00127384001	chrC08:32682391-32684611	up	0.851642	1	3.34321	6.36568e-13	3.96245	8.84182e-19	3.54378	7.66117e-14	2.15788	0.000253417	13		AT2G23170.1	gi|15227787|ref|NP_179898.1|	indole-3-acetic acid-amido synthetase GH3.3 [Arabidopsis thaliana] &gt;gi|62900125|sp|O22190.1|GH33_ARATH RecName: Full=Indole-3-acetic acid-amido synthetase GH3.3; AltName: Full=Auxin-responsive GH3-like protein 3; Short=AtGH3-3 &gt;gi|2642446|gb|AAB87114.1| unknown protein [Arabidopsis thaliana] &gt;gi|19699328|gb|AAL91274.1| At2g23170/T20D16.20 [Arabidopsis thaliana] &gt;gi|23463057|gb|AAN3319…
BnaA09g40970D	GSBRNA2T00049615001	chrA09:28677902-28679960	up	0.510584	1	6.23561	1.92414e-17	6.24955	2.67303e-24	4.09002	5.91866e-08	4.18864	0.000399532	13		AT2G25370.1	gi|42569316|ref|NP_180109.2|	RING/U-box superfamily protein [Arabidopsis thaliana] &gt;gi|330252602|gb|AEC07696.1| RING/U-box superfamily protein [Arabidopsis thaliana]
BnaC06g09610D	GSBRNA2T00147142001	chrC06:11458451-11459611	up	1.17239	1	4.69393	2.21333e-22	4.3467	1.53323e-23	3.34672	3.88564e-13	1.66307	0.00622062	5		AT1G52315.1	gi|42571831|ref|NP_974006.1|	Regulator of Vps4 [Arabidopsis thaliana] &gt;gi|332194660|gb|AEE32781.1| Regulator of Vps4 [Arabidopsis thaliana]
BnaCnng77100D	GSBRNA2T00027688001	chrCnn_random:78271087-78272225	up	1.58961	1	4.26085	5.92255e-06	5.06397	9.21251e-09	3.66978	6.1627e-06	3.41789	0.000194395	8		AT5G35580.1	gi|10176804|dbj|BAB09992.1|	serine/threonine protein kinase-like [Arabidopsis thaliana]
BnaCnng77080D	GSBRNA2T00027582001	chrCnn_random:78226035-78227266	up	0	1	5.60278	4.26654e-07	6.98354	2.30065e-11	6.21341	1.57424e-08	3.47777	0.0383684	8		AT1G19250.1	gi|297850310|ref|XP_002893036.1|	flavin-dependent monooxygenase 1 [Arabidopsis lyrata subsp. lyrata] &gt;gi|297338878|gb|EFH69295.1| flavin-dependent monooxygenase 1 [Arabidopsis lyrata subsp. lyrata]
BnaA09g40080D	GSBRNA2T00049510001	chrA09:28241441-28241755	up	1.11813	0.334876	2.48764	1.66015e-08	3.02525	1.33753e-13	3.74684	4.49146e-13	1.4807	0.0330499	8		AT3G62720.2	gi|15228843|ref|NP_191831.1|	xyloglucan 6-xylosyltransferase [Arabidopsis thaliana] &gt;gi|79316129|ref|NP_001030917.1| xyloglucan 6-xylosyltransferase [Arabidopsis thaliana] &gt;gi|46577293|sp|Q9LZJ3.1|XT1_ARATH RecName: Full=Xyloglucan 6-xylosyltransferase; Short=AtXT1 &gt;gi|15983426|gb|AAL11581.1|AF424587_1 AT3g62720/F26K9_150 [Arabidopsis thaliana] &gt;gi|7362752|emb|CAB83122.1| alpha galactosyltransferase-like protein …
BnaA05g25490D	GSBRNA2T00104740001	chrA05:18850138-18851209	up	1.28576	1	6.73197	8.17854e-33	9.07789	2.57831e-30	3.90487	1.13253e-11	2.20591	0.0178909	13		AT3G13950.1	gi|297788276|ref|XP_002862273.1|	predicted protein [Arabidopsis lyrata subsp. lyrata] &gt;gi|297307605|gb|EFH38531.1| predicted protein [Arabidopsis lyrata subsp. lyrata]
BnaA03g11970D	GSBRNA2T00075883001	chrA03:5430743-5432591	up	0.328514	1	2.60607	2.43594e-05	2.08113	0.000219484	2.5686	4.76607e-06	2.13081	0.00324642	8		AT5G54170.1	gi|10178166|dbj|BAB11579.1|	membrane related protein-like [Arabidopsis thaliana]
BnaC04g40750D	GSBRNA2T00105196001	chrC04:41571271-41577201	up	0	1	3.72145	0.0143782	4.01712	0.00340695	5.70418	4.0071e-06	3.42808	0.0289559	8		AT2G29940.1	gi|297822715|ref|XP_002879240.1|	ATPDR3/PDR3 [Arabidopsis lyrata subsp. lyrata] &gt;gi|297325079|gb|EFH55499.1| ATPDR3/PDR3 [Arabidopsis lyrata subsp. lyrata]
BnaA03g00390D	GSBRNA2T00049221001	chrA03:138774-140526	up	2.11989	0.315009	5.06266	5.28001e-20	6.50698	4.53881e-29	3.47253	1.28514e-10	2.06914	0.0110842	13	Trihelix	AT5G01380.1	gi|15240966|ref|NP_195758.1|	trihelix transcription factor GT-3a [Arabidopsis thaliana] &gt;gi|75337089|sp|Q9SDW0.1|TGT3A_ARATH RecName: Full=Trihelix transcription factor GT-3a; AltName: Full=Trihelix DNA-binding protein GT-3a &gt;gi|6573264|gb|AAF17610.1|AF206715_1 transcription factor GT-3a [Arabidopsis thaliana] &gt;gi|7320716|emb|CAB81921.1| transcription factor GT-3a [Arabidopsis thaliana] &gt;gi|30060335|gb|AAP13347.1…
BnaC04g54040D	GSBRNA2T00005193001	chrC04_random:1434224-1435418	up	0.712609	1	2.19679	2.9381e-05	3.40565	3.22136e-13	5.32203	1.4664e-17	4.61224	1.2045e-09	8		AT4G19000.1	gi|15234085|ref|NP_193635.1|	INTERACTS WITH SPT6-like protein IWS2 [Arabidopsis thaliana] &gt;gi|2832628|emb|CAA16757.1| putative protein [Arabidopsis thaliana] &gt;gi|7268694|emb|CAB78902.1| putative protein [Arabidopsis thaliana] &gt;gi|332658721|gb|AEE84121.1| INTERACTS WITH SPT6-like protein IWS2 [Arabidopsis thaliana]
BnaCnng63190D	GSBRNA2T00087046001	chrCnn_random:63073776-63075793	up	0	1	7.81291	5.89141e-25	8.14441	1.95616e-19	5.99357	5.31437e-14	4.06822	1.116e-06	8	NAC	AT3G18400.1	gi|297834746|ref|XP_002885255.1|	predicted protein [Arabidopsis lyrata subsp. lyrata] &gt;gi|297331095|gb|EFH61514.1| predicted protein [Arabidopsis lyrata subsp. lyrata]
BnaA03g11540D	GSBRNA2T00062551001	chrA03:5168926-5170027	up	2.86887	0.0523049	3.91979	2.30475e-31	5.91536	3.59782e-72	6.78386	1.75959e-36	4.18956	9.33876e-12	8		AT5G55150.1	gi|297796387|ref|XP_002866078.1|	F-box family protein [Arabidopsis lyrata subsp. lyrata] &gt;gi|297311913|gb|EFH42337.1| F-box family protein [Arabidopsis lyrata subsp. lyrata]
BnaA06g12890D	GSBRNA2T00035639001	chrA06:6755498-6756866	up	-0.101554	1	1.32275	0.00406429	2.86881	7.87685e-15	2.12234	8.23358e-08	1.28404	0.016402	3		AT1G18740.1	gi|18394649|ref|NP_564062.1|	uncharacterized protein [Arabidopsis thaliana] &gt;gi|6730709|gb|AAF27104.1|AC011809_13 Unknown protein [Arabidopsis thaliana] &gt;gi|14517472|gb|AAK62626.1| At1g18740/F6A14_15 [Arabidopsis thaliana] &gt;gi|22136562|gb|AAM91067.1| At1g18740/F6A14_15 [Arabidopsis thaliana] &gt;gi|332191636|gb|AEE29757.1| uncharacterized protein AT1G18740 [Arabidopsis thaliana]
BnaC07g39520D	GSBRNA2T00154507001	chrC07:40326603-40328282	up	0.836748	1	2.88764	2.79437e-09	3.2717	2.50946e-12	2.75018	1.17982e-06	2.3752	0.00706584	13		AT4G25330.1	gi|30686844|ref|NP_194263.2|	uncharacterized protein [Arabidopsis thaliana] &gt;gi|22136674|gb|AAM91656.1| unknown protein [Arabidopsis thaliana] &gt;gi|332659642|gb|AEE85042.1| uncharacterized protein AT4G25330 [Arabidopsis thaliana]
BnaA03g32680D	GSBRNA2T00137720001	chrA03:15780877-15781527	up	0.815872	1	3.63479	1.44438e-11	4.0777	3.16399e-16	2.39672	4.77079e-05	1.862	0.0179927	13		AT3G13080.1	gi|42733544|dbj|BAD11207.1|	multidrug resistance-associated protein [Thlaspi caerulescens]
BnaC04g08450D	GSBRNA2T00053924001	chrC04:6356396-6357884	up	1.73916	0.0560621	4.28631	1.07171e-26	5.8366	4.98581e-52	5.53376	5.61718e-46	5.39016	5.47599e-41	8		AT2G36800.1	gi|297827173|ref|XP_002881469.1|	don-glucosyltransferase [Arabidopsis lyrata subsp. lyrata] &gt;gi|297327308|gb|EFH57728.1| don-glucosyltransferase [Arabidopsis lyrata subsp. lyrata]
BnaA01g14560D	GSBRNA2T00149688001	chrA01:7348570-7349551	up	1.64454	1	4.09956	0.000791539	4.86589	1.60489e-05	5.76878	1.91705e-07	6.93775	9.11331e-10	8		AT4G25200.1	gi|525526965|gb|AGR51657.1|	heat shock protein [Brassica juncea]
BnaA07g02770D	GSBRNA2T00026561001	chrA07:2454257-2454467	up	-1.41886	1	4.28126	9.58689e-05	6.15933	2.77291e-08	4.65945	6.13567e-05	4.71713	0.000360312	8		AT2G17660.1	gi|15227879|ref|NP_179357.1|	RPM1-interacting protein 4-like protein [Arabidopsis thaliana] &gt;gi|11762120|gb|AAG40338.1|AF324986_1 At2g17660 [Arabidopsis thaliana] &gt;gi|115646839|gb|ABJ17136.1| At2g17660 [Arabidopsis thaliana] &gt;gi|330251568|gb|AEC06662.1| RPM1-interacting protein 4-like protein [Arabidopsis thaliana]
BnaC06g25650D	GSBRNA2T00117981001	chrC06:27354181-27354964	up	1.51632	1	7.91171	7.31727e-38	9.3702	1.20328e-59	7.3192	4.79894e-35	6.9835	3.61297e-15	8		AT2G21640.1	gi|15226603|ref|NP_179758.1|	uncharacterized oxidative stress response protein [Arabidopsis thaliana] &gt;gi|4567226|gb|AAD23641.1| unknown protein [Arabidopsis thaliana] &gt;gi|26452867|dbj|BAC43512.1| unknown protein [Arabidopsis thaliana] &gt;gi|28973487|gb|AAO64068.1| unknown protein [Arabidopsis thaliana] &gt;gi|330252112|gb|AEC07206.1| uncharacterized protein AT2G21640 [Arabidopsis thaliana]
BnaA04g07790D	GSBRNA2T00114573001	chrA04:6825923-6827907	up	2.34394	0.51566	6.74249	3.58186e-20	6.14226	7.90871e-25	4.14621	5.29488e-10	2.71787	0.0170803	13		AT5G36925.1	gi|10178210|dbj|BAB11634.1|	unnamed protein product [Arabidopsis thaliana]
BnaC04g30340D	GSBRNA2T00112811001	chrC04:32214594-32216148	up	2.15712	0.955114	4.37677	0.00233568	3.98557	0.00594397	3.6242	0.0188303	4.1972	0.0110842	8		AT5G37670.1	gi|15240308|ref|NP_198583.1|	heat shock protein 15.7 [Arabidopsis thaliana] &gt;gi|75309094|sp|Q9FHQ3.1|HS157_ARATH RecName: Full=15.7 kDa heat shock protein, peroxisomal; Short=AtHsp15.7 &gt;gi|9757977|dbj|BAB08313.1| heat shock hsp20 protein-like [Arabidopsis thaliana] &gt;gi|26452658|dbj|BAC43412.1| putative low-molecular-weight heat shock protein [Arabidopsis thaliana] &gt;gi|28973089|gb|AAO63869.1| putative low molecula…
BnaC09g40590D	GSBRNA2T00094848001	chrC09:42936012-42936567	up	0.224906	1	4.94475	3.97677e-17	3.5995	3.9819e-12	1.96568	0.0058148	1.88479	0.0442909	13		AT5G17350.1	gi|15228513|ref|NP_186978.1|	uncharacterized protein [Arabidopsis thaliana] &gt;gi|6714412|gb|AAF26100.1|AC012328_3 unknown protein [Arabidopsis thaliana] &gt;gi|54261723|gb|AAV31165.1| At3g03280 [Arabidopsis thaliana] &gt;gi|57222180|gb|AAW38997.1| At3g03280 [Arabidopsis thaliana] &gt;gi|332640401|gb|AEE73922.1| uncharacterized protein AT3G03280 [Arabidopsis thaliana]
BnaA01g00740D	GSBRNA2T00121544001	chrA01:434667-435732	up	1.00133	0.850152	1.8085	0.0018049	3.71331	1.73947e-11	2.35666	0.00127052	2.46497	0.0105425	14		AT4G36950.1	gi|145334247|ref|NP_001078504.1|	mitogen-activated protein kinase kinase kinase 21 [Arabidopsis thaliana] &gt;gi|17979279|gb|AAL49865.1| unknown protein [Arabidopsis thaliana] &gt;gi|20465439|gb|AAM20179.1| unknown protein [Arabidopsis thaliana] &gt;gi|332661323|gb|AEE86723.1| mitogen-activated protein kinase kinase kinase 21 [Arabidopsis thaliana]
BnaA06g33520D	GSBRNA2T00088751001	chrA06:22249514-22250003	up	-0.339654	1	3.49296	8.49388e-12	2.70538	3.18715e-08	3.034	0.00038435	2.3219	0.0229866	14		AT3G25600.1	gi|240255425|ref|NP_189188.4|	putative calcium-binding protein CML16 [Arabidopsis thaliana] &gt;gi|332278174|sp|Q9LI84.2|CML16_ARATH RecName: Full=Probable calcium-binding protein CML16; AltName: Full=Calmodulin-like protein 16 &gt;gi|28393082|gb|AAO41975.1| putative calmodulin [Arabidopsis thaliana] &gt;gi|48310609|gb|AAT41852.1| At3g25600 [Arabidopsis thaliana] &gt;gi|332643520|gb|AEE77041.1| putative calcium-binding protei…
BnaC07g38760D	GSBRNA2T00154419001	chrC07:39998268-40000156	up	0.710059	0.427098	3.76757	1.50896e-42	4.39877	3.1023e-58	3.54764	2.28898e-40	2.51944	3.94122e-18	8		AT4G24160.1	gi|297803700|ref|XP_002869734.1|	hydrolase, alpha/beta fold family protein [Arabidopsis lyrata subsp. lyrata] &gt;gi|297315570|gb|EFH45993.1| hydrolase, alpha/beta fold family protein [Arabidopsis lyrata subsp. lyrata]
BnaA03g24280D	GSBRNA2T00151440001	chrA03:11671262-11671856	up	0.903852	1	2.01647	0.000724607	3.43252	1.51604e-09	8.20953	2.53477e-32	5.1892	3.74514e-22	8		AT4G10250.1	gi|341872725|gb|AEL00031.1|	HSP22 [Brassica napus]
BnaA02g16020D	GSBRNA2T00093927001	chrA02:9485260-9489018	up	0.932278	0.444678	4.08394	2.62514e-25	5.64952	2.08669e-42	2.23313	2.45672e-07	1.34123	0.0405724	14		AT1G72520.1	gi|15218506|ref|NP_177396.1|	lipoxygenase 4 [Arabidopsis thaliana] &gt;gi|75309247|sp|Q9FNX8.1|LOX4_ARATH RecName: Full=Lipoxygenase 4, chloroplastic; Short=AtLOX4; AltName: Full=LOX3-like protein; Flags: Precursor &gt;gi|12325264|gb|AAG52571.1|AC016529_2 putative lipoxygenase; 4618-640 [Arabidopsis thaliana] &gt;gi|11967675|emb|CAC19364.1| lipoxygenase [Arabidopsis thaliana] &gt;gi|15810255|gb|AAL07015.1| putative lipoxygen…
BnaA05g16940D	GSBRNA2T00048430001	chrA05:11718331-11720970	up	0	1	3.03357	0.00816509	3.66364	0.000218062	4.75046	5.60725e-10	4.43922	1.42934e-06	8	CPP	AT3G22760.1	gi|18403510|ref|NP_566717.1|	CXC domain containing TSO1-like protein 1 [Arabidopsis thaliana] &gt;gi|75153799|sp|Q8L548.1|TCX3_ARATH RecName: Full=Protein tesmin/TSO1-like CXC 3; Short=AtTCX3; AltName: Full=Protein TSO1-like 1; Short=Protein SOL1 &gt;gi|20466374|gb|AAM20504.1| unknown protein [Arabidopsis thaliana] &gt;gi|22136318|gb|AAM91237.1| unknown protein [Arabidopsis thaliana] &gt;gi|332643153|gb|AEE76674.1| Tesmin/TS…
BnaA06g15240D	GSBRNA2T00096228001	chrA06:8343843-8344062	up	1.25075	1	5.98533	1.28176e-16	6.54958	8.3777e-28	4.92423	8.57747e-20	2.60428	2.34439e-05	8		0	#N/A	#N/A
BnaC05g43410D	GSBRNA2T00073252001	chrC05:40287288-40289148	up	1.53997	1	3.82588	0.00198102	4.96499	4.69714e-06	3.92092	0.000790896	4.66226	0.000440577	8		AT3G09520.1	gi|297829480|ref|XP_002882622.1|	ATEXO70H4 [Arabidopsis lyrata subsp. lyrata] &gt;gi|297328462|gb|EFH58881.1| ATEXO70H4 [Arabidopsis lyrata subsp. lyrata]
BnaA09g27230D	GSBRNA2T00056025001	chrA09:20372053-20372467	up	0	1	4.76519	1.30742e-05	5.46062	1.2021e-08	4.13096	0.00184663	3.63834	0.0251596	13		AT1G28480.1	gi|357474467|ref|XP_003607518.1|	Glutaredoxin-C9 [Medicago truncatula] &gt;gi|355508573|gb|AES89715.1| Glutaredoxin-C9 [Medicago truncatula] &gt;gi|388500998|gb|AFK38565.1| unknown [Medicago truncatula]
BnaA03g29910D	GSBRNA2T00111802001	chrA03:14547248-14548740	up	2.07435	0.83587	6.17062	2.64013e-21	6.998	3.28603e-25	5.08189	9.6706e-10	3.3303	0.00148033	13		AT3G07195.1	gi|22330901|ref|NP_683537.1|	RPM1-interacting protein 4 (RIN4) family protein [Arabidopsis thaliana] &gt;gi|45752766|gb|AAS76281.1| At3g07195 [Arabidopsis thaliana] &gt;gi|62320834|dbj|BAD93783.1| putative protein [Arabidopsis thaliana] &gt;gi|332640991|gb|AEE74512.1| RPM1-interacting protein 4 (RIN4) family protein [Arabidopsis thaliana]
BnaC06g34040D	GSBRNA2T00103382001	chrC06:33649076-33651196	up	1.17666	1	3.80769	0.00235902	6.46019	1.18114e-14	6.52897	2.41898e-10	5.30327	3.15467e-06	8		AT1G72870.1	gi|51970688|dbj|BAD44036.1|	unknown protein [Arabidopsis thaliana]
BnaCnng61210D	GSBRNA2T00081499001	chrCnn_random:61106443-61107610	up	0	1	4.693	2.67208e-07	6.29748	9.55894e-14	5.04366	5.40942e-06	2.75803	0.0147648	8		AT2G25370.1	gi|42569316|ref|NP_180109.2|	RING/U-box superfamily protein [Arabidopsis thaliana] &gt;gi|330252602|gb|AEC07696.1| RING/U-box superfamily protein [Arabidopsis thaliana]
BnaA01g02720D	GSBRNA2T00121319001	chrA01:1348474-1349263	up	-0.0898821	1	5.44748	1.78445e-08	6.52134	3.00138e-12	7.84619	7.10854e-14	6.49742	5.85792e-09	8	ERF	AT4G34410.1	gi|15235365|ref|NP_195167.1|	ethylene-responsive transcription factor ERF109 [Arabidopsis thaliana] &gt;gi|75266731|sp|Q9SZ06.1|EF109_ARATH RecName: Full=Ethylene-responsive transcription factor ERF109 &gt;gi|13272441|gb|AAK17159.1|AF325091_1 putative protein [Arabidopsis thaliana] &gt;gi|4455186|emb|CAB36718.1| putative protein [Arabidopsis thaliana] &gt;gi|7270391|emb|CAB80158.1| putative protein [Arabidopsis thaliana] &gt…
BnaA02g15160D	GSBRNA2T00116535001	chrA02:8713434-8713998	up	2.24209	0.547896	4.95662	1.77354e-17	6.02079	6.95027e-34	6.00396	9.63135e-17	3.13237	2.39288e-07	8		AT1G70780.1	gi|502141612|ref|XP_004504564.1|	PREDICTED: uncharacterized protein LOC101507525 [Cicer arietinum]
BnaA05g12550D	GSBRNA2T00082067001	chrA05:7240885-7241654	up	0	1	3.1829	0.00965144	4.32812	2.56761e-05	4.37786	0.000144629	4.26374	0.00297102	8		AT2G29490.1	gi|297826341|ref|XP_002881053.1|	glutathione S-transferase 19 [Arabidopsis lyrata subsp. lyrata] &gt;gi|297326892|gb|EFH57312.1| glutathione S-transferase 19 [Arabidopsis lyrata subsp. lyrata]
BnaC08g22140D	GSBRNA2T00109408001	chrC08:24921431-24922018	up	2.59501	0.166367	5.52448	1.58908e-16	5.3353	1.48368e-23	6.0516	5.86156e-10	3.61867	0.00602182	13		AT3G50800.1	gi|15230307|ref|NP_190649.1|	uncharacterized protein [Arabidopsis thaliana] &gt;gi|4835231|emb|CAB42909.1| putative protein [Arabidopsis thaliana] &gt;gi|28393455|gb|AAO42149.1| unknown protein [Arabidopsis thaliana] &gt;gi|28827350|gb|AAO50519.1| unknown protein [Arabidopsis thaliana] &gt;gi|332645190|gb|AEE78711.1| uncharacterized protein AT3G50800 [Arabidopsis thaliana]
BnaC09g20130D	GSBRNA2T00033495001	chrC09:17202439-17204569	up	1.94512	0.726739	4.57607	1.72684e-09	6.51796	5.07106e-19	2.83244	0.000373126	4.35205	2.14092e-05	8		AT5G47330.1	gi|15238063|ref|NP_199544.1|	palmitoyl protein thioesterase family protein [Arabidopsis thaliana] &gt;gi|8809616|dbj|BAA97167.1| palmitoyl-protein thioesterase precursor-like [Arabidopsis thaliana] &gt;gi|56550689|gb|AAV97798.1| At5g47330 [Arabidopsis thaliana] &gt;gi|57222154|gb|AAW38984.1| At5g47330 [Arabidopsis thaliana] &gt;gi|332008116|gb|AED95499.1| palmitoyl protein thioesterase family protein [Arabidopsis thaliana]
BnaA10g17470D	GSBRNA2T00135364001	chrA10:12921921-12922314	up	0	1	4.77418	3.82121e-13	5.90725	1.11178e-15	4.98689	5.1069e-06	4.61648	0.000101784	13		AT5G17190.1	gi|21618168|gb|AAM67218.1|	unknown [Arabidopsis thaliana]
BnaA03g56380D	GSBRNA2T00098205001	chrA03_random:692761-693325	up	2.11127	0.857768	6.26065	2.54493e-10	8.41076	4.78276e-19	8.40139	3.05948e-18	3.86204	0.000176414	8	ERF	AT2G36450.1	gi|297827123|ref|XP_002881444.1|	AP2 domain-containing protein [Arabidopsis lyrata subsp. lyrata] &gt;gi|297327283|gb|EFH57703.1| AP2 domain-containing protein [Arabidopsis lyrata subsp. lyrata]
BnaC02g17520D	GSBRNA2T00052560001	chrC02:13136651-13137168	up	0.480401	1	5.69161	9.50757e-22	6.93275	3.07311e-32	4.60689	1.50001e-14	4.30963	5.76972e-08	8		0	#N/A	#N/A
BnaA08g22130D	GSBRNA2T00102882001	chrA08:16191742-16194172	up	1.53372	1	5.52196	3.20655e-07	7.53832	6.27507e-14	6.14149	1.02425e-08	4.60692	0.000236231	8		AT1G19250.1	gi|297850310|ref|XP_002893036.1|	flavin-dependent monooxygenase 1 [Arabidopsis lyrata subsp. lyrata] &gt;gi|297338878|gb|EFH69295.1| flavin-dependent monooxygenase 1 [Arabidopsis lyrata subsp. lyrata]
BnaC09g41830D	GSBRNA2T00035291001	chrC09:43681747-43684255	up	0.105054	1	5.12981	2.69268e-08	7.01491	4.2851e-12	4.90208	2.00149e-05	3.95896	0.00432049	8		AT5G16020.1	gi|359488399|ref|XP_002279543.2|	PREDICTED: uncharacterized protein LOC100253124 [Vitis vinifera]
BnaA10g19110D	GSBRNA2T00135570001	chrA10:13692553-13693365	up	1.87853	0.642965	5.88001	2.32709e-18	5.69959	3.3859e-29	4.74999	1.1951e-11	2.58837	0.000509818	13		AT5G14730.1	gi|6016710|gb|AAF01536.1|AC009325_6	unknown protein [Arabidopsis thaliana]
BnaA07g25880D	GSBRNA2T00102200001	chrA07:19119390-19120686	up	-0.551317	1	1.50412	0.000439643	2.48674	7.40159e-12	2.22767	9.8597e-08	2.03264	7.58353e-06	8		AT1G66500.1	gi|6069478|dbj|BAA85453.1|	S-locus protein 4 [Brassica rapa]
BnaA09g02080D	GSBRNA2T00009881001	chrA09:1025152-1025470	up	0.579051	1	6.03007	1.16134e-28	3.20917	2.00133e-13	4.05786	2.20966e-07	3.82426	0.000964807	14		AT3G27630.1	gi|116830531|gb|ABK28223.1|	unknown [Arabidopsis thaliana]
BnaC01g24610D	GSBRNA2T00125756001	chrC01:19751071-19752113	up	1.43256	1	3.0953	0.00965522	5.44004	8.84491e-07	4.17998	0.000996051	3.4465	0.0333494	8		AT3G09110.1	gi|297833664|ref|XP_002884714.1|	predicted protein [Arabidopsis lyrata subsp. lyrata] &gt;gi|297330554|gb|EFH60973.1| predicted protein [Arabidopsis lyrata subsp. lyrata]
BnaCnng23520D	GSBRNA2T00007883001	chrCnn_random:21942980-21943895	up	0	1	4.30879	1.58842e-10	6.05682	4.64907e-20	4.53284	2.49233e-10	2.99394	0.000320826	8		AT1G01470.1	gi|15223413|ref|NP_171654.1|	putative desiccation-related protein LEA14 [Arabidopsis thaliana] &gt;gi|62286902|sp|O03983.1|LEA14_ARATH RecName: Full=Probable desiccation-related protein LEA14 &gt;gi|56554616|pdb|1XO8|A Chain A, Solution Structure Of At1g01470 From Arabidopsis Thaliana &gt;gi|8920585|gb|AAF81307.1|AC061957_3 Contains similarity to a late embryogenesis abundant protein LEA14-A from Gossypium hirsutum gi|117074…
BnaA10g11400D	GSBRNA2T00065658001	chrA10:9597598-9598720	up	-0.951046	1	4.31013	0.000136944	6.62533	4.17502e-10	4.90882	1.46841e-06	4.1275	0.00101656	8		0	#N/A	#N/A
BnaCnng70860D	GSBRNA2T00010565001	chrCnn_random:70979443-70979692	up	0.536412	1	7.50525	3.04667e-45	9.12789	5.32622e-43	6.89304	5.25478e-18	4.27772	3.25704e-07	13		AT2G36440.1	gi|567213213|ref|XP_006410821.1|	hypothetical protein EUTSA_v10017612mg [Eutrema salsugineum] &gt;gi|557111990|gb|ESQ52274.1| hypothetical protein EUTSA_v10017612mg [Eutrema salsugineum]
BnaC08g39290D	GSBRNA2T00136592001	chrC08:35071987-35075079	up	1.06743	0.0719524	1.37889	0.000137086	1.35903	9.6114e-05	1.10743	0.00685034	1.06463	0.014858	5		AT1G14820.3	gi|42571481|ref|NP_973831.1|	Sec14p-like phosphatidylinositol transfer family protein [Arabidopsis thaliana] &gt;gi|222423966|dbj|BAH19945.1| AT1G14820 [Arabidopsis thaliana] &gt;gi|332191108|gb|AEE29229.1| Sec14p-like phosphatidylinositol transfer family protein [Arabidopsis thaliana]
BnaA03g19870D	GSBRNA2T00139115001	chrA03:9454015-9454459	up	1.65455	1	2.15672	0.000314051	4.80226	1.68233e-17	4.1378	1.56163e-07	3.27941	0.0283344	13		0	#N/A	#N/A
BnaAnng15780D	GSBRNA2T00025499001	chrAnn_random:16739297-16739913	up	0.232363	1	2.4953	2.71861e-08	3.04693	6.30895e-12	2.23378	2.90464e-05	2.37029	0.00485325	14		0	#N/A	#N/A
BnaC02g06910D	GSBRNA2T00065349001	chrC02:3686244-3689088	up	-0.302499	1	4.04505	2.6433e-09	4.87874	1.70091e-16	3.59897	6.08401e-07	1.97709	0.0401323	8		AT2G20800.1	gi|297836846|ref|XP_002886305.1|	NDB4 H dehydrogenase B4 [Arabidopsis lyrata subsp. lyrata] &gt;gi|297332145|gb|EFH62564.1| NDB4 H dehydrogenase B4 [Arabidopsis lyrata subsp. lyrata]
BnaA09g04560D	GSBRNA2T00009553001	chrA09:2243803-2250812	up	0.0566545	1	2.1492	4.47616e-08	3.35026	2.43227e-24	2.34105	5.23338e-10	2.40998	7.63137e-08	8		AT1G65550.1	gi|297812751|ref|XP_002874259.1|	predicted protein [Arabidopsis lyrata subsp. lyrata] &gt;gi|297320096|gb|EFH50518.1| predicted protein [Arabidopsis lyrata subsp. lyrata]
BnaC07g27240D	GSBRNA2T00143099001	chrC07:32831616-32834073	up	0.586573	1	4.90406	1.7709e-24	5.52006	9.87187e-31	3.39599	3.25564e-11	1.71176	0.0169317	13	WRKY	AT5G49520.1	gi|562777373|gb|AHB33869.1|	WRKY transcription factor 75 [Brassica rapa]
BnaC09g35420D	GSBRNA2T00133142001	chrC09:38774776-38775778	up	0	1	4.51988	9.2924e-05	5.76087	3.9437e-08	6.84665	3.91925e-11	5.71705	1.68468e-08	8		AT5G60110.1	gi|297793565|ref|XP_002864667.1|	APUM18 [Arabidopsis lyrata subsp. lyrata] &gt;gi|297310502|gb|EFH40926.1| APUM18 [Arabidopsis lyrata subsp. lyrata]
BnaA05g14960D	GSBRNA2T00094051001	chrA05:9391017-9393027	up	1.04554	1	5.19046	7.20505e-19	5.2641	1.47739e-22	3.25256	4.98963e-09	2.01261	0.00504676	5		AT1G52315.1	gi|42571831|ref|NP_974006.1|	Regulator of Vps4 [Arabidopsis thaliana] &gt;gi|332194660|gb|AEE32781.1| Regulator of Vps4 [Arabidopsis thaliana]
BnaA04g21090D	GSBRNA2T00040770001	chrA04:16104238-16105726	up	2.44057	0.425913	7.50665	9.01926e-24	8.49799	1.35116e-30	7.23217	6.21877e-15	4.51063	4.52281e-05	13		AT2G36760.1	gi|15228032|ref|NP_181214.1|	UDP-glucosyl transferase 73C2 [Arabidopsis thaliana] &gt;gi|75315659|sp|Q9ZQ98.1|U73C2_ARATH RecName: Full=UDP-glycosyltransferase 73C2 &gt;gi|4415921|gb|AAD20152.1| putative glucosyl transferase [Arabidopsis thaliana] &gt;gi|330254201|gb|AEC09295.1| UDP-glucosyl transferase 73C2 [Arabidopsis thaliana] &gt;gi|591402164|gb|AHL38809.1| glycosyltransferase, partial [Arabidopsis thaliana]
BnaC08g41270D	GSBRNA2T00090382001	chrC08:36003583-36004704	up	0.955496	0.0998647	1.24505	0.000968655	1.28293	0.00034782	1.33511	0.000580626	1.19947	0.00334331	3		AT1G12390.1	gi|297844102|ref|XP_002889932.1|	cornichon family protein [Arabidopsis lyrata subsp. lyrata] &gt;gi|297335774|gb|EFH66191.1| cornichon family protein [Arabidopsis lyrata subsp. lyrata]
BnaC07g41320D	GSBRNA2T00154713001	chrC07:41259534-41259756	up	0.97761	1	7.82229	1.60807e-16	7.84433	1.02529e-16	4.85445	4.15056e-08	4.85006	2.04402e-05	13		AT4G28460.1	gi|116830607|gb|ABK28261.1|	unknown [Arabidopsis thaliana]
BnaA04g25900D	GSBRNA2T00045201001	chrA04:18489220-18489919	up	2.30175	0.111781	3.83634	1.73174e-10	3.57551	1.48792e-09	1.92528	0.0149023	1.91056	0.0252134	5	ERF	AT2G44840.1	gi|15225361|ref|NP_182011.1|	ethylene-responsive transcription factor 13 [Arabidopsis thaliana] &gt;gi|57012834|sp|Q8L9K1.2|ERF99_ARATH RecName: Full=Ethylene-responsive transcription factor 13; Short=AtERF13; AltName: Full=Ethylene-responsive element-binding factor 13; Short=EREBP-13 &gt;gi|13272437|gb|AAK17157.1|AF325089_1 putative ethylene response element binding protein (EREBP) [Arabidopsis thaliana] &gt;gi|13899091|gb|…
BnaC05g23060D	GSBRNA2T00108652001	chrC05:17112834-17113607	up	1.37823	1	4.73454	1.8019e-11	4.57723	6.34593e-13	2.46467	0.00114806	2.16083	0.0178383	5		AT1G30135.1	gi|297845944|ref|XP_002890853.1|	predicted protein [Arabidopsis lyrata subsp. lyrata] &gt;gi|297336695|gb|EFH67112.1| predicted protein [Arabidopsis lyrata subsp. lyrata]
BnaA01g03300D	GSBRNA2T00121254001	chrA01:1576741-1577137	up	0.842567	1	4.33014	1.08129e-09	6.29429	3.82216e-20	4.09458	2.65953e-09	3.06339	9.36314e-05	8		AT4G33666.1	gi|18418266|ref|NP_567933.1|	uncharacterized protein [Arabidopsis thaliana] &gt;gi|15028391|gb|AAK76672.1| unknown protein [Arabidopsis thaliana] &gt;gi|19310687|gb|AAL85074.1| unknown protein [Arabidopsis thaliana] &gt;gi|21593374|gb|AAM65323.1| unknown [Arabidopsis thaliana] &gt;gi|332660863|gb|AEE86263.1| uncharacterized protein AT4G33666 [Arabidopsis thaliana]
BnaC01g31620D	GSBRNA2T00083737001	chrC01:30519783-30521423	up	1.12795	1	6.20541	3.40876e-23	7.27836	9.13661e-29	5.85927	8.02334e-15	4.02914	8.68963e-05	13		AT3G22360.1	gi|15228729|ref|NP_188875.1|	alternative oxidase 1B [Arabidopsis thaliana] &gt;gi|3913143|sp|O23913.1|AOX1B_ARATH RecName: Full=Ubiquinol oxidase 1b, mitochondrial; AltName: Full=Alternative oxidase 1b; Flags: Precursor &gt;gi|2506082|dbj|BAA22624.1| alternative oxidase [Arabidopsis thaliana] &gt;gi|9293871|dbj|BAB01774.1| alternative oxidase 1b precursor [Arabidopsis thaliana] &gt;gi|67633654|gb|AAY78751.1| mitochondrial al…
BnaC09g54700D	GSBRNA2T00030265001	chrC09_random:4368336-4368709	up	0.24611	1	2.42192	0.0104918	3.10165	0.000409966	6.44101	1.63763e-10	4.83933	2.3511e-05	8		0	#N/A	#N/A
BnaA10g08270D	GSBRNA2T00074874001	chrA10:7078763-7079438	up	-0.573309	1	5.46571	1.75236e-06	3.95556	5.44278e-05	4.73606	0.000129453	3.27205	0.0115384	8		AT5G52940.1	gi|21537230|gb|AAM61571.1|	unknown [Arabidopsis thaliana]
BnaA06g25680D	GSBRNA2T00042089001	chrA06:17766107-17766317	up	1.63552	1	7.52005	2.27685e-16	6.42965	3.34052e-25	6.12922	2.68296e-12	4.96406	9.41202e-09	8		AT2G17660.1	gi|15227879|ref|NP_179357.1|	RPM1-interacting protein 4-like protein [Arabidopsis thaliana] &gt;gi|11762120|gb|AAG40338.1|AF324986_1 At2g17660 [Arabidopsis thaliana] &gt;gi|115646839|gb|ABJ17136.1| At2g17660 [Arabidopsis thaliana] &gt;gi|330251568|gb|AEC06662.1| RPM1-interacting protein 4-like protein [Arabidopsis thaliana]
BnaA03g01930D	GSBRNA2T00049405001	chrA03:878160-881476	up	1.19091	0.475289	2.87245	3.56534e-09	3.15034	1.91985e-12	2.49092	3.63443e-06	1.845	0.00699695	13		AT1G71880.1	gi|18091779|gb|AAL58071.1|	sucrose transporter SUC1 [Brassica oleracea] &gt;gi|334701524|gb|AEG89530.1| sucrose transporter [Brassica napus]
BnaA10g21550D	GSBRNA2T00135859001	chrA10:14789820-14791260	up	1.10358	1	6.18741	2.28582e-12	8.16444	6.69714e-26	6.5129	4.32165e-11	4.25082	0.000447492	8		AT3G28610.1	gi|79424004|ref|NP_189502.2|	P-loop containing nucleoside triphosphate hydrolases superfamily protein [Arabidopsis thaliana] &gt;gi|9294274|dbj|BAB02176.1| mitochondrial protein-like [Arabidopsis thaliana] &gt;gi|332643944|gb|AEE77465.1| P-loop containing nucleoside triphosphate hydrolases superfamily protein [Arabidopsis thaliana]
BnaAnng23860D	GSBRNA2T00060449001	chrAnn_random:27343970-27346920	up	0.606497	1	3.64168	6.60917e-11	3.77647	6.93439e-13	4.18772	3.86652e-13	3.55431	1.12268e-06	8		AT5G65500.1	gi|240256481|ref|NP_201353.4|	U-box domain-containing protein kinase family protein [Arabidopsis thaliana] &gt;gi|332010681|gb|AED98064.1| U-box domain-containing protein kinase family protein [Arabidopsis thaliana]
BnaC09g50390D	GSBRNA2T00106889001	chrC09:48253271-48253976	up	-0.235759	1	3.16266	0.00118047	4.42246	2.21166e-06	3.92581	3.34206e-06	3.92689	9.34039e-06	8		0	#N/A	#N/A
BnaA08g25980D	GSBRNA2T00047120001	chrA08:17721987-17724217	up	-0.315527	1	4.30594	6.85843e-14	3.99453	2.35671e-16	3.43098	6.64594e-12	2.30871	0.00127945	8	bHLH	AT1G10120.1	gi|79340401|ref|NP_172483.4|	transcription factor bHLH74 [Arabidopsis thaliana] &gt;gi|75291341|sp|Q6NKN9.1|BH074_ARATH RecName: Full=Transcription factor bHLH74; AltName: Full=Basic helix-loop-helix protein 74; Short=AtbHLH74; Short=bHLH 74; AltName: Full=Transcription factor EN 90; AltName: Full=bHLH transcription factor bHLH074 &gt;gi|46931340|gb|AAT06474.1| At1g10120 [Arabidopsis thaliana] &gt;gi|62320956|dbj|BAD93978.1|…
BnaA09g40070D	GSBRNA2T00049509001	chrA09:28240676-28241359	up	1.09077	0.124641	2.48569	1.96905e-11	2.92903	6.03582e-17	3.06847	2.08984e-15	1.57318	0.000774548	8		AT3G62720.2	gi|15228843|ref|NP_191831.1|	xyloglucan 6-xylosyltransferase [Arabidopsis thaliana] &gt;gi|79316129|ref|NP_001030917.1| xyloglucan 6-xylosyltransferase [Arabidopsis thaliana] &gt;gi|46577293|sp|Q9LZJ3.1|XT1_ARATH RecName: Full=Xyloglucan 6-xylosyltransferase; Short=AtXT1 &gt;gi|15983426|gb|AAL11581.1|AF424587_1 AT3g62720/F26K9_150 [Arabidopsis thaliana] &gt;gi|7362752|emb|CAB83122.1| alpha galactosyltransferase-like protein …
BnaA10g01910D	GSBRNA2T00150370001	chrA10:948865-950243	up	0	1	4.83001	5.60617e-06	6.21696	2.64328e-10	5.84469	1.68508e-07	4.17765	0.00247081	8		AT3G61400.1	gi|15233096|ref|NP_191699.1|	1-aminocyclopropane-1-carboxylate oxidase-like 8 [Arabidopsis thaliana] &gt;gi|75311799|sp|Q9M2C4.1|ACCH8_ARATH RecName: Full=1-aminocyclopropane-1-carboxylate oxidase homolog 8 &gt;gi|6850907|emb|CAB71070.1| 1-aminocyclopropane-1-carboxylate oxidase-like protein [Arabidopsis thaliana] &gt;gi|332646675|gb|AEE80196.1| 1-aminocyclopropane-1-carboxylate oxidase-like 8 [Arabidopsis thaliana]
BnaA05g10930D	GSBRNA2T00074135001	chrA05:6102226-6102781	up	2.10156	0.812028	6.20021	2.90996e-20	7.61207	1.1881e-27	5.15978	2.53319e-10	4.53421	4.6255e-05	13		AT2G32020.1	gi|15225172|ref|NP_180762.1|	Acyl-CoA N-acyltransferases (NAT) superfamily protein [Arabidopsis thaliana] &gt;gi|4263716|gb|AAD15402.1| putative alanine acetyl transferase [Arabidopsis thaliana] &gt;gi|89111884|gb|ABD60714.1| At2g32020 [Arabidopsis thaliana] &gt;gi|330253529|gb|AEC08623.1| Acyl-CoA N-acyltransferases (NAT) superfamily protein [Arabidopsis thaliana]
BnaA06g10410D	GSBRNA2T00062282001	chrA06:5524093-5525415	up	1.34114	1	4.4127	7.6476e-10	5.59212	2.3868e-11	7.87956	2.248e-19	7.37045	8.9469e-14	8		AT1G44414.1	gi|460392859|ref|XP_004242030.1|	PREDICTED: uncharacterized protein LOC101261721 isoform 1 [Solanum lycopersicum]
BnaC03g73610D	GSBRNA2T00004477001	chrC03_random:1680240-1682625	up	0.587274	1	4.43681	5.58572e-48	5.5274	1.057e-75	3.96413	1.07594e-36	2.44611	1.34622e-12	13		AT3G13080.1	gi|42733544|dbj|BAD11207.1|	multidrug resistance-associated protein [Thlaspi caerulescens]
BnaA09g22430D	GSBRNA2T00145609001	chrA09:14966917-14975630	up	1.23044	1	3.3088	1.73123e-05	5.77495	9.17341e-25	6.10931	3.07996e-18	3.67288	1.25449e-09	8		AT5G13210.1	gi|15240579|ref|NP_196825.1|	uncharacterized protein [Arabidopsis thaliana] &gt;gi|7529276|emb|CAB86628.1| putative protein [Arabidopsis thaliana] &gt;gi|18086395|gb|AAL57656.1| AT5g13210/T31B5_30 [Arabidopsis thaliana] &gt;gi|332004481|gb|AED91864.1| uncharacterized protein AT5G13210 [Arabidopsis thaliana]
BnaA09g08550D	GSBRNA2T00063722001	chrA09:4272214-4273549	up	-0.547915	1	5.06785	1.71829e-06	7.35805	2.21538e-14	5.74136	1.30309e-11	5.6052	2.50713e-07	8		AT4G00893.1	gi|145332951|ref|NP_001078341.1|	uncharacterized protein [Arabidopsis thaliana] &gt;gi|122231453|sp|Q1G391.1|FB217_ARATH RecName: Full=F-box protein At4g00893 &gt;gi|98961887|gb|ABF59273.1| unknown protein [Arabidopsis thaliana] &gt;gi|332656551|gb|AEE81951.1| uncharacterized protein AT4G00893 [Arabidopsis thaliana]
BnaC06g39770D	GSBRNA2T00148091001	chrC06:36756453-36760564	up	-0.114029	1	3.70386	7.068e-09	5.62102	7.12459e-20	4.47549	2.45148e-07	2.31679	0.0264406	14		AT1G79380.1	gi|18412353|ref|NP_565206.1|	ubiquitin ligase [Arabidopsis thaliana] &gt;gi|4835771|gb|AAD30238.1|AC007202_20 Similar to gi|3844599 F31D5.2 gene product from Caenorhabditis elegans cosmid gb|U28941 and contains PF|00097 Zinc (Ring) finger C3HC4 domain. ESTs gb|F19963 and gb|T42582 come from this gene [Arabidopsis thaliana] &gt;gi|13937149|gb|AAK50068.1|AF372928_1 At1g79380/T8K14_20 [Arabidopsis thaliana] &gt;gi|22137140|gb|A…
BnaA09g45720D	GSBRNA2T00055182001	chrA09:31214480-31216058	up	1.06625	1	5.54852	1.72684e-09	5.72446	3.67334e-19	6.17403	1.04003e-09	4.12631	2.93327e-05	8		AT1G14190.1	gi|297844322|ref|XP_002890042.1|	glucose-methanol-choline oxidoreductase family protein [Arabidopsis lyrata subsp. lyrata] &gt;gi|297335884|gb|EFH66301.1| glucose-methanol-choline oxidoreductase family protein [Arabidopsis lyrata subsp. lyrata]
BnaA02g04080D	GSBRNA2T00010269001	chrA02:1832279-1839358	up	0.59808	0.714794	3.51556	2.5197e-39	3.94726	7.41406e-52	2.19386	5.30172e-15	1.0433	0.0071591	13		AT5G18370.1	gi|227438267|gb|ACP30623.1|	disease resistance protein [Brassica rapa subsp. pekinensis]
BnaC06g37200D	GSBRNA2T00147772001	chrC06:35362932-35364800	up	1.11131	1	7.56762	1.61856e-15	7.98152	2.09802e-17	7.03352	7.66132e-13	5.24951	1.71826e-06	8		AT1G76430.1	gi|15223045|ref|NP_177769.1|	putative inorganic phosphate transporter 1-9 [Arabidopsis thaliana] &gt;gi|75313014|sp|Q9S735.1|PHT19_ARATH RecName: Full=Probable inorganic phosphate transporter 1-9; Short=AtPht1;9; AltName: Full=H(+)/Pi cotransporter &gt;gi|6554476|gb|AAF16658.1|AC012394_7 putative phosphate transporter; 23587-26346 [Arabidopsis thaliana] &gt;gi|12323970|gb|AAG51941.1|AC015450_2 putative phosphate transporter;…
BnaC09g28720D	GSBRNA2T00038681001	chrC09:31346348-31347186	up	0.199476	1	1.57216	0.00537301	2.48193	2.75979e-07	1.88615	0.0203784	2.99651	0.000879394	14		AT5G52750.1	gi|119720816|gb|ABL97978.1|	metal ion binding [Brassica rapa]
BnaA06g30120D	GSBRNA2T00144408001	chrA06:20406895-20409892	up	2.04448	0.665963	5.19709	2.7007e-07	4.13253	6.54362e-05	5.6562	5.1616e-09	5.75836	4.48435e-08	8		AT5G48570.1	gi|15239016|ref|NP_199668.1|	peptidyl-prolyl cis-trans isomerase FKBP65 [Arabidopsis thaliana] &gt;gi|75171065|sp|Q9FJL3.1|FKB65_ARATH RecName: Full=Peptidyl-prolyl cis-trans isomerase FKBP65; Short=PPIase FKBP65; AltName: Full=70 kDa peptidyl-prolyl isomerase; AltName: Full=FK506-binding protein 65; Short=AtFKBP65; AltName: Full=Immunophilin FKBP65; AltName: Full=Peptidyl-prolyl isomerase ROF2; AltName: Full=Protein ROTAMAS…
BnaA01g05590D	GSBRNA2T00073984001	chrA01:2608316-2611711	up	0.834652	1	2.89715	3.47057e-11	4.65808	3.38292e-27	3.75979	6.39331e-10	2.20276	0.00210299	13		AT1G61540.1	gi|5042175|emb|CAB44694.1|	putative protein [Arabidopsis thaliana] &gt;gi|7270943|emb|CAB80622.1| putative protein [Arabidopsis thaliana]
BnaA05g21690D	GSBRNA2T00153952001	chrA05:16687533-16688579	up	2.39632	0.0457358	4.81408	3.35601e-10	5.42958	2.36558e-11	1.23116	0.48374	0.949829	1	13		AT3G18470.1	gi|15229654|ref|NP_188476.1|	PLAC8 family protein [Arabidopsis thaliana] &gt;gi|75273885|sp|Q9LS43.1|PCR7_ARATH RecName: Full=Protein PLANT CADMIUM RESISTANCE 7; Short=AtPCR7 &gt;gi|11994110|dbj|BAB01113.1| unnamed protein product [Arabidopsis thaliana] &gt;gi|17473788|gb|AAL38329.1| unknown protein [Arabidopsis thaliana] &gt;gi|20148553|gb|AAM10167.1| unknown protein [Arabidopsis thaliana] &gt;gi|332642580|gb|AEE76101.1| PL…
BnaC08g38540D	GSBRNA2T00136679001	chrC08:34761256-34765274	up	1.05299	1.68387e-08	1.04331	1.27798e-08	1.25226	2.57698e-12	0.775147	0.000172207	0.788496	0.000193409	3		AT1G16080.1	gi|18394322|ref|NP_563991.1|	uncharacterized protein [Arabidopsis thaliana] &gt;gi|6587814|gb|AAF18505.1|AC010924_18 ESTs gb|AI992412, gb|AI994629 come from this gene [Arabidopsis thaliana] &gt;gi|12083328|gb|AAG48823.1|AF332460_1 unknown protein [Arabidopsis thaliana] &gt;gi|18176355|gb|AAL60029.1| unknown protein [Arabidopsis thaliana] &gt;gi|332191287|gb|AEE29408.1| uncharacterized protein AT1G16080 [Arabidopsis thaliana]
BnaC08g35620D	GSBRNA2T00137022001	chrC08:33369987-33372420	up	1.69987	0.00151107	2.00022	1.4914e-06	1.35087	0.00347003	1.00897	0.106282	0.264295	1	5		AT2G21510.1	gi|297825011|ref|XP_002880388.1|	DNAJ heat shock N-terminal domain-containing protein [Arabidopsis lyrata subsp. lyrata] &gt;gi|297326227|gb|EFH56647.1| DNAJ heat shock N-terminal domain-containing protein [Arabidopsis lyrata subsp. lyrata]
BnaC08g36490D	GSBRNA2T00136919001	chrC08:33743645-33750434	up	1.4493	5.75129e-08	1.05788	9.45364e-05	1.02975	8.18601e-05	0.965472	0.00139046	0.727608	0.0627949	3		AT2G19930.1	gi|297832162|ref|XP_002883963.1|	RNA-dependent RNA polymerase family protein [Arabidopsis lyrata subsp. lyrata] &gt;gi|297329803|gb|EFH60222.1| RNA-dependent RNA polymerase family protein [Arabidopsis lyrata subsp. lyrata]
BnaC08g39140D	GSBRNA2T00136610001	chrC08:34997709-35000317	up	1.26098	0.000554002	1.4557	8.68858e-06	1.42859	3.13035e-05	0.502658	0.474409	0.79745	0.185801	3		AT1G14970.1	gi|15221017|ref|NP_172950.1|	O-fucosyltransferase family protein [Arabidopsis thaliana] &gt;gi|332191127|gb|AEE29248.1| O-fucosyltransferase family protein [Arabidopsis thaliana]
BnaC03g74760D	GSBRNA2T00033738001	chrC03_random:2844106-2845609	up	3.62281	0.0015021	2.40925	0.00894077	2.16109	0.0179924	0.766416	0.809047	1.29927	0.794655	5		AT5G62520.1	gi|15241862|ref|NP_201058.1|	probable inactive poly [ADP-ribose] polymerase SRO5 [Arabidopsis thaliana] &gt;gi|75171056|sp|Q9FJJ3.1|SRO5_ARATH RecName: Full=Probable inactive poly [ADP-ribose] polymerase SRO5; AltName: Full=Protein SIMILAR TO RCD ONE 5 &gt;gi|17386160|gb|AAL38626.1|AF446893_1 AT5g62520/K19B1_13 [Arabidopsis thaliana] &gt;gi|10178083|dbj|BAB11502.1| unnamed protein product [Arabidopsis thaliana] &gt;gi|154506…
BnaAnng05960D	GSBRNA2T00071628001	chrAnn_random:6113123-6114103	up	3.35854	0.0253706	6.22573	1.97787e-13	5.57585	4.12322e-14	1.42281	0.241687	1.57074	0.428171	13		0	#N/A	#N/A
BnaC08g37280D	GSBRNA2T00136822001	chrC08:34158347-34162871	up	1.27477	0.0146004	1.04594	0.040069	1.24928	0.00232882	0.456646	0.714026	1.02961	0.0710134	5		AT1G18460.1	gi|297844792|ref|XP_002890277.1|	lipase family protein [Arabidopsis lyrata subsp. lyrata] &gt;gi|297336119|gb|EFH66536.1| lipase family protein [Arabidopsis lyrata subsp. lyrata]
BnaC08g38850D	GSBRNA2T00136642001	chrC08:34917372-34918477	up	1.40611	0.00085781	1.20613	9.68368e-05	1.54723	1.49034e-08	0.97581	0.00273883	0.96766	0.00736645	5		AT1G15430.2	gi|18394245|ref|NP_563977.1|	uncharacterized protein [Arabidopsis thaliana] &gt;gi|42571489|ref|NP_973835.1| uncharacterized protein [Arabidopsis thaliana] &gt;gi|13430774|gb|AAK26009.1|AF360299_1 unknown protein [Arabidopsis thaliana] &gt;gi|15293249|gb|AAK93735.1| unknown protein [Arabidopsis thaliana] &gt;gi|332191201|gb|AEE29322.1| uncharacterized protein AT1G15430 [Arabidopsis thaliana] &gt;gi|332191202|gb|AEE29323.1| u…
BnaA03g35310D	GSBRNA2T00137396001	chrA03:17244856-17245790	up	2.04578	0.0253706	3.14566	4.19938e-17	2.38447	4.77712e-11	0.966001	0.131485	-0.286536	1	5	C2H2	AT3G19580.2	gi|15230889|ref|NP_188592.1|	zinc-finger protein 2 [Arabidopsis thaliana] &gt;gi|186510236|ref|NP_001118663.1| zinc-finger protein 2 [Arabidopsis thaliana] &gt;gi|75337601|sp|Q9SSW2.1|AZF2_ARATH RecName: Full=Zinc finger protein AZF2; AltName: Full=Zinc-finger protein 2 &gt;gi|9965733|gb|AAG10143.1|AF250337_1 zinc finger protein AZF2 [Arabidopsis thaliana] &gt;gi|6009885|dbj|BAA85107.1| Cys2/His2-type zinc finger protein 2 […
BnaC08g39070D	GSBRNA2T00136617001	chrC08:34981226-34984089	up	1.13059	3.03287e-14	1.17546	3.24725e-14	1.00632	2.56564e-10	0.636733	0.000427215	0.858572	1.72229e-06	3		AT1G15060.1	gi|42562070|ref|NP_172960.2|	uncharacterized protein [Arabidopsis thaliana] &gt;gi|19699290|gb|AAL91256.1| At1g15070/F9L1_1 [Arabidopsis thaliana] &gt;gi|24111379|gb|AAN46813.1| At1g15070/F9L1_1 [Arabidopsis thaliana] &gt;gi|51970192|dbj|BAD43788.1| unknown protein [Arabidopsis thaliana] &gt;gi|332191141|gb|AEE29262.1| uncharacterized protein AT1G15060 [Arabidopsis thaliana]
BnaA06g22540D	GSBRNA2T00073113001	chrA06:15755737-15756471	up	3.46631	6.1862e-10	3.82508	1.11773e-21	3.58787	3.93124e-20	0.678538	0.522795	-0.349553	1	13		AT5G63130.1	gi|15242653|ref|NP_201118.1|	octicosapeptide/Phox/Bem1p domain-containing protein [Arabidopsis thaliana] &gt;gi|10177294|dbj|BAB10555.1| unnamed protein product [Arabidopsis thaliana] &gt;gi|26449810|dbj|BAC42028.1| unknown protein [Arabidopsis thaliana] &gt;gi|28372944|gb|AAO39954.1| At5g63130 [Arabidopsis thaliana] &gt;gi|332010325|gb|AED97708.1| octicosapeptide/Phox/Bem1p domain-containing protein [Arabidopsis thaliana]
BnaCnng69930D	GSBRNA2T00007756001	chrCnn_random:69965487-69966874	up	1.91057	0.00130937	1.75923	0.00162895	1.74548	0.00132375	1.25908	0.0826173	0.842786	0.800293	3		0	#N/A	#N/A
BnaC08g40890D	GSBRNA2T00090425001	chrC08:35892729-35895626	up	1.02303	3.40022e-07	1.08671	4.38949e-09	1.1468	3.36297e-10	0.934415	2.25557e-06	0.832334	5.77609e-05	3		AT1G12820.1	gi|356571615|ref|XP_003553972.1|	PREDICTED: protein AUXIN SIGNALING F-BOX 2-like [Glycine max]
BnaA08g15530D	GSBRNA2T00079469001	chrA08:12898616-12902671	up	3.04446	0.000252139	5.61102	6.55155e-33	1.69938	0.000396044	0.682902	0.561703	-0.00224605	1	5		AT4G37030.1	gi|590704680|ref|XP_007047226.1|	Uncharacterized protein TCM_000596 [Theobroma cacao] &gt;gi|508699487|gb|EOX91383.1| Uncharacterized protein TCM_000596 [Theobroma cacao]
BnaA09g53430D	GSBRNA2T00004802001	chrA09_random:1174990-1178150	up	2.45402	2.35397e-07	5.92088	5.97644e-53	3.67741	6.11731e-23	0.86329	0.227814	-0.0371026	1	5		AT5G13720.1	gi|470111368|ref|XP_004291920.1|	PREDICTED: uncharacterized protein LOC101311938 [Fragaria vesca subsp. vesca]
BnaC08g37780D	GSBRNA2T00136767001	chrC08:34378170-34379921	up	1.39336	0.0205108	1.75928	0.000116234	1.58914	0.000561424	1.13509	0.0615755	1.23165	0.058169	3		AT1G17380.1	gi|21593242|gb|AAM65191.1|	unknown [Arabidopsis thaliana]
BnaC04g24980D	GSBRNA2T00096735001	chrC04:25848305-25850495	up	1.01592	0.0270285	1.55728	8.33014e-08	1.13774	4.82636e-05	0.428253	0.523912	-0.125637	1	5		AT3G56320.1	gi|7572930|emb|CAB87431.1|	putative protein [Arabidopsis thaliana]
BnaC04g34970D	GSBRNA2T00149741001	chrC04:36406648-36407059	up	2.63935	8.83646e-05	5.51425	1.62992e-24	4.72481	2.6288e-21	0.814297	0.525946	0.139413	1	13		AT2G22470.1	gi|18399983|ref|NP_565537.1|	arabinogalactan protein 2 [Arabidopsis thaliana] &gt;gi|75206344|sp|Q9SJY7.1|AGP2_ARATH RecName: Full=Classical arabinogalactan protein 2; Flags: Precursor &gt;gi|4544458|gb|AAD22366.1| expressed protein [Arabidopsis thaliana] &gt;gi|17065300|gb|AAL32804.1| Unknown protein [Arabidopsis thaliana] &gt;gi|20260016|gb|AAM13355.1| unknown protein [Arabidopsis thaliana] &gt;gi|330252215|gb|AEC07309.1| …
BnaC09g29950D	GSBRNA2T00010189001	chrC09:32713334-32714251	up	2.43602	0.00179707	2.65379	2.05661e-12	2.65564	6.00396e-15	0.618517	0.49002	0.372305	1	5		AT5G53590.1	gi|297792735|ref|XP_002864252.1|	auxin-responsive family protein [Arabidopsis lyrata subsp. lyrata] &gt;gi|297310087|gb|EFH40511.1| auxin-responsive family protein [Arabidopsis lyrata subsp. lyrata]
BnaA08g18370D	GSBRNA2T00150679001	chrA08:14389597-14392139	up	2.24354	0.00105469	2.34699	6.25747e-07	2.94596	2.01585e-10	0.958564	0.292346	1.08947	0.479194	13		AT1G28380.1	gi|18396768|ref|NP_564307.1|	protein necrotic spotted lesions 1 [Arabidopsis thaliana] &gt;gi|75204910|sp|Q9SGN6.1|NSL1_ARATH RecName: Full=MACPF domain-containing protein NSL1; AltName: Full=Protein NECROTIC SPOTTED LESIONS 1; Short=Protein NSL1 &gt;gi|6560762|gb|AAF16762.1|AC010155_15 F3M18.18 [Arabidopsis thaliana] &gt;gi|16604599|gb|AAL24092.1| unknown protein [Arabidopsis thaliana] &gt;gi|20465599|gb|AAM20282.1| unknown…
BnaC09g43870D	GSBRNA2T00031475001	chrC09:44968618-44970619	up	2.33515	0.000326082	3.28748	7.64319e-24	3.81804	3.34253e-35	0.856911	0.0846435	-0.232383	1	5		AT5G13210.1	gi|15240579|ref|NP_196825.1|	uncharacterized protein [Arabidopsis thaliana] &gt;gi|7529276|emb|CAB86628.1| putative protein [Arabidopsis thaliana] &gt;gi|18086395|gb|AAL57656.1| AT5g13210/T31B5_30 [Arabidopsis thaliana] &gt;gi|332004481|gb|AED91864.1| uncharacterized protein AT5G13210 [Arabidopsis thaliana]
BnaCnng14570D	GSBRNA2T00086217001	chrCnn_random:13497989-13512063	up	1.03513	2.08866e-05	1.35637	7.00631e-10	1.51892	7.17327e-14	0.88752	0.000308584	-0.000275004	1	3		AT4G27585.1	gi|297799222|ref|XP_002867495.1|	band 7 family protein [Arabidopsis lyrata subsp. lyrata] &gt;gi|297313331|gb|EFH43754.1| band 7 family protein [Arabidopsis lyrata subsp. lyrata]
BnaC07g11890D	GSBRNA2T00012634001	chrC07:17366609-17368265	up	2.29815	6.6098e-07	1.40077	0.000501544	1.22142	0.00205481	-0.306985	0.860669	-0.515279	0.964894	5	G2-like	AT1G25550.1	gi|18395724|ref|NP_564236.1|	nitrate-inducible, GARP-type transcriptional repressor 1-like protein [Arabidopsis thaliana] &gt;gi|11908086|gb|AAG41472.1|AF326890_1 unknown protein [Arabidopsis thaliana] &gt;gi|12642894|gb|AAK00389.1|AF339707_1 unknown protein [Arabidopsis thaliana] &gt;gi|13926312|gb|AAK49622.1|AF372906_1 At1g25550/F2J7_21 [Arabidopsis thaliana] &gt;gi|27363342|gb|AAO11590.1| At1g25550/F2J7_21 [Arabidopsis th…
BnaA03g52810D	GSBRNA2T00081760001	chrA03:27576721-27578748	up	2.38748	0.0019347	2.11847	3.24086e-06	2.20093	1.94369e-07	0.853341	0.290095	0.235444	1	5		AT1G71880.1	gi|18091779|gb|AAL58071.1|	sucrose transporter SUC1 [Brassica oleracea] &gt;gi|334701524|gb|AEG89530.1| sucrose transporter [Brassica napus]
BnaA09g38040D	GSBRNA2T00121814001	chrA09:27275865-27279182	up	1.06128	4.93065e-11	1.36033	1.13992e-18	1.5002	3.43934e-23	0.680366	0.000189198	0.239767	1	3		AT3G59820.1	gi|15232180|ref|NP_191541.1|	LETM1-like protein [Arabidopsis thaliana] &gt;gi|7019676|emb|CAB75801.1| putative protein [Arabidopsis thaliana] &gt;gi|332646451|gb|AEE79972.1| LETM1-like protein [Arabidopsis thaliana]
BnaC07g25470D	GSBRNA2T00142874001	chrC07:31670651-31671286	up	2.83918	0.0178828	4.4027	7.85916e-08	2.98468	0.000549006	2.12351	0.0829924	0.849072	1	13		AT3G29000.1	gi|297815202|ref|XP_002875484.1|	calcium-binding EF hand family protein [Arabidopsis lyrata subsp. lyrata] &gt;gi|297321322|gb|EFH51743.1| calcium-binding EF hand family protein [Arabidopsis lyrata subsp. lyrata]
BnaAnng30500D	GSBRNA2T00088106001	chrAnn_random:34844792-34846404	up	1.29221	0.0184405	3.25039	1.1981e-19	2.74202	2.47172e-14	0.829523	0.207458	-0.413561	1	5		AT1G73010.1	gi|18410243|ref|NP_565052.1|	inorganic pyrophosphatase 1 [Arabidopsis thaliana] &gt;gi|75116575|sp|Q67YC0.1|PPSP1_ARATH RecName: Full=Inorganic pyrophosphatase 1; Short=AtPPsPase1; Short=PPi phosphatase 1; Short=Pyrophosphate-specific phosphatase 1; AltName: Full=Protein PHOSPHATE STARVATION-INDUCED GENE 2; Short=AtPS2 &gt;gi|51971238|dbj|BAD44311.1| unknown protein [Arabidopsis thaliana] &gt;gi|133778814|gb|ABO38747.1| At1g…
BnaAnng05000D	GSBRNA2T00064792001	chrAnn_random:5561010-5565748	up	2.39355	0.0412664	4.11499	0.00114545	2.52366	0.0245783	2.2686	0.341875	-0.217388	1	9		AT5G65690.1	gi|62320978|dbj|BAD94014.1|	phosphoenolpyruvate carboxykinase [Arabidopsis thaliana]
BnaC09g50760D	GSBRNA2T00080934001	chrC09:48463271-48467368	up	1.08407	0.0197665	1.56271	2.65021e-06	1.381	2.96439e-05	0.346348	0.78222	0.109827	1	5		AT5G04720.1	gi|15238281|ref|NP_196092.1|	ADR1-like 2 protein [Arabidopsis thaliana] &gt;gi|46396009|sp|Q9LZ25.1|DRL30_ARATH RecName: Full=Probable disease resistance protein At5g04720 &gt;gi|7413534|emb|CAB86014.1| disease resistance-like protein [Arabidopsis thaliana] &gt;gi|9758447|dbj|BAB08976.1| unnamed protein product [Arabidopsis thaliana] &gt;gi|15292721|gb|AAK92729.1| putative disease resistance [Arabidopsis thaliana] &gt;gi|212…
BnaC09g06860D	GSBRNA2T00134786001	chrC09:4246164-4246602	up	1.78455	0.0198608	2.43568	1.10449e-05	1.57423	0.0132832	0.841489	0.540223	0.327233	1	13		AT5G65300.1	gi|24417452|gb|AAN60336.1|	unknown [Arabidopsis thaliana]
BnaC08g41080D	GSBRNA2T00090401001	chrC08:35954298-35956816	up	1.03509	5.82051e-14	1.15149	1.20009e-18	1.31341	2.18017e-23	0.90786	1.96795e-10	0.906438	6.5518e-10	3		AT1G12580.1	gi|15222023|ref|NP_172719.1|	phosphoenolpyruvate carboxylase-related kinase 1 [Arabidopsis thaliana] &gt;gi|8778638|gb|AAF79646.1|AC025416_20 F5O11.32 [Arabidopsis thaliana] &gt;gi|9502372|gb|AAF88079.1|AC025417_7 T12C24.12 [Arabidopsis thaliana] &gt;gi|16323176|gb|AAL15322.1| At1g12580/T12C24_10 [Arabidopsis thaliana] &gt;gi|23506015|gb|AAN28867.1| At1g12580/T12C24_10 [Arabidopsis thaliana] &gt;gi|332190778|gb|AEE28899.1| p…
BnaC08g34760D	GSBRNA2T00127409001	chrC08:32795837-32796050	up	1.26543	0.000393138	1.14661	0.000471254	1.35607	9.96584e-06	0.860595	0.0397978	0.984711	0.0112746	3		0	#N/A	#N/A
BnaC08g38930D	GSBRNA2T00136634001	chrC08:34934375-34934945	up	1.18879	0.000502214	1.02237	0.00122629	0.734953	0.0311344	1.21676	7.06752e-05	0.693378	0.20366	3		AT1G15350.1	gi|30684320|ref|NP_849668.1|	uncharacterized protein [Arabidopsis thaliana] &gt;gi|5103833|gb|AAD39663.1|AC007591_28 ESTs gb|R65145, gb|N96612 and gb|R90096 come from this gene [Arabidopsis thaliana] &gt;gi|27765066|gb|AAO23654.1| At1g15350 [Arabidopsis thaliana] &gt;gi|227206138|dbj|BAH57124.1| AT1G15350 [Arabidopsis thaliana] &gt;gi|332191188|gb|AEE29309.1| uncharacterized protein AT1G15350 [Arabidopsis thaliana]
BnaC08g49400D	GSBRNA2T00039645001	chrC08_random:4179577-4180991	up	1.08102	0.000749869	1.06241	0.000412512	0.923211	0.00188572	1.04703	0.000886222	0.569814	0.448613	3		AT2G19730.3	gi|193872598|gb|ACF23027.1|	ST45-109 [Eutrema halophilum]
BnaC08g41850D	GSBRNA2T00057079001	chrC08:36253733-36255391	up	1.11435	2.48656e-06	1.02536	6.91155e-06	0.910056	8.53722e-05	1.13274	6.86438e-07	0.907367	0.00038542	3		AT1G11780.1	gi|297849550|ref|XP_002892656.1|	oxidoreductase [Arabidopsis lyrata subsp. lyrata] &gt;gi|297338498|gb|EFH68915.1| oxidoreductase [Arabidopsis lyrata subsp. lyrata]
BnaC08g39960D	GSBRNA2T00090551001	chrC08:35394914-35396086	up	1.18842	0.0218932	1.05782	0.013418	0.967068	0.014735	1.1572	0.00650886	0.535027	0.920737	3		AT4G31790.2	gi|297802856|ref|XP_002869312.1|	predicted protein [Arabidopsis lyrata subsp. lyrata] &gt;gi|297315148|gb|EFH45571.1| predicted protein [Arabidopsis lyrata subsp. lyrata]
BnaC08g40850D	GSBRNA2T00090432001	chrC08:35863232-35865234	up	1.29659	0.00067714	1.35993	7.94039e-05	0.9073	0.021522	1.03728	0.0094432	0.765994	0.242128	3		AT1G12900.1	gi|300068297|dbj|BAJ10475.1|	glyceraldehyde-3-phosphate dehydrogenase [Brassica rapa subsp. chinensis]
BnaA07g16220D	GSBRNA2T00098720001	chrA07:13804134-13804308	up	1.74923	0.0196737	1.02555	0.25298	1.36454	0.0120699	1.29728	0.036064	0.737742	0.886995	5		0	#N/A	#N/A
BnaC08g39090D	GSBRNA2T00136615001	chrC08:34986472-34988792	up	1.29119	0.000638093	0.993699	0.0138818	1.07622	0.00440592	1.10025	0.00600389	0.807813	0.250993	3		AT1G15030.1	gi|22329567|ref|NP_172956.2|	uncharacterized protein [Arabidopsis thaliana] &gt;gi|6899649|gb|AAF31026.1|AC012189_8 T15D22.8 [Arabidopsis thaliana] &gt;gi|17979167|gb|AAL49779.1| unknown protein [Arabidopsis thaliana] &gt;gi|20259123|gb|AAM14277.1| unknown protein [Arabidopsis thaliana] &gt;gi|332191136|gb|AEE29257.1| uncharacterized protein AT1G15030 [Arabidopsis thaliana]
BnaC08g36780D	GSBRNA2T00136885001	chrC08:33867424-33870844	up	1.22313	0.00374442	1.02292	0.0565977	1.62575	6.38883e-06	1.44406	0.000357567	1.00728	0.126412	9		AT1G19330.1	gi|18394724|ref|NP_564079.1|	uncharacterized protein [Arabidopsis thaliana] &gt;gi|21593580|gb|AAM65547.1| unknown [Arabidopsis thaliana] &gt;gi|51970850|dbj|BAD44117.1| unknown protein [Arabidopsis thaliana] &gt;gi|105829698|gb|ABF74701.1| At1g19330 [Arabidopsis thaliana] &gt;gi|332191709|gb|AEE29830.1| uncharacterized protein AT1G19330 [Arabidopsis thaliana]
BnaC08g37880D	GSBRNA2T00136757001	chrC08:34442845-34445368	up	1.05879	2.56781e-08	0.948546	2.67208e-07	1.00833	1.76254e-08	1.04327	1.16994e-08	0.972747	4.11595e-07	3		AT1G17280.2	gi|297850126|ref|XP_002892944.1|	ubiquitin-conjugating enzyme 32 [Arabidopsis lyrata subsp. lyrata] &gt;gi|297338786|gb|EFH69203.1| ubiquitin-conjugating enzyme 32 [Arabidopsis lyrata subsp. lyrata]
BnaC08g39370D	GSBRNA2T00136582001	chrC08:35110981-35113057	up	1.04693	0.0365833	0.835524	0.131441	1.23176	0.00538054	1.63596	0.000278806	0.281918	1	9		AT1G14710.2	gi|8778238|gb|AAF79247.1|AC006917_32	F10B6.11 [Arabidopsis thaliana]
BnaC08g40940D	GSBRNA2T00090418001	chrC08:35902491-35905474	up	1.15381	2.40845e-07	0.70379	0.00358205	1.27054	1.55348e-10	1.13361	2.91024e-08	0.98034	6.85919e-06	3		AT1G12760.1	gi|297844168|ref|XP_002889965.1|	protein binding protein [Arabidopsis lyrata subsp. lyrata] &gt;gi|297335807|gb|EFH66224.1| protein binding protein [Arabidopsis lyrata subsp. lyrata]
BnaC08g41370D	GSBRNA2T00090370001	chrC08:36048118-36050031	up	1.22175	0.000496015	0.913283	0.0153473	1.04408	0.00189209	1.03831	0.00530614	0.894058	0.0427106	3		AT1G12250.1	gi|18391370|ref|NP_563902.1|	Pentapeptide repeat-containing protein [Arabidopsis thaliana] &gt;gi|75151954|sp|Q8H1Q1.1|TL225_ARATH RecName: Full=Thylakoid lumenal protein At1g12250, chloroplastic; Flags: Precursor &gt;gi|23297125|gb|AAN13098.1| unknown protein [Arabidopsis thaliana] &gt;gi|332190736|gb|AEE28857.1| Pentapeptide repeat-containing protein [Arabidopsis thaliana]
BnaC08g37990D	GSBRNA2T00136744001	chrC08:34512260-34513105	up	1.21517	0.00212042	0.980719	0.0184889	1.57409	1.1093e-06	1.30633	0.000584246	0.892534	0.163822	3		AT1G17080.1	gi|18394436|ref|NP_564013.1|	ribosomal protein L18ae family protein [Arabidopsis thaliana] &gt;gi|5734757|gb|AAD50022.1|AC007651_17 Unknown protein [Arabidopsis thaliana] &gt;gi|15010588|gb|AAK73953.1| F6I1.24/F6I1.24 [Arabidopsis thaliana] &gt;gi|20453323|gb|AAM19900.1| At1g17080/F6I1.24 [Arabidopsis thaliana] &gt;gi|332191417|gb|AEE29538.1| ribosomal protein L18ae family protein [Arabidopsis thaliana]
BnaC08g40870D	GSBRNA2T00090428001	chrC08:35883155-35886643	up	1.01498	1.6652e-06	0.968093	2.39696e-06	0.849799	6.92647e-05	1.093	4.24452e-08	1.07689	2.1519e-07	3		AT1G12840.1	gi|297844184|ref|XP_002889973.1|	de-etiolated 3 [Arabidopsis lyrata subsp. lyrata] &gt;gi|297335815|gb|EFH66232.1| de-etiolated 3 [Arabidopsis lyrata subsp. lyrata]
BnaC05g27870D	GSBRNA2T00106424001	chrC05:25270567-25271038	up	1.54397	1	5.01561	2.03197e-07	5.99743	3.67006e-10	3.29964	0.00752142	2.12397	0.514655	13		AT1G35210.1	gi|26450809|dbj|BAC42513.1|	unknown protein [Arabidopsis thaliana] &gt;gi|28372862|gb|AAO39913.1| At1g35210 [Arabidopsis thaliana]
BnaA05g04380D	GSBRNA2T00116649001	chrA05:2358749-2359448	up	0	1	5.31479	1.22405e-08	5.89618	8.0881e-11	2.98911	0.00928585	0.720145	1	13	ERF	AT2G44840.1	gi|15225361|ref|NP_182011.1|	ethylene-responsive transcription factor 13 [Arabidopsis thaliana] &gt;gi|57012834|sp|Q8L9K1.2|ERF99_ARATH RecName: Full=Ethylene-responsive transcription factor 13; Short=AtERF13; AltName: Full=Ethylene-responsive element-binding factor 13; Short=EREBP-13 &gt;gi|13272437|gb|AAK17157.1|AF325089_1 putative ethylene response element binding protein (EREBP) [Arabidopsis thaliana] &gt;gi|13899091|gb|…
BnaA04g26460D	GSBRNA2T00063277001	chrA04:18775130-18776802	up	0.562752	1	1.6814	0.00600121	2.81349	3.57749e-10	2.03864	0.000145754	0.536199	1	5		AT2G45820.1	gi|15225899|ref|NP_182106.1|	Remorin family protein [Arabidopsis thaliana] &gt;gi|75099946|sp|O80837.1|REMO_ARATH RecName: Full=Remorin; AltName: Full=DNA-binding protein &gt;gi|3386612|gb|AAC28542.1| remorin [Arabidopsis thaliana] &gt;gi|15028387|gb|AAK76670.1| putative remorin protein [Arabidopsis thaliana] &gt;gi|19310659|gb|AAL85060.1| putative remorin protein [Arabidopsis thaliana] &gt;gi|330255511|gb|AEC10605.1| Remori…
BnaA06g17590D	GSBRNA2T00107206001	chrA06:10028817-10030656	up	0.616003	0.613197	1.69128	1.44296e-09	2.48859	1.84654e-21	1.48341	4.46969e-07	0.58419	0.541368	3		AT3G47080.1	gi|15232725|ref|NP_190292.1|	tetratricopeptide repeat domain-containing protein [Arabidopsis thaliana] &gt;gi|6522589|emb|CAB61954.1| putative protein [Arabidopsis thaliana] &gt;gi|14532664|gb|AAK64060.1| unknown protein [Arabidopsis thaliana] &gt;gi|19310801|gb|AAL85131.1| unknown protein [Arabidopsis thaliana] &gt;gi|332644720|gb|AEE78241.1| tetratricopeptide repeat domain-containing protein [Arabidopsis thaliana]
BnaA03g57620D	GSBRNA2T00062821001	chrA03_random:1241273-1241772	up	0.353788	1	1.26536	1.69353e-05	1.55702	9.07035e-09	1.13797	0.000403759	0.474728	0.846803	3		AT2G15580.2	gi|334184241|ref|NP_001189531.1|	RING/U-box domain-containing protein [Arabidopsis thaliana] &gt;gi|330251326|gb|AEC06420.1| RING/U-box domain-containing protein [Arabidopsis thaliana]
BnaA08g08310D	GSBRNA2T00127010001	chrA08:8180218-8180761	up	1.8088	0.0610208	3.90757	1.14804e-13	5.03444	2.003e-23	3.14589	6.76021e-09	1.66144	0.0506962	13	ERF	AT4G17500.1	gi|240255975|ref|NP_567530.4|	ethylene-responsive transcription factor 1A [Arabidopsis thaliana] &gt;gi|21264420|sp|O80337.2|EF100_ARATH RecName: Full=Ethylene-responsive transcription factor 1A; Short=AtERF1A; AltName: Full=Ethylene-responsive element-binding factor 1A; Short=EREBP-1A &gt;gi|16648795|gb|AAL25588.1| AT4g17500/dl4785w [Arabidopsis thaliana] &gt;gi|17064914|gb|AAL32611.1| Unknown protein [Arabidopsis thaliana] …
BnaC09g15100D	GSBRNA2T00046401001	chrC09:11673824-11675083	up	1.14897	0.394191	2.07473	6.92176e-06	2.32808	5.33627e-08	1.24248	0.0355652	0.0243277	1	5		AT1G59700.1	gi|297840623|ref|XP_002888193.1|	predicted protein [Arabidopsis lyrata subsp. lyrata] &gt;gi|297334034|gb|EFH64452.1| predicted protein [Arabidopsis lyrata subsp. lyrata]
BnaA08g18990D	GSBRNA2T00150601001	chrA08:14703755-14705125	up	0.353552	1	3.40841	4.52978e-06	4.4051	1.42041e-08	2.45337	0.0170737	1.85064	0.384073	13		AT1G27420.1	gi|15223520|ref|NP_174062.1|	putative F-box/kelch-repeat protein [Arabidopsis thaliana] &gt;gi|374095396|sp|Q9FZJ3.2|FBK16_ARATH RecName: Full=Putative F-box/kelch-repeat protein At1g27420 &gt;gi|332192706|gb|AEE30827.1| putative F-box/kelch-repeat protein [Arabidopsis thaliana]
BnaC08g36910D	GSBRNA2T00136869001	chrC08:33934015-33934270	up	2.20049	0.0836762	5.4407	1.7714e-13	4.21752	1.14149e-09	3.1552	2.84221e-05	1.12138	0.967905	13		AT1G19020.1	gi|18394683|ref|NP_564069.1|	uncharacterized protein [Arabidopsis thaliana] &gt;gi|17529338|gb|AAL38896.1| unknown protein [Arabidopsis thaliana] &gt;gi|21436385|gb|AAM51362.1| unknown protein [Arabidopsis thaliana] &gt;gi|21592659|gb|AAM64608.1| unknown [Arabidopsis thaliana] &gt;gi|51968576|dbj|BAD42980.1| unknown protein [Arabidopsis thaliana] &gt;gi|51969192|dbj|BAD43288.1| unknown protein [Arabidopsis thaliana] &gt;gi|5…
BnaC08g32100D	GSBRNA2T00127088001	chrC08:31243916-31246043	up	0.738561	0.135195	1.68778	6.99371e-13	1.8581	3.5018e-16	1.13249	2.49117e-05	0.192552	1	5		AT3G62260.2	gi|571481113|ref|XP_006588557.1|	PREDICTED: probable protein phosphatase 2C 49-like isoform X2 [Glycine max]
BnaA02g31430D	GSBRNA2T00120493001	chrA02:22672060-22675205	up	2.84241	0.375075	7.54985	1.94813e-12	7.46359	2.81327e-11	3.73993	0.014253	2.01866	0.893825	13		AT5G26920.1	gi|79522180|ref|NP_198044.2|	Cam-binding protein 60-like G [Arabidopsis thaliana] &gt;gi|332006243|gb|AED93626.1| Cam-binding protein 60-like G [Arabidopsis thaliana]
BnaA04g01660D	GSBRNA2T00149135001	chrA04:1072126-1074703	up	0.926807	1	2.97914	4.38095e-09	2.41978	3.57159e-07	2.65155	9.40625e-08	0.74064	0.992332	5		AT3G59350.3	gi|30694970|ref|NP_567082.2|	PTI1-like tyrosine-protein kinase 3 [Arabidopsis thaliana] &gt;gi|79315708|ref|NP_001030893.1| PTI1-like tyrosine-protein kinase 3 [Arabidopsis thaliana] &gt;gi|317411799|sp|B9DFG5.1|PTI13_ARATH RecName: Full=PTI1-like tyrosine-protein kinase 3; Short=PTI1-3 &gt;gi|222422997|dbj|BAH19482.1| AT3G59350 [Arabidopsis thaliana] &gt;gi|332646387|gb|AEE79908.1| PTI1-like tyrosine-protein kinase 3 [Arabi…
BnaC02g40580D	GSBRNA2T00120214001	chrC02:43658580-43659657	up	-0.828738	1	3.41992	0.00427525	2.22404	0.0165006	2.19463	0.0211253	1.02053	1	5		AT5G25450.1	gi|15239430|ref|NP_197927.1|	cytochrome bd ubiquinol oxidase [Arabidopsis thaliana] &gt;gi|403399498|sp|F4JWS8.1|QCR72_ARATH RecName: Full=Cytochrome b-c1 complex subunit 7-2; AltName: Full=Complex III subunit VII &gt;gi|332006061|gb|AED93444.1| cytochrome bd ubiquinol oxidase [Arabidopsis thaliana]
BnaC08g37190D	GSBRNA2T00136833001	chrC08:34125537-34126708	up	0.673464	0.38842	1.09171	0.000488189	1.46971	9.36047e-08	1.24897	5.05888e-05	0.781322	0.106722	3		0	#N/A	#N/A
BnaC07g25140D	GSBRNA2T00142820001	chrC07:31367875-31369474	up	-0.366494	1	4.60217	0.000286896	2.40554	0.0440186	3.12106	0.0362952	1.42252	1	13		AT3G28510.1	gi|15233010|ref|NP_189492.1|	AAA-type ATPase family protein [Arabidopsis thaliana] &gt;gi|9294101|dbj|BAB01953.1| unnamed protein product [Arabidopsis thaliana] &gt;gi|20466452|gb|AAM20543.1| unknown protein [Arabidopsis thaliana] &gt;gi|332643933|gb|AEE77454.1| AAA-type ATPase family protein [Arabidopsis thaliana]
BnaA10g06890D	GSBRNA2T00078991001	chrA10:5413889-5414500	up	0.638308	0.839271	2.97745	7.38952e-22	3.10652	1.99789e-24	1.59155	5.26189e-06	0.969118	0.0663349	13		AT5G53590.1	gi|297792735|ref|XP_002864252.1|	auxin-responsive family protein [Arabidopsis lyrata subsp. lyrata] &gt;gi|297310087|gb|EFH40511.1| auxin-responsive family protein [Arabidopsis lyrata subsp. lyrata]
BnaA01g02980D	GSBRNA2T00121290001	chrA01:1452681-1454792	up	0.0779377	1	2.69555	3.18559e-34	2.59063	5.00108e-33	1.18718	1.5687e-06	0.374247	0.950543	3		AT4G34150.1	gi|18418388|ref|NP_567956.1|	calcium-dependent lipid-binding domain-containing protein [Arabidopsis thaliana] &gt;gi|15724316|gb|AAL06551.1|AF412098_1 AT4g34150/F28A23_90 [Arabidopsis thaliana] &gt;gi|23397247|gb|AAN31905.1| unknown protein [Arabidopsis thaliana] &gt;gi|48310681|gb|AAT41866.1| At4g34150 [Arabidopsis thaliana] &gt;gi|332660934|gb|AEE86334.1| calcium-dependent lipid-binding domain-containing protein [Arabidops…
BnaA01g06740D	GSBRNA2T00039890001	chrA01:3126089-3127353	up	0.958361	1	6.03757	2.06386e-19	7.40776	1.25758e-27	6.04737	2.10594e-15	2.0348	0.0818158	13		AT4G30280.1	gi|15238891|ref|NP_199618.1|	xyloglucan endotransglucosylase/hydrolase protein 20 [Arabidopsis thaliana] &gt;gi|38605469|sp|Q9FI31.1|XTH20_ARATH RecName: Full=Xyloglucan endotransglucosylase/hydrolase protein 20; Short=At-XTH20; Short=XTH-20; Flags: Precursor &gt;gi|10177758|dbj|BAB11071.1| xyloglucan endo-1,4-beta-D-glucanase [Arabidopsis thaliana] &gt;gi|45825157|gb|AAS77486.1| At5g48070 [Arabidopsis thaliana] &gt;gi|62320…
BnaA04g05470D	GSBRNA2T00021754001	chrA04:4244816-4246287	up	0.825568	1	5.41464	4.67767e-27	4.04159	1.17589e-16	2.13437	0.000477207	0.101615	1	13		AT3G52400.1	gi|297819956|ref|XP_002877861.1|	SYP122 [Arabidopsis lyrata subsp. lyrata] &gt;gi|297323699|gb|EFH54120.1| SYP122 [Arabidopsis lyrata subsp. lyrata]
BnaCnng00330D	GSBRNA2T00110756001	chrCnn_random:345601-347253	up	0.433613	1	2.46361	3.89112e-22	2.67841	7.25606e-27	1.90252	1.21502e-11	0.578235	0.533597	13		AT3G25250.1	gi|15230825|ref|NP_189162.1|	AGC (cAMP-dependent, cGMP-dependent and protein kinase C) kinase family protein [Arabidopsis thaliana] &gt;gi|75273965|sp|Q9LSF1.1|OXI1_ARATH RecName: Full=Serine/threonine-protein kinase OXI1; AltName: Full=Protein OXIDATIVE SIGNAL-INDUCIBLE 1 &gt;gi|9294182|dbj|BAB02084.1| protein kinases-like protein [Arabidopsis thaliana] &gt;gi|119935818|gb|ABM06002.1| At3g25250 [Arabidopsis thaliana] &gt;gi…
BnaA10g17360D	GSBRNA2T00065858001	chrA10:12867018-12868028	up	2.41178	0.642804	6.17205	3.18668e-10	4.74473	6.09877e-08	3.40299	0.00863333	0.398849	1	13		AT5G17350.1	gi|15228513|ref|NP_186978.1|	uncharacterized protein [Arabidopsis thaliana] &gt;gi|6714412|gb|AAF26100.1|AC012328_3 unknown protein [Arabidopsis thaliana] &gt;gi|54261723|gb|AAV31165.1| At3g03280 [Arabidopsis thaliana] &gt;gi|57222180|gb|AAW38997.1| At3g03280 [Arabidopsis thaliana] &gt;gi|332640401|gb|AEE73922.1| uncharacterized protein AT3G03280 [Arabidopsis thaliana]
BnaA04g06020D	GSBRNA2T00021683001	chrA04:4622893-4623187	up	0	1	4.9851	0.000162045	5.83504	2.06665e-06	3.83541	0.0163819	0	1	13		0	#N/A	#N/A
BnaA05g25790D	GSBRNA2T00104705001	chrA05:18993551-18995740	up	-0.409713	1	2.57139	3.13929e-07	5.84836	1.61468e-14	2.51146	0.000373047	1.76319	0.157097	14		AT3G13600.1	gi|15231294|ref|NP_187969.1|	calmodulin-binding family protein [Arabidopsis thaliana] &gt;gi|11994562|dbj|BAB02602.1| unnamed protein product [Arabidopsis thaliana] &gt;gi|332641860|gb|AEE75381.1| calmodulin-binding family protein [Arabidopsis thaliana]
BnaA01g02730D	GSBRNA2T00121318001	chrA01:1353169-1353406	up	0	1	5.03007	0.000114716	5.8761	1.40594e-06	3.98725	0.00927994	3.33931	0.115731	13		AT4G34390.1	gi|297802534|ref|XP_002869151.1|	extra-large GTP-binding protein 2 [Arabidopsis lyrata subsp. lyrata] &gt;gi|297314987|gb|EFH45410.1| extra-large GTP-binding protein 2 [Arabidopsis lyrata subsp. lyrata]
BnaUnng00260D	GSBRNA2T00038453001	chrUnn_random:288473-288974	up	0.294761	1	8.91068	1.45172e-19	8.17024	1.64295e-16	3.66683	0.00677228	2.37445	0.520669	13		AT2G37800.1	gi|15224369|ref|NP_181316.1|	cysteine/histidine-rich C1 domain-containing protein [Arabidopsis thaliana] &gt;gi|330254358|gb|AEC09452.1| cysteine/histidine-rich C1 domain-containing protein [Arabidopsis thaliana]
BnaC09g37560D	GSBRNA2T00059333001	chrC09:40789885-40791731	up	1.81547	0.915126	3.5511	1.33045e-14	4.69999	2.18472e-24	2.19988	1.89061e-05	-0.579352	1	5		AT5G20230.1	gi|15241298|ref|NP_197523.1|	blue-copper-binding protein [Arabidopsis thaliana] &gt;gi|21264375|sp|Q07488.2|BCB1_ARATH RecName: Full=Blue copper protein; AltName: Full=Blue copper-binding protein; Short=AtBCB; AltName: Full=Phytocyanin 1; AltName: Full=Stellacyanin; Flags: Precursor &gt;gi|3766248|emb|CAA77089.1| blue copper binding-like protein [Arabidopsis thaliana] &gt;gi|6468187|dbj|BAA86999.1| blue copper binding protei…
BnaCnng04580D	GSBRNA2T00026623001	chrCnn_random:4059405-4060464	up	0.177005	1	2.0844	0.00477313	2.01426	0.00451721	2.50959	0.00226519	0.72837	1	9	RAV	AT1G25560.1	gi|15222622|ref|NP_173927.1|	AP2/ERF and B3 domain-containing transcription repressor TEM1 [Arabidopsis thaliana] &gt;gi|75268206|sp|Q9C6M5.1|RAVL1_ARATH RecName: Full=AP2/ERF and B3 domain-containing transcription repressor TEM1; AltName: Full=Protein TEMPRANILLO 1; AltName: Full=RAV1-like ethylene-responsive transcription factor TEM1 &gt;gi|12321505|gb|AAG50808.1|AC079281_10 DNA-binding protein RAV2, putative [Arabidopsis …
BnaA02g04070D	GSBRNA2T00010270001	chrA02:1830293-1832192	up	0.789906	0.982842	2.91203	8.52079e-14	4.60833	2.12906e-34	1.2929	0.0196456	1.27053	0.098165	13		AT5G18380.3	gi|313586547|gb|ADR71284.1|	40S ribosomal protein S16B [Hevea brasiliensis]
BnaA02g09590D	GSBRNA2T00041412001	chrA02:4811612-4812202	up	0.861212	1	3.09297	5.34376e-06	2.83433	3.43836e-05	3.24984	2.40282e-06	1.63784	0.206555	14		AT5G54490.1	gi|297792903|ref|XP_002864336.1|	pinoid-binding protein 1 [Arabidopsis lyrata subsp. lyrata] &gt;gi|297310171|gb|EFH40595.1| pinoid-binding protein 1 [Arabidopsis lyrata subsp. lyrata]
BnaA09g05080D	GSBRNA2T00094763001	chrA09:2500905-2502092	up	0.80466	1	2.09842	8.6678e-06	1.91083	4.84249e-05	1.34927	0.0230653	0.0794534	1	5		AT5G23950.1	gi|10176862|dbj|BAB10068.1|	unnamed protein product [Arabidopsis thaliana]
BnaA06g21090D	GSBRNA2T00109745001	chrA06:14651354-14653360	up	0.890237	0.000276599	2.12182	3.64956e-29	2.81857	4.22681e-52	1.21904	3.64454e-09	-0.58035	0.0902328	3	NAC	AT3G49530.1	gi|297819600|ref|XP_002877683.1|	ANAC062 [Arabidopsis lyrata subsp. lyrata] &gt;gi|297323521|gb|EFH53942.1| ANAC062 [Arabidopsis lyrata subsp. lyrata]
BnaA02g03050D	GSBRNA2T00143215001	chrA02:1342359-1343163	up	0.562084	1	2.31605	3.44897e-15	3.11617	8.3777e-28	1.75196	1.61144e-08	0.738937	0.267982	5		AT3G02700.1	gi|297832904|ref|XP_002884334.1|	NC domain-containing protein [Arabidopsis lyrata subsp. lyrata] &gt;gi|297330174|gb|EFH60593.1| NC domain-containing protein [Arabidopsis lyrata subsp. lyrata]
BnaA10g00920D	GSBRNA2T00150485001	chrA10:485880-487507	up	-0.478929	1	5.78725	1.80983e-12	6.28305	6.88124e-15	5.70203	1.77968e-08	2.19503	0.281766	13	NAC	AT1G02250.1	gi|297848424|ref|XP_002892093.1|	predicted protein [Arabidopsis lyrata subsp. lyrata] &gt;gi|297337935|gb|EFH68352.1| predicted protein [Arabidopsis lyrata subsp. lyrata]
BnaA05g36550D	GSBRNA2T00041233001	chrA05_random:2490860-2492132	up	3.01383	0.131744	5.2581	1.31474e-12	6.04394	1.20845e-13	4.24349	0.000355593	2.2025	0.334825	13		AT1G47603.1	gi|75213198|sp|Q9SX90.1|PUP20_ARATH	RecName: Full=Putative purine permease 20; Short=AtPUP20 &gt;gi|5668802|gb|AAD46028.1|AC007519_13 F16N3.13 [Arabidopsis thaliana]
BnaA09g45370D	GSBRNA2T00055141001	chrA09:31008007-31009061	up	0.711399	1	7.59107	7.86106e-22	5.58448	4.76747e-20	1.79434	0.0258269	1.0989	1	13		AT1G14870.1	gi|15223920|ref|NP_172940.1|	cadmium resistance protein 2 [Arabidopsis thaliana] &gt;gi|75180217|sp|Q9LQU4.1|PCR2_ARATH RecName: Full=Protein PLANT CADMIUM RESISTANCE 2; Short=AtPCR2 &gt;gi|8778226|gb|AAF79235.1|AC006917_20 F10B6.27 [Arabidopsis thaliana] &gt;gi|18252925|gb|AAL62389.1| unknown protein [Arabidopsis thaliana] &gt;gi|21389643|gb|AAM48020.1| unknown protein [Arabidopsis thaliana] &gt;gi|332191116|gb|AEE29237.1| …
BnaA03g40380D	GSBRNA2T00113524001	chrA03:20185099-20185975	up	0.817761	1	5.24838	5.62856e-12	2.50244	0.000704985	2.98456	0.000120361	0.733785	1	13	ERF	AT5G61600.1	gi|21617964|gb|AAM67014.1|	DNA binding protein-like protein [Arabidopsis thaliana]
BnaA04g07880D	GSBRNA2T00114560001	chrA04:6903307-6906458	up	0.0550467	1	3.75183	9.17935e-09	3.44331	1.014e-07	2.27954	0.0027935	0.963471	0.936322	5	GeBP	AT1G66420.1	gi|21593409|gb|AAM65376.1|	unknown [Arabidopsis thaliana]
BnaC02g27490D	GSBRNA2T00113287001	chrC02:25396632-25397166	up	1.9109	0.0691012	4.83151	1.72523e-16	5.11655	4.91429e-24	4.19713	1.07445e-06	2.87613	0.0874783	14		AT2G45760.1	gi|18411880|ref|NP_567111.1|	BON association protein 1 [Arabidopsis thaliana] &gt;gi|75249526|sp|Q941L2.1|BAP1_ARATH RecName: Full=BON1-associated protein 1 &gt;gi|15487384|gb|AAK98798.1| BON1-associated protein 1 [Arabidopsis thaliana] &gt;gi|26449568|dbj|BAC41910.1| putative BON1-associated protein 1 BAP1 [Arabidopsis thaliana] &gt;gi|28372946|gb|AAO39955.1| At3g61190 [Arabidopsis thaliana] &gt;gi|332646649|gb|AEE80170.1| …
BnaA08g24480D	GSBRNA2T00015250001	chrA08:17109532-17110906	up	-0.0728154	1	1.05541	0.00149735	1.47459	3.43498e-07	1.03507	0.00267173	0.179374	1	3		AT1G12990.1	gi|30683061|ref|NP_172759.2|	beta-1,4-N-acetylglucosaminyltransferase family protein [Arabidopsis thaliana] &gt;gi|332190836|gb|AEE28957.1| beta-1,4-N-acetylglucosaminyltransferase family protein [Arabidopsis thaliana] &gt;gi|591402448|gb|AHL38951.1| glycosyltransferase, partial [Arabidopsis thaliana]
BnaA07g30420D	GSBRNA2T00102597001	chrA07:21550042-21553249	up	1.74434	1	6.91651	1.59883e-10	7.31462	6.56257e-12	3.29088	0.0437577	0	1	13		AT1G72760.1	gi|15218594|ref|NP_177420.1|	putative serine/threonine protein kinase [Arabidopsis thaliana] &gt;gi|12323772|gb|AAG51852.1|AC010926_15 putative protein kinase; 22243-25096 [Arabidopsis thaliana] &gt;gi|332197248|gb|AEE35369.1| protein kinase-like protein [Arabidopsis thaliana]
BnaC03g38710D	GSBRNA2T00123736001	chrC03:23837153-23840389	up	0.655985	1	6.14208	9.86962e-10	4.62084	2.99291e-10	2.79344	0.00199399	1.92642	0.227105	13		AT3G14810.1	gi|186510070|ref|NP_188099.2|	mechanosensitive channel of small conductance-like 5 [Arabidopsis thaliana] &gt;gi|75273199|sp|Q9LH74.1|MSL5_ARATH RecName: Full=Mechanosensitive ion channel protein 5; AltName: Full=Mechanosensitive channel of small conductance-like 5; AltName: Full=MscS-Like protein 5 &gt;gi|11994592|dbj|BAB02647.1| unnamed protein product [Arabidopsis thaliana] &gt;gi|332642047|gb|AEE75568.1| mechanosensitive …
BnaCnng20390D	GSBRNA2T00003027001	chrCnn_random:19125381-19128648	up	-0.650976	1	4.02787	4.04881e-05	2.58513	0.000852426	2.37248	0.0321187	0.382818	1	5		AT3G56810.1	gi|568856825|ref|XP_006481976.1|	PREDICTED: rhoGEF domain-containing protein gxcJ-like [Citrus sinensis]
BnaC04g14500D	GSBRNA2T00113406001	chrC04:11856303-11858416	up	0.540968	1	2.46026	3.60959e-14	3.14137	6.79991e-21	1.19674	0.0134912	-0.124465	1	14	WRKY	AT2G30250.1	gi|562776769|gb|AHB33832.1|	WRKY transcription factor 25 [Brassica rapa]
BnaA05g00150D	GSBRNA2T00133049001	chrA05:82011-83565	up	0.85927	0.849249	2.42561	2.74438e-08	1.39649	0.00238913	1.4449	0.0136619	1.04003	0.336325	13	CO-like	AT2G47890.1	gi|297824895|ref|XP_002880330.1|	zinc finger (B-box type) family protein [Arabidopsis lyrata subsp. lyrata] &gt;gi|297326169|gb|EFH56589.1| zinc finger (B-box type) family protein [Arabidopsis lyrata subsp. lyrata]
BnaA09g51220D	GSBRNA2T00052449001	chrA09:33705902-33706442	up	0.528715	1	5.02564	3.87637e-07	5.71354	1.36842e-09	3.41663	0.000191228	0.408798	1	8		AT5G38700.1	gi|79527289|ref|NP_198686.2|	uncharacterized protein [Arabidopsis thaliana] &gt;gi|62318737|dbj|BAD93759.1| putative protein [Arabidopsis thaliana] &gt;gi|332006968|gb|AED94351.1| uncharacterized protein AT5G38700 [Arabidopsis thaliana]
BnaC03g33590D	GSBRNA2T00153725001	chrC03:20456132-20457837	up	0.0588038	1	4.17943	7.49578e-05	5.01696	2.23701e-07	4.04187	0.000205443	2.9109	0.188712	8		AT3G04050.1	gi|15229214|ref|NP_187055.1|	pyruvate kinase [Arabidopsis thaliana] &gt;gi|6223649|gb|AAF05863.1|AC011698_14 putative pyruvate kinase [Arabidopsis thaliana] &gt;gi|91806377|gb|ABE65916.1| pyruvate kinase [Arabidopsis thaliana] &gt;gi|332640510|gb|AEE74031.1| pyruvate kinase [Arabidopsis thaliana]
BnaC06g34630D	GSBRNA2T00103456001	chrC06:34011813-34015360	up	2.98885	0.0600365	6.42681	2.8028e-17	5.62498	1.55473e-25	3.37133	6.57359e-08	0.980868	0.878602	13		AT1G73805.1	gi|16648700|gb|AAL25542.1|	At1g73800/F25P22_22 [Arabidopsis thaliana] &gt;gi|71143082|gb|AAZ23932.1| At1g73800 [Arabidopsis thaliana]
BnaC04g00770D	GSBRNA2T00073174001	chrC04:662678-663671	up	1.48849	0.2171	4.37362	2.75525e-14	2.36489	1.64323e-05	1.73894	0.0277922	-0.927033	0.994284	13		AT2G46650.1	gi|297824749|ref|XP_002880257.1|	B5 #1 [Arabidopsis lyrata subsp. lyrata] &gt;gi|297326096|gb|EFH56516.1| B5 #1 [Arabidopsis lyrata subsp. lyrata]
BnaCnng44030D	GSBRNA2T00042303001	chrCnn_random:43169546-43171387	up	1.5823	0.055094	4.71123	6.0013e-26	3.52976	1.07748e-15	1.59636	0.00853374	0.186123	1	13		AT1G69840.7	gi|15222481|ref|NP_177142.1|	Hypersensitive-induced response protein 2 [Arabidopsis thaliana] &gt;gi|30697929|ref|NP_849870.1| Hypersensitive-induced response protein 2 [Arabidopsis thaliana] &gt;gi|42572051|ref|NP_974116.1| Hypersensitive-induced response protein 2 [Arabidopsis thaliana] &gt;gi|42572053|ref|NP_974117.1| Hypersensitive-induced response protein 2 [Arabidopsis thaliana] &gt;gi|145327201|ref|NP_001077802.1| Hyp…
BnaC06g21740D	GSBRNA2T00143809001	chrC06:23950795-23951422	up	0.535074	1	4.48251	1.75324e-14	4.19484	4.60448e-13	1.80307	0.0117883	0.949582	0.877149	5		AT1G76600.1	gi|18411155|ref|NP_565136.1|	uncharacterized protein [Arabidopsis thaliana] &gt;gi|12323985|gb|AAG51956.1|AC015450_17 unknown protein; 83277-83927 [Arabidopsis thaliana] &gt;gi|21592540|gb|AAM64489.1| unknown [Arabidopsis thaliana] &gt;gi|23197634|gb|AAN15344.1| Unknown protein [Arabidopsis thaliana] &gt;gi|332197742|gb|AEE35863.1| uncharacterized protein AT1G76600 [Arabidopsis thaliana]
BnaA03g33930D	GSBRNA2T00137560001	chrA03:16433474-16434855	up	-0.631967	1	3.99397	3.26655e-13	1.46495	0.0177237	2.12963	0.0199444	-0.0270444	1	14		AT3G15540.1	gi|15232612|ref|NP_188173.1|	auxin-responsive protein IAA19 [Arabidopsis thaliana] &gt;gi|17365900|sp|O24409.2|IAA19_ARATH RecName: Full=Auxin-responsive protein IAA19; AltName: Full=Indoleacetic acid-induced protein 19; AltName: Full=Protein MASSUGU 2 &gt;gi|7021739|gb|AAF35420.1| early auxin-induced protein, IAA19 [Arabidopsis thaliana] &gt;gi|15795119|dbj|BAB02383.1| auxin-regulated protein, IAA19 [Arabidopsis thaliana] &…
BnaC01g40890D	GSBRNA2T00030221001	chrC01_random:158338-158795	up	1.55244	0.442604	6.91677	1.24101e-21	5.4001	8.30935e-19	3.15419	1.60658e-06	1.21117	0.587381	13		AT4G18422.1	gi|238480836|ref|NP_001154252.1|	uncharacterized protein [Arabidopsis thaliana] &gt;gi|332658643|gb|AEE84043.1| uncharacterized protein AT4G18422 [Arabidopsis thaliana]
BnaC05g03430D	GSBRNA2T00031902001	chrC05:1657188-1658096	up	1.25999	0.0757881	1.87671	3.34625e-05	2.38708	1.41149e-08	2.02834	8.54966e-06	0.00234723	1	3		AT1G05340.1	gi|18402900|ref|NP_565740.1|	uncharacterized protein [Arabidopsis thaliana] &gt;gi|13272417|gb|AAK17147.1|AF325079_1 unknown protein [Arabidopsis thaliana] &gt;gi|4263698|gb|AAD15384.1| expressed protein [Arabidopsis thaliana] &gt;gi|18389222|gb|AAL67054.1| unknown protein [Arabidopsis thaliana] &gt;gi|20465359|gb|AAM20083.1| unknown protein [Arabidopsis thaliana] &gt;gi|21618272|gb|AAM67322.1| unknown [Arabidopsis thaliana]…
BnaC05g00540D	GSBRNA2T00085356001	chrC05:310063-312131	up	-1.71298	1	4.81865	0.000136476	4.9134	2.18603e-05	4.20098	0.00263159	3.22723	0.116215	8		AT1G01460.1	gi|297848366|ref|XP_002892064.1|	phosphatidylinositol-4-phosphate 5-kinase family protein [Arabidopsis lyrata subsp. lyrata] &gt;gi|297337906|gb|EFH68323.1| phosphatidylinositol-4-phosphate 5-kinase family protein [Arabidopsis lyrata subsp. lyrata]
BnaC09g51440D	GSBRNA2T00007579001	chrC09_random:562010-562502	up	1.15952	1	5.29086	7.0094e-09	5.45318	1.18174e-11	2.80048	0.0346553	1.3724	1	13		0	#N/A	#N/A
BnaA09g37680D	GSBRNA2T00121857001	chrA09:27119638-27120934	up	0	1	5.2075	7.14277e-05	4.00698	0.00184841	3.66484	0.0281922	3.31521	0.131809	13		AT3G59070.1	gi|15239696|ref|NP_199686.1|	Cytochrome b561/ferric reductase transmembrane with DOMON related domain [Arabidopsis thaliana] &gt;gi|9758874|dbj|BAB09428.1| unnamed protein product [Arabidopsis thaliana] &gt;gi|67633866|gb|AAY78857.1| putative auxin-responsive protein [Arabidopsis thaliana] &gt;gi|332008336|gb|AED95719.1| Cytochrome b561/ferric reductase transmembrane with DOMON related domain [Arabidopsis thaliana]
BnaA07g35120D	GSBRNA2T00146329001	chrA07:23718422-23727680	up	-0.361052	1	4.75759	2.31728e-07	4.73103	6.45634e-08	2.78016	0.0425892	-0.441418	1	13		AT1G79690.1	gi|15912329|gb|AAL08298.1|	At1g79690/F20B17_11 [Arabidopsis thaliana]
BnaA05g24850D	GSBRNA2T00104811001	chrA05:18508541-18509427	up	-1.3516	1	4.6748	1.13413e-16	4.16296	4.26379e-18	3.22516	6.16457e-08	1.767	0.1115	13		AT3G14700.1	gi|590611187|ref|XP_007022029.1|	U4/U6.U5 tri-snRNP-associated protein 1 isoform 5, partial [Theobroma cacao] &gt;gi|508721657|gb|EOY13554.1| U4/U6.U5 tri-snRNP-associated protein 1 isoform 5, partial [Theobroma cacao]
BnaC02g47530D	GSBRNA2T00053656001	chrC02_random:3454190-3455000	up	1.13947	1	5.87999	1.30349e-11	4.71894	1.06202e-10	3.52584	0.00994755	0.605874	1	13		AT5G44350.1	gi|15241473|ref|NP_199248.1|	ethylene-responsive nuclear protein -like protein [Arabidopsis thaliana] &gt;gi|10176890|dbj|BAB10120.1| ethylene-regulated nuclear protein ERT2-like protein [Arabidopsis thaliana] &gt;gi|332007717|gb|AED95100.1| ethylene-responsive nuclear protein -like protein [Arabidopsis thaliana]
BnaA05g31720D	GSBRNA2T00038568001	chrA05:21872670-21874177	up	1.63441	0.260701	2.94314	2.00405e-10	2.45888	1.78183e-07	1.67604	0.00251341	0.301008	1	5		AT3G05500.1	gi|297829074|ref|XP_002882419.1|	rubber elongation factor family protein [Arabidopsis lyrata subsp. lyrata] &gt;gi|297328259|gb|EFH58678.1| rubber elongation factor family protein [Arabidopsis lyrata subsp. lyrata]
BnaAnng37310D	GSBRNA2T00014713001	chrAnn_random:42286088-42286346	up	-0.78408	1	3.42946	6.97262e-06	2.44579	0.00232784	2.86999	0.00127192	1.65726	0.520042	13		AT5G02220.1	gi|8778541|gb|AAF79549.1|AC022464_7	F22G5.11 [Arabidopsis thaliana]
BnaC03g30100D	GSBRNA2T00015668001	chrC03:18195869-18197062	up	2.64465	0.182612	6.88542	1.17058e-19	5.55102	2.08102e-25	3.93228	1.11122e-11	0.577553	1	5		AT4G05030.1	gi|356558009|ref|XP_003547302.1|	PREDICTED: uncharacterized protein LOC100776617 [Glycine max]
BnaC02g01170D	GSBRNA2T00080768001	chrC02:496535-497481	up	1.28788	0.543176	1.31885	0.0393707	2.4507	4.90051e-07	1.70492	0.00334231	0.624666	1	5	TCP	AT5G08330.1	gi|15241596|ref|NP_196450.1|	transcription factor TCP21 [Arabidopsis thaliana] &gt;gi|75172414|sp|Q9FTA2.1|TCP21_ARATH RecName: Full=Transcription factor TCP21; AltName: Full=Protein CCA1 HIKING EXPEDITION; AltName: Full=Protein CHE &gt;gi|15724268|gb|AAL06527.1|AF412074_1 AT5g08330/F8L15_60 [Arabidopsis thaliana] &gt;gi|10178275|emb|CAC08333.1| putative protein [Arabidopsis thaliana] &gt;gi|18252261|gb|AAL62011.1| AT5g08330…
BnaC09g04640D	GSBRNA2T00146068001	chrC09:2689282-2690230	up	0.494408	1	2.47429	1.68936e-06	1.94621	1.43553e-05	1.46733	0.0115812	0.703136	1	5		AT5G23950.1	gi|10176862|dbj|BAB10068.1|	unnamed protein product [Arabidopsis thaliana]
BnaC05g17760D	GSBRNA2T00119513001	chrC05:11492808-11493258	up	0.919157	1	2.03199	0.0324085	3.19456	1.06515e-05	2.71883	0.00375971	-0.227004	1	13		AT1G22470.1	gi|22329731|ref|NP_173663.2|	uncharacterized protein [Arabidopsis thaliana] &gt;gi|20856466|gb|AAM26667.1| At1g22470/F12K8_18 [Arabidopsis thaliana] &gt;gi|22655460|gb|AAM98322.1| At1g22470/F12K8_18 [Arabidopsis thaliana] &gt;gi|332192124|gb|AEE30245.1| uncharacterized protein AT1G22470 [Arabidopsis thaliana]
BnaC02g31400D	GSBRNA2T00062530001	chrC02:33587953-33588621	up	2.91428	0.248479	6.73747	2.322e-10	6.99976	2.62165e-11	3.87373	0.00438135	0.15472	1	13		AT5G44920.1	gi|10177483|dbj|BAB10874.1|	unnamed protein product [Arabidopsis thaliana]
BnaA04g27410D	GSBRNA2T00020418001	chrA04_random:69598-71139	up	2.96508	0.0568923	6.31846	4.71392e-20	7.02283	1.19517e-20	4.90079	6.23446e-06	0.980323	1	13		AT3G60420.1	gi|15232324|ref|NP_191601.1|	phosphoglycerate mutase family protein [Arabidopsis thaliana] &gt;gi|7287990|emb|CAB81828.1| putative protein [Arabidopsis thaliana] &gt;gi|26453090|dbj|BAC43621.1| unknown protein [Arabidopsis thaliana] &gt;gi|30017297|gb|AAP12882.1| At3g60420 [Arabidopsis thaliana] &gt;gi|332646538|gb|AEE80059.1| phosphoglycerate mutase family protein [Arabidopsis thaliana]
BnaA03g15120D	GSBRNA2T00142002001	chrA03:6973831-6976390	up	0.379673	1	2.57838	6.5831e-07	1.80608	0.000944662	1.60245	0.0147225	0.914812	0.793461	13		AT2G32800.1	gi|13877681|gb|AAK43918.1|AF370599_1	putative protein kinase [Arabidopsis thaliana] &gt;gi|2914693|gb|AAC04483.1| putative protein kinase [Arabidopsis thaliana]
BnaC08g26260D	GSBRNA2T00072653001	chrC08:27721026-27723384	up	0.418297	1	2.40927	2.81606e-08	3.42046	1.67759e-18	1.7048	0.000203048	1.02874	0.181844	8		AT3G55430.1	gi|15028379|gb|AAK76666.1|	putative beta-1,3-glucanase [Arabidopsis thaliana]
BnaA03g28480D	GSBRNA2T00111966001	chrA03:13905611-13907758	up	0.965878	2.02481e-08	1.97929	5.70819e-38	2.97332	6.03926e-84	1.65622	3.74429e-25	0.823667	2.02279e-05	14		AT3G04120.1	gi|241740180|gb|ACS68202.1|	glyceraldehyde-3-phosphate dehydrogenase 1 [Brassica napus]
BnaA01g00640D	GSBRNA2T00121557001	chrA01:352323-352581	up	1.88706	1	5.53142	5.22708e-08	4.87039	2.47898e-08	4.12451	0.00139367	0.553682	1	13		AT4G37290.1	gi|18420011|ref|NP_568022.1|	uncharacterized protein [Arabidopsis thaliana] &gt;gi|332661377|gb|AEE86777.1| uncharacterized protein AT4G37290 [Arabidopsis thaliana]
BnaA04g13210D	GSBRNA2T00032912001	chrA04:11109929-11111115	up	0	1	6.62438	1.90916e-12	5.95776	7.91438e-12	5.28164	2.66389e-06	1.1782	1	13	bHLH	AT2G22760.1	gi|297821499|ref|XP_002878632.1|	basic helix-loop-helix family protein [Arabidopsis lyrata subsp. lyrata] &gt;gi|297324471|gb|EFH54891.1| basic helix-loop-helix family protein [Arabidopsis lyrata subsp. lyrata]
BnaA09g37690D	GSBRNA2T00121856001	chrA09:27121956-27123976	up	0.0167783	1	2.24349	4.65848e-12	2.58843	2.41625e-16	1.53102	1.84267e-05	0.266805	1	3		AT3G59350.3	gi|30694970|ref|NP_567082.2|	PTI1-like tyrosine-protein kinase 3 [Arabidopsis thaliana] &gt;gi|79315708|ref|NP_001030893.1| PTI1-like tyrosine-protein kinase 3 [Arabidopsis thaliana] &gt;gi|317411799|sp|B9DFG5.1|PTI13_ARATH RecName: Full=PTI1-like tyrosine-protein kinase 3; Short=PTI1-3 &gt;gi|222422997|dbj|BAH19482.1| AT3G59350 [Arabidopsis thaliana] &gt;gi|332646387|gb|AEE79908.1| PTI1-like tyrosine-protein kinase 3 [Arabi…
BnaC08g39300D	GSBRNA2T00136591001	chrC08:35075199-35078679	up	0.872349	1	2.77804	8.92094e-05	3.15555	0.000250083	1.80941	0.0161783	0.921891	0.871327	2		AT1G14780.1	gi|15223887|ref|NP_172931.1|	MAC/Perforin domain-containing protein [Arabidopsis thaliana] &gt;gi|75153917|sp|Q8L612.1|MACP1_ARATH RecName: Full=MACPF domain-containing protein At1g14780 &gt;gi|20466444|gb|AAM20539.1| unknown protein [Arabidopsis thaliana] &gt;gi|27311987|gb|AAO00959.1| unknown protein [Arabidopsis thaliana] &gt;gi|332191104|gb|AEE29225.1| MAC/Perforin domain-containing protein [Arabidopsis thaliana]
BnaC08g47130D	GSBRNA2T00017739001	chrC08_random:1836193-1836409	up	2.24601	0.939365	6.09398	1.08022e-07	6.74239	1.35698e-09	3.79072	0.0106313	0.705623	1	13		AT4G13395.1	gi|145333037|ref|NP_001078384.1|	protein rotundifolia like 12 [Arabidopsis thaliana] &gt;gi|42822053|tpg|DAA02281.1| TPA_exp: DVL10 [Arabidopsis thaliana] &gt;gi|332657874|gb|AEE83274.1| protein rotundifolia like 12 [Arabidopsis thaliana]
BnaCnng47370D	GSBRNA2T00046728001	chrCnn_random:46810506-46812039	up	0.0515306	1	3.56073	3.69874e-05	4.45052	9.02632e-08	2.81904	0.015499	2.61963	0.329652	13		AT5G52050.1	gi|15242265|ref|NP_200018.1|	MATE efflux family protein [Arabidopsis thaliana] &gt;gi|10177740|dbj|BAB11053.1| integral membrane protein-like [Arabidopsis thaliana] &gt;gi|332008783|gb|AED96166.1| MATE efflux family protein [Arabidopsis thaliana]
BnaCnng55080D	GSBRNA2T00063617001	chrCnn_random:54939960-54940293	up	-0.0706441	1	4.86615	6.35091e-12	4.41619	4.24249e-12	1.92988	0.0124435	0.0666557	1	5		AT3G56500.1	gi|15228935|ref|NP_191209.1|	serine-rich protein-like protein [Arabidopsis thaliana] &gt;gi|7594528|emb|CAB88053.1| putative protein [Arabidopsis thaliana] &gt;gi|332646007|gb|AEE79528.1| serine-rich protein-like protein [Arabidopsis thaliana]
BnaC06g33280D	GSBRNA2T00103292001	chrC06:33239105-33239516	up	0.82949	1	2.74073	2.09747e-05	3.11923	2.40957e-06	1.8898	0.033834	-0.285343	1	14		AT1G72240.1	gi|27754294|gb|AAO22600.1|	unknown protein [Arabidopsis thaliana]
BnaC08g29560D	GSBRNA2T00155663001	chrC08:29732371-29732744	up	-0.74717	1	3.89645	0.00833451	5.32189	1.5718e-05	3.87845	0.0110498	1.15244	1	8		AT3G58850.1	gi|18406084|ref|NP_565988.1|	protein PHYTOCHROME RAPIDLY REGULATED1 [Arabidopsis thaliana] &gt;gi|4512668|gb|AAD21722.1| expressed protein [Arabidopsis thaliana] &gt;gi|21536550|gb|AAM60882.1| unknown [Arabidopsis thaliana] &gt;gi|26451415|dbj|BAC42807.1| unknown protein [Arabidopsis thaliana] &gt;gi|28827228|gb|AAO50458.1| unknown protein [Arabidopsis thaliana] &gt;gi|83776541|tpe|CAJ55345.1| TPA: helix-loop-helix protein […
BnaC06g27060D	GSBRNA2T00067521001	chrC06:28537042-28539959	up	-0.622987	1	5.38915	3.47051e-06	6.05135	5.17858e-08	4.92364	6.33804e-05	3.09349	0.147138	8		AT1G65450.1	gi|334183653|ref|NP_001185318.1|	dual transcription unit and alternative splicing protein GLAUCE [Arabidopsis thaliana] &gt;gi|91806025|gb|ABE65741.1| transferase-like [Arabidopsis thaliana] &gt;gi|332196256|gb|AEE34377.1| dual transcription unit and alternative splicing protein GLAUCE [Arabidopsis thaliana]
BnaA09g27780D	GSBRNA2T00038383001	chrA09:20844402-20845092	up	0.953185	0.520517	2.45777	6.96994e-09	2.03943	2.81381e-06	1.27101	0.0273323	0.901548	0.47329	3	C2H2	AT1G27730.1	gi|6693033|gb|AAF24959.1|AC012375_22	T22C5.18 [Arabidopsis thaliana]
BnaA01g00190D	GSBRNA2T00121618001	chrA01:66871-69292	up	0.654072	0.0017728	1.99925	6.40181e-38	2.66749	3.35712e-68	1.49946	5.59111e-21	0.730345	0.00016583	3		AT4G37910.1	gi|297798080|ref|XP_002866924.1|	mthsc70-1 [Arabidopsis lyrata subsp. lyrata] &gt;gi|297312760|gb|EFH43183.1| mthsc70-1 [Arabidopsis lyrata subsp. lyrata]
BnaC01g39170D	GSBRNA2T00018596001	chrC01:37906815-37907888	up	2.70748	0.31741	3.79916	9.58619e-05	5.25984	2.80399e-07	3.23585	0.00105121	2.0203	0.206845	8		AT3G09270.1	gi|15232628|ref|NP_187538.1|	glutathione S-transferase TAU 8 [Arabidopsis thaliana] &gt;gi|75337546|sp|Q9SR36.1|GSTU8_ARATH RecName: Full=Glutathione S-transferase U8; Short=AtGSTU8; AltName: Full=GST class-tau member 8 &gt;gi|6478920|gb|AAF14025.1|AC011436_9 putative glutathione transferase [Arabidopsis thaliana] &gt;gi|21554248|gb|AAM63323.1| putative glutathione transferase [Arabidopsis thaliana] &gt;gi|89111910|gb|ABD607…
BnaA09g55630D	GSBRNA2T00039198001	chrA09_random:3344662-3345454	up	0	1	5.03802	2.10518e-05	2.87127	0.00155889	3.33421	0.0174903	2.75136	0.318905	13		AT3G63095.1	gi|145332935|ref|NP_001078333.1|	protease inhibitor/seed storage/LTP family protein [Arabidopsis thaliana] &gt;gi|332646914|gb|AEE80435.1| protease inhibitor/seed storage/LTP family protein [Arabidopsis thaliana]
BnaA09g14240D	GSBRNA2T00008476001	chrA09:8139576-8141648	up	-0.495942	1	3.383	1.06631e-07	2.35898	0.000307589	2.92411	0.000282442	1.59426	0.451773	14		AT1G60390.1	gi|383100982|emb|CCD74525.1|	polygalacturonase 1 [Arabidopsis halleri subsp. halleri]
BnaA02g04040D	GSBRNA2T00010274001	chrA02:1808985-1810537	up	0.637221	0.463908	3.8212	4.1278e-70	3.19676	1.60566e-53	1.26044	3.77088e-08	0.18644	1	5	NAC	AT5G18270.1	gi|297811995|ref|XP_002873881.1|	ANAC087 [Arabidopsis lyrata subsp. lyrata] &gt;gi|297319718|gb|EFH50140.1| ANAC087 [Arabidopsis lyrata subsp. lyrata]
BnaC02g02030D	GSBRNA2T00078624001	chrC02:899332-903286	up	1.16633	1	2.91956	0.039311	4.40211	5.78292e-06	2.80417	0.0465632	2.06893	0.734738	13		AT5G06300.1	gi|297810727|ref|XP_002873247.1|	carboxy-lyase [Arabidopsis lyrata subsp. lyrata] &gt;gi|297319084|gb|EFH49506.1| carboxy-lyase [Arabidopsis lyrata subsp. lyrata]
BnaA01g37320D	GSBRNA2T00030098001	chrA01_random:2610135-2612033	up	-0.0316951	1	3.14032	2.47094e-11	5.44222	1.84924e-31	3.14918	6.08256e-10	1.45386	0.0793787	14		AT3G13600.1	gi|15231294|ref|NP_187969.1|	calmodulin-binding family protein [Arabidopsis thaliana] &gt;gi|11994562|dbj|BAB02602.1| unnamed protein product [Arabidopsis thaliana] &gt;gi|332641860|gb|AEE75381.1| calmodulin-binding family protein [Arabidopsis thaliana]
BnaA03g48730D	GSBRNA2T00044291001	chrA03:25008214-25008403	up	0.792205	1	4.41386	2.29447e-05	4.9024	7.0389e-07	3.33544	0.000664062	0.594872	1	8		AT4G27657.1	gi|21617917|gb|AAM66967.1|	unknown [Arabidopsis thaliana]
BnaC03g02550D	GSBRNA2T00134432001	chrC03:1221441-1222089	up	3.19705	0.0668749	5.89851	2.14815e-15	5.9723	9.26163e-13	4.44462	0.000101039	0.649668	1	13		AT3G11660.1	gi|18399308|ref|NP_566396.1|	NDR1/HIN1-Like protein 1 [Arabidopsis thaliana] &gt;gi|6041819|gb|AAF02134.1|AC009918_6 unknown protein [Arabidopsis thaliana] &gt;gi|9502172|gb|AAF88021.1|AF264697_1 NDR1/HIN1-Like protein 1 [Arabidopsis thaliana] &gt;gi|21595601|gb|AAM66116.1| harpin-induced protein-like [Arabidopsis thaliana] &gt;gi|56381911|gb|AAV85674.1| At3g11660 [Arabidopsis thaliana] &gt;gi|58331799|gb|AAW70397.1| At3g116…
BnaA04g22040D	GSBRNA2T00005371001	chrA04:16687874-16689825	up	2.01229	0.182612	4.89365	9.52296e-16	4.19892	1.77362e-17	1.95753	0.000941981	-0.224386	1	5	WRKY	AT2G38470.1	gi|562776891|gb|AHB33839.1|	WRKY transcription factor 33 [Brassica rapa]
BnaCnng60520D	GSBRNA2T00079836001	chrCnn_random:60312948-60313848	up	0.769186	1	3.3639	1.18551e-10	4.08437	3.02339e-16	2.74765	7.08792e-07	0.834076	0.95232	13	ERF	AT5G47220.1	gi|557749546|gb|AHA33628.1|	ERF2 transcription factor protein [Brassica oleracea var. italica]
BnaAnng32400D	GSBRNA2T00095985001	chrAnn_random:37009867-37010593	up	0.0739875	1	4.11344	2.75468e-12	4.66669	3.85076e-16	3.11306	0.000296356	-0.222518	1	13		AT5G46090.1	gi|297799126|ref|XP_002867447.1|	predicted protein [Arabidopsis lyrata subsp. lyrata] &gt;gi|297313283|gb|EFH43706.1| predicted protein [Arabidopsis lyrata subsp. lyrata]
BnaC03g67970D	GSBRNA2T00116243001	chrC03:57580658-57581813	up	2.11509	0.972235	5.42814	6.29195e-09	7.08492	7.8024e-16	3.95005	0.00267699	1.50811	1	13		AT1G65310.1	gi|15238891|ref|NP_199618.1|	xyloglucan endotransglucosylase/hydrolase protein 20 [Arabidopsis thaliana] &gt;gi|38605469|sp|Q9FI31.1|XTH20_ARATH RecName: Full=Xyloglucan endotransglucosylase/hydrolase protein 20; Short=At-XTH20; Short=XTH-20; Flags: Precursor &gt;gi|10177758|dbj|BAB11071.1| xyloglucan endo-1,4-beta-D-glucanase [Arabidopsis thaliana] &gt;gi|45825157|gb|AAS77486.1| At5g48070 [Arabidopsis thaliana] &gt;gi|62320…
BnaC06g33770D	GSBRNA2T00103354001	chrC06:33545282-33546104	up	-0.767595	0.64647	4.91014	1.1241e-37	5.89792	6.29997e-59	3.99027	7.22944e-22	1.14966	0.0551317	14		AT1G72610.1	gi|60686421|gb|AAX35339.1|	oxalic acid oxidase [Brassica napus]
BnaA08g11570D	GSBRNA2T00089488001	chrA08:10472168-10475063	up	0.531365	1	1.21098	0.00913499	3.07411	6.2141e-21	1.88269	3.18541e-09	1.01903	0.0520176	5		AT4G03430.1	gi|15236308|ref|NP_192252.1|	pre-mRNA-processing factor 6-like protein STA1 [Arabidopsis thaliana] &gt;gi|4206197|gb|AAD11585.1| putative pre-mRNA splicing factor [Arabidopsis thaliana] &gt;gi|7270213|emb|CAB77828.1| putative pre-mRNA splicing factor [Arabidopsis thaliana] &gt;gi|16604551|gb|AAL24077.1| putative pre-mRNA splicing factor [Arabidopsis thaliana] &gt;gi|23296408|gb|AAN13111.1| putative pre-mRNA splicing factor […
BnaC06g24560D	GSBRNA2T00022119001	chrC06:26317345-26318938	up	1.10163	0.444678	1.34583	0.0420243	1.50685	0.00775604	1.50971	0.0134584	0.682579	1	3		AT1G70700.1	gi|240254344|ref|NP_177227.5|	putative jasmonate signaling protein JAZ9 [Arabidopsis thaliana] &gt;gi|342187044|sp|Q8W4J8.2|TIF7_ARATH RecName: Full=Protein TIFY 7; AltName: Full=Jasmonate ZIM domain-containing protein 9 &gt;gi|332196980|gb|AEE35101.1| protein TIFY 7 [Arabidopsis thaliana]
BnaC09g40800D	GSBRNA2T00094883001	chrC09:43104847-43105240	up	2.35835	0.660348	3.84297	1.46524e-05	4.07654	9.55838e-07	5.13287	7.72269e-06	1.79675	0.692069	13		AT3G03160.1	gi|18396460|ref|NP_566195.1|	uncharacterized protein [Arabidopsis thaliana] &gt;gi|6714421|gb|AAF26109.1|AC012328_12 unknown protein [Arabidopsis thaliana] &gt;gi|17529212|gb|AAL38833.1| unknown protein [Arabidopsis thaliana] &gt;gi|20466043|gb|AAM20356.1| unknown protein [Arabidopsis thaliana] &gt;gi|21618100|gb|AAM67150.1| unknown [Arabidopsis thaliana] &gt;gi|332640387|gb|AEE73908.1| uncharacterized protein AT3G03160 [Ara…
BnaA01g06630D	GSBRNA2T00039903001	chrA01:3078076-3079759	up	0.440437	0.904668	1.7543	3.69709e-13	2.72009	6.15471e-29	1.57851	1.26776e-07	0.615829	0.764933	9		AT4G30420.1	gi|15234742|ref|NP_194771.1|	nodulin MtN21-like transporter family protein [Arabidopsis thaliana] &gt;gi|75181441|sp|Q9M0B8.1|WTR37_ARATH RecName: Full=WAT1-related protein At4g30420 &gt;gi|7269943|emb|CAB79760.1| nodulin-like protein [Arabidopsis thaliana] &gt;gi|332660363|gb|AEE85763.1| nodulin MtN21-like transporter family protein [Arabidopsis thaliana]
BnaA09g35490D	GSBRNA2T00037129001	chrA09:25866179-25868594	up	0.506903	1	1.91643	6.4056e-05	1.84714	0.000126738	1.30156	0.0330462	0.239855	1	3		AT3G55950.1	gi|15228781|ref|NP_191154.1|	CRINKLY4 related 3 [Arabidopsis thaliana] &gt;gi|75335634|sp|Q9LY50.1|ACCR3_ARATH RecName: Full=Putative serine/threonine-protein kinase-like protein CCR3; AltName: Full=Protein CRINKLY 4 RELATED 3; Short=AtCRR3; Flags: Precursor &gt;gi|7573490|emb|CAB87849.1| receptor kinase-like protein [Arabidopsis thaliana] &gt;gi|332645939|gb|AEE79460.1| CRINKLY4 related 3 [Arabidopsis thaliana]
BnaA08g00500D	GSBRNA2T00114063001	chrA08:308814-310602	up	1.25234	1	6.46944	1.17858e-08	5.43916	1.21512e-07	4.58434	0.000487076	0	1	13		AT1G55700.1	gi|15238334|ref|NP_199043.1|	cysteine/histidine-rich C1 domain-containing protein [Arabidopsis thaliana] &gt;gi|332007408|gb|AED94791.1| cysteine/histidine-rich C1 domain-containing protein [Arabidopsis thaliana]
BnaC07g32680D	GSBRNA2T00041803001	chrC07:36200976-36204103	up	-1.23107	1	3.18643	0.0207586	6.69626	3.16554e-09	3.49579	0.0311915	1.21188	1	13		AT3G52080.1	gi|79441748|ref|NP_190776.2|	cation/H(+) antiporter 28 [Arabidopsis thaliana] &gt;gi|298351604|sp|Q8L709.2|CHX28_ARATH RecName: Full=Cation/H(+) antiporter 28; AltName: Full=Protein CATION/H+ EXCHANGER 28; Short=AtCHX28 &gt;gi|332645367|gb|AEE78888.1| cation/H(+) antiporter 28 [Arabidopsis thaliana]
BnaC03g30070D	GSBRNA2T00015665001	chrC03:18189495-18190738	up	0.861747	0.305512	1.4451	7.20345e-05	1.48533	2.31797e-05	1.25595	0.00147479	0.71083	0.499699	5		AT4G05010.1	gi|18415709|ref|NP_567629.1|	F-box stress induced protein 2 [Arabidopsis thaliana] &gt;gi|142989915|sp|O65416.2|SKI27_ARATH RecName: Full=F-box protein SKIP27; AltName: Full=SKP1-interacting partner 27 &gt;gi|117168229|gb|ABK32197.1| At4g21510 [Arabidopsis thaliana] &gt;gi|332659061|gb|AEE84461.1| F-box stress induced protein 2 [Arabidopsis thaliana]
BnaC03g34840D	GSBRNA2T00125288001	chrC03:21181378-21186050	up	1.85803	1	6.6053	9.90907e-10	7.0991	6.58905e-13	3.20591	0.0245737	2.08852	0.819002	13		AT2G14080.1	gi|15227238|ref|NP_179024.1|	TIR-NBS-LRR class disease resistance protein [Arabidopsis thaliana] &gt;gi|330251184|gb|AEC06278.1| TIR-NBS-LRR class disease resistance protein [Arabidopsis thaliana]
BnaA02g02280D	GSBRNA2T00143305001	chrA02:1006063-1006714	up	0.152345	1	2.57988	4.26654e-07	2.83794	5.44327e-08	1.46046	0.0448495	-0.285293	1	14		AT5G14730.1	gi|6016710|gb|AAF01536.1|AC009325_6	unknown protein [Arabidopsis thaliana]
BnaC03g47100D	GSBRNA2T00047289001	chrC03:32096445-32098866	up	0.898069	1	2.37214	3.53872e-05	2.54934	3.63641e-06	1.82004	0.00569621	0.170535	1	5		AT2G27500.1	gi|18401444|ref|NP_565652.1|	putative glucan endo-1,3-beta-glucosidase [Arabidopsis thaliana] &gt;gi|75216237|sp|Q9ZQG9.2|E1314_ARATH RecName: Full=Glucan endo-1,3-beta-glucosidase 14; AltName: Full=(1-&gt;3)-beta-glucan endohydrolase 14; Short=(1-&gt;3)-beta-glucanase 14; AltName: Full=Beta-1,3-endoglucanase 14; Short=Beta-1,3-glucanase 14; Flags: Precursor &gt;gi|17473572|gb|AAL38261.1| putative beta-1,3-glucanase [Arabido…
BnaA06g40720D	GSBRNA2T00020055001	chrA06_random:2162265-2163169	up	0.845427	0.00557709	1.59175	2.3976e-12	1.94913	6.37851e-19	1.48033	2.77659e-10	0.650099	0.111268	3		AT4G39235.1	gi|18420404|ref|NP_568055.1|	uncharacterized protein [Arabidopsis thaliana] &gt;gi|89001009|gb|ABD59094.1| At4g39235 [Arabidopsis thaliana] &gt;gi|332661641|gb|AEE87041.1| uncharacterized protein AT4G39235 [Arabidopsis thaliana]
BnaA09g49380D	GSBRNA2T00122183001	chrA09:32876843-32878916	up	1.05693	0.097236	4.50526	2.16062e-37	5.39815	2.54909e-52	1.95402	2.65379e-07	0.737119	0.699371	13	GRAS	AT1G07520.1	gi|15222432|ref|NP_172232.1|	GRAS family transcription factor [Arabidopsis thaliana] &gt;gi|363548508|sp|Q3EDH0.3|SCL31_ARATH RecName: Full=Scarecrow-like protein 31; Short=AtSCL31; AltName: Full=GRAS family protein 1; Short=AtGRAS-1 &gt;gi|332190017|gb|AEE28138.1| GRAS family transcription factor [Arabidopsis thaliana]
BnaA10g09560D	GSBRNA2T00095417001	chrA10:8390330-8392338	up	-1.44078	1	3.27801	0.0040133	2.82704	0.00864109	3.09451	0.0384753	0.977038	1	8		AT5G55490.1	gi|58294492|gb|AAW70162.1|	GEX1, partial [Arabidopsis thaliana]
BnaA03g13650D	GSBRNA2T00142184001	chrA03:6248340-6249325	up	0.316331	1	1.51594	0.0177914	2.5072	6.87734e-07	1.46037	0.0334928	0.112803	1	3		AT2G30020.1	gi|312282313|dbj|BAJ34022.1|	unnamed protein product [Thellungiella halophila]
BnaA07g07450D	GSBRNA2T00076218001	chrA07:7693264-7694129	up	1.17048	1	9.23564	1.82147e-23	8.07206	9.5556e-33	4.97722	3.27532e-06	1.0277	1	13		AT1G30190.1	gi|30686136|ref|NP_850233.1|	uncharacterized protein [Arabidopsis thaliana] &gt;gi|17979357|gb|AAL49904.1| unknown protein [Arabidopsis thaliana] &gt;gi|21689695|gb|AAM67469.1| unknown protein [Arabidopsis thaliana] &gt;gi|330253904|gb|AEC08998.1| uncharacterized protein AT2G34610 [Arabidopsis thaliana]
BnaC03g28730D	GSBRNA2T00119836001	chrC03:16983364-16984295	up	1.32368	1	4.60657	1.39425e-12	4.6998	1.31788e-13	1.9271	0.0301938	0.706444	1	13		0	#N/A	#N/A
BnaC04g00650D	GSBRNA2T00073192001	chrC04:499060-501117	up	0.358712	1	1.78947	0.00441565	1.51881	0.0137984	2.30895	5.99398e-05	0.342416	1	14		AT2G46780.1	gi|240254664|ref|NP_182201.4|	RNA-binding (RRM/RBD/RNP motifs) family protein [Arabidopsis thaliana] &gt;gi|63003880|gb|AAY25469.1| At2g46780 [Arabidopsis thaliana] &gt;gi|330255657|gb|AEC10751.1| RNA-binding (RRM/RBD/RNP motifs) family protein [Arabidopsis thaliana]
BnaA02g14850D	GSBRNA2T00116581001	chrA02:8511296-8515384	up	0.247591	1	1.17477	0.00241649	1.20844	0.000934156	1.36721	0.00146765	1.0984	0.0827142	9		AT1G70410.2	gi|15223141|ref|NP_177198.1|	beta carbonic anhydrase 4 [Arabidopsis thaliana] &gt;gi|14334470|gb|AAK59433.1| putative carbonic anhydrase [Arabidopsis thaliana] &gt;gi|21281000|gb|AAM44970.1| putative carbonic anhydrase [Arabidopsis thaliana] &gt;gi|332196938|gb|AEE35059.1| beta carbonic anhydrase 4 [Arabidopsis thaliana]
BnaC08g15830D	GSBRNA2T00096097001	chrC08:20145560-20146931	up	1.26223	0.262738	4.20691	5.51463e-21	6.22475	1.02977e-40	1.76397	0.000652788	1.32611	0.0694138	8		AT1G13340.1	gi|15222251|ref|NP_172792.1|	Regulator of Vps4 activity in the MVB pathway protein [Arabidopsis thaliana] &gt;gi|9958056|gb|AAG09545.1|AC011810_4 Unknown protein [Arabidopsis thaliana] &gt;gi|26453048|dbj|BAC43600.1| unknown protein [Arabidopsis thaliana] &gt;gi|28973351|gb|AAO64000.1| unknown protein [Arabidopsis thaliana] &gt;gi|332190881|gb|AEE29002.1| Regulator of Vps4 activity in the MVB pathway protein [Arabidopsis tha…
BnaCnng38440D	GSBRNA2T00034331001	chrCnn_random:37020144-37020784	up	0.968284	0.840749	2.90466	1.11532e-08	2.17202	5.49686e-05	2.31191	2.89264e-05	1.257	0.230165	14		AT4G27280.1	gi|297792903|ref|XP_002864336.1|	pinoid-binding protein 1 [Arabidopsis lyrata subsp. lyrata] &gt;gi|297310171|gb|EFH40595.1| pinoid-binding protein 1 [Arabidopsis lyrata subsp. lyrata]
BnaAnng26330D	GSBRNA2T00070012001	chrAnn_random:30256511-30256999	up	-0.573206	1	7.02785	8.40025e-12	5.91219	3.56157e-11	3.55675	0.00131439	1.83802	0.981745	13		AT4G14365.1	gi|30686999|ref|NP_850628.1|	putative E3 ubiquitin-protein ligase XBAT35 [Arabidopsis thaliana] &gt;gi|15010672|gb|AAK73995.1| AT3g23280/K14B15_17 [Arabidopsis thaliana] &gt;gi|16974317|gb|AAL31143.1| AT3g23280/K14B15_17 [Arabidopsis thaliana] &gt;gi|332643226|gb|AEE76747.1| putative E3 ubiquitin-protein ligase XBAT35 [Arabidopsis thaliana]
BnaC06g21930D	GSBRNA2T00143781001	chrC06:24098655-24101222	up	0.337539	1	2.60623	2.10494e-11	3.21446	1.32108e-14	2.2186	1.5896e-05	0.305423	1	9		AT1G76250.1	gi|6573719|gb|AAF17639.1|AC009978_15	T23E18.18 [Arabidopsis thaliana]
BnaA02g15400D	GSBRNA2T00116494001	chrA02:8917384-8920266	up	-0.54917	1	4.34354	0.000292529	5.52398	3.20806e-10	3.07391	0.00426072	-0.174108	1	5		AT1G71530.1	gi|334183831|ref|NP_177308.3|	protein kinase superfamily protein [Arabidopsis thaliana] &gt;gi|12323730|gb|AAG51826.1|AC016163_15 putative protein kinase; 36307-33767 [Arabidopsis thaliana] &gt;gi|332197089|gb|AEE35210.1| protein kinase superfamily protein [Arabidopsis thaliana]
BnaC08g48340D	GSBRNA2T00020988001	chrC08_random:3305684-3306622	up	0.818602	0.273677	2.0985	3.47194e-11	2.27572	4.87664e-13	1.26376	0.00078486	0.517096	0.95232	3		AT1G17380.1	gi|21593242|gb|AAM65191.1|	unknown [Arabidopsis thaliana]
BnaA10g27820D	GSBRNA2T00095889001	chrA10_random:68249-68873	up	-0.402455	1	4.0119	0.00157477	3.71138	5.65845e-05	4.17073	0.0011048	3.05246	0.1184	14	ERF	AT1G44830.1	gi|15219452|ref|NP_175104.1|	ethylene-responsive transcription factor ERF014 [Arabidopsis thaliana] &gt;gi|75264120|sp|Q9LPE8.1|ERF14_ARATH RecName: Full=Ethylene-responsive transcription factor ERF014 &gt;gi|8655993|gb|AAF78266.1|AC020576_10 Contains similarity to RAP2.10 protein from Arabidopsis thaliana gb|AF003103 and contains an AP2 PF|00847 domain [Arabidopsis thaliana] &gt;gi|48479270|gb|AAT44906.1| putative AP2/EREBP…
BnaA08g11230D	GSBRNA2T00126639001	chrA08:10239649-10243308	up	0.315498	1	1.50176	4.39333e-05	1.78279	1.39714e-07	1.00742	0.0358239	0.795415	0.497312	13		AT4G34390.1	gi|297802534|ref|XP_002869151.1|	extra-large GTP-binding protein 2 [Arabidopsis lyrata subsp. lyrata] &gt;gi|297314987|gb|EFH45410.1| extra-large GTP-binding protein 2 [Arabidopsis lyrata subsp. lyrata]
BnaA03g21500D	GSBRNA2T00138919001	chrA03:10193787-10194192	up	0.927748	0.964923	2.42141	2.004e-06	2.75116	1.54077e-08	2.67822	7.34091e-07	0.807654	0.950327	13		AT2G46600.1	gi|18407118|ref|NP_566082.1|	Calcium-binding EF-hand family protein [Arabidopsis thaliana] &gt;gi|75338835|sp|Q9ZPX9.2|KIC_ARATH RecName: Full=Calcium-binding protein KIC; AltName: Full=KCBP-interacting calcium-binding protein &gt;gi|237824052|pdb|3H4S|E Chain E, Structure Of The Complex Of A Mitotic Kinesin With Its Calcium Binding Regulator &gt;gi|15294244|gb|AAK95299.1|AF410313_1 At2g46600/F13A10.13 [Arabidopsis thaliana]…
BnaCnng17820D	GSBRNA2T00093494001	chrCnn_random:16734360-16735948	up	0	1	3.88119	0.0161614	5.12883	0.000119624	3.5482	0.0476595	2.58315	0.582353	8	MYB	AT1G56650.1	gi|311223156|gb|ADP76651.1|	MYB2 [Brassica oleracea var. botrytis]
BnaA03g06570D	GSBRNA2T00130179001	chrA03:2937735-2938359	up	-0.140518	1	3.7319	0.00706494	3.48004	0.00411191	3.45322	0.0414795	2.67394	0.357594	13		AT5G17350.1	gi|15228513|ref|NP_186978.1|	uncharacterized protein [Arabidopsis thaliana] &gt;gi|6714412|gb|AAF26100.1|AC012328_3 unknown protein [Arabidopsis thaliana] &gt;gi|54261723|gb|AAV31165.1| At3g03280 [Arabidopsis thaliana] &gt;gi|57222180|gb|AAW38997.1| At3g03280 [Arabidopsis thaliana] &gt;gi|332640401|gb|AEE73922.1| uncharacterized protein AT3G03280 [Arabidopsis thaliana]
BnaCnng38230D	GSBRNA2T00034156001	chrCnn_random:36756536-36757908	up	0.60779	1	4.07993	4.17259e-10	2.9405	1.69723e-09	1.83985	0.0164884	1.0821	0.960282	13	NAC	AT3G10480.2	gi|42572353|ref|NP_974272.1|	NAC domain containing protein 50 [Arabidopsis thaliana] &gt;gi|332641392|gb|AEE74913.1| NAC domain containing protein 50 [Arabidopsis thaliana]
BnaA08g13650D	GSBRNA2T00078808001	chrA08:11784165-11786763	up	0.82301	0.188783	2.40435	8.64283e-18	2.88123	5.38871e-26	1.05875	0.00323457	-0.0942026	1	13		AT4G28550.1	gi|42567218|ref|NP_194584.3|	RabGAP/TBC domain-containing protein [Arabidopsis thaliana] &gt;gi|119935837|gb|ABM06008.1| At4g28550 [Arabidopsis thaliana] &gt;gi|332660104|gb|AEE85504.1| RabGAP/TBC domain-containing protein [Arabidopsis thaliana]
BnaC06g31180D	GSBRNA2T00049744001	chrC06:31811608-31812760	up	0.267844	1	1.9107	1.55129e-13	2.81075	1.33891e-29	1.0231	0.000919678	0.303474	1	3		AT1G70090.2	gi|18409445|ref|NP_564983.1|	putative galacturonosyltransferase-like 9 [Arabidopsis thaliana] &gt;gi|186494322|ref|NP_001117576.1| putative galacturonosyltransferase-like 9 [Arabidopsis thaliana] &gt;gi|75097066|sp|O04536.1|GATL9_ARATH RecName: Full=Probable galacturonosyltransferase-like 9; AltName: Full=Like glycosyl transferase 8 &gt;gi|13878003|gb|AAK44079.1|AF370264_1 unknown protein [Arabidopsis thaliana] &gt;gi|219414…
BnaC06g06610D	GSBRNA2T00062316001	chrC06:7172059-7174512	up	0.724733	1	4.7557	6.67741e-17	4.8123	5.08121e-17	3.1517	0.000300922	0.787343	1	13		AT1G53840.1	gi|297847788|ref|XP_002891775.1|	ATPME1 [Arabidopsis lyrata subsp. lyrata] &gt;gi|297337617|gb|EFH68034.1| ATPME1 [Arabidopsis lyrata subsp. lyrata]
BnaA09g52740D	GSBRNA2T00014135001	chrA09_random:602150-604128	up	1.76547	0.958972	4.20958	1.08053e-06	4.28503	1.27737e-09	2.51462	0.010402	1.62057	0.517255	13		AT2G14960.1	gi|297836132|ref|XP_002885948.1|	GH3.1 [Arabidopsis lyrata subsp. lyrata] &gt;gi|297331788|gb|EFH62207.1| GH3.1 [Arabidopsis lyrata subsp. lyrata]
BnaC05g39710D	GSBRNA2T00023846001	chrC05:38130112-38132289	up	-0.124961	1	2.44498	0.000338677	4.62583	3.60395e-11	3.4725	9.95734e-06	2.08022	0.134331	9		AT3G13600.1	gi|15231294|ref|NP_187969.1|	calmodulin-binding family protein [Arabidopsis thaliana] &gt;gi|11994562|dbj|BAB02602.1| unnamed protein product [Arabidopsis thaliana] &gt;gi|332641860|gb|AEE75381.1| calmodulin-binding family protein [Arabidopsis thaliana]
BnaCnng37520D	GSBRNA2T00033610001	chrCnn_random:36012144-36013668	up	0.316596	1	1.8899	9.90471e-06	2.16203	1.12232e-07	1.18816	0.0325583	0.591366	1	3		AT3G46620.1	gi|15232595|ref|NP_190246.1|	C3H4 type zinc finger protein [Arabidopsis thaliana] &gt;gi|6523065|emb|CAB62332.1| putative protein [Arabidopsis thaliana] &gt;gi|20260608|gb|AAM13202.1| putative protein [Arabidopsis thaliana] &gt;gi|31711884|gb|AAP68298.1| At3g46620 [Arabidopsis thaliana] &gt;gi|110735080|gb|ABG89110.1| ubiquitin-interacting factor 1a [synthetic construct] &gt;gi|332644663|gb|AEE78184.1| C3H4 type zinc finger …
BnaA02g06790D	GSBRNA2T00048022001	chrA02:3233536-3234019	up	0.871924	1	5.19951	1.08066e-24	4.98715	5.23767e-28	4.62653	2.69922e-18	0.99753	0.540392	5	C2H2	AT5G59820.1	gi|301133568|gb|ADK63406.1|	C2H2 type zinc finger protein [Brassica rapa]
BnaA03g09090D	GSBRNA2T00148794001	chrA03:4098111-4099068	up	0	1	3.78914	0.0138116	5.61985	4.17932e-06	4.42157	0.00174138	2.41558	0.660994	8		AT5G60110.1	gi|297793565|ref|XP_002864667.1|	APUM18 [Arabidopsis lyrata subsp. lyrata] &gt;gi|297310502|gb|EFH40926.1| APUM18 [Arabidopsis lyrata subsp. lyrata]
BnaC07g01540D	GSBRNA2T00137980001	chrC07:2194283-2195631	up	0.458949	1	1.20182	0.000141358	2.14909	7.90056e-15	1.10385	0.00106444	0.62571	0.541368	14		AT2G19690.1	gi|30680764|ref|NP_179559.2|	phospholipase A2-beta [Arabidopsis thaliana] &gt;gi|75299644|sp|Q8GZB4.1|PLA2B_ARATH RecName: Full=Phospholipase A2-beta; AltName: Full=Secretory phospholipase A2-beta; Short=AtsPLA2-beta; Flags: Precursor &gt;gi|25992715|gb|AAN77229.1| phospholipase A2 beta [Arabidopsis thaliana] &gt;gi|330251819|gb|AEC06913.1| phospholipase A2-beta [Arabidopsis thaliana]
BnaA06g21920D	GSBRNA2T00109871001	chrA06:15359014-15359719	up	0.934173	0.247092	1.94083	2.38103e-07	2.18457	1.42049e-09	1.04346	0.0346873	0.191895	1	3		AT5G62480.1	gi|297797221|ref|XP_002866495.1|	glutathione S-transferase tau 9 [Arabidopsis lyrata subsp. lyrata] &gt;gi|297312330|gb|EFH42754.1| glutathione S-transferase tau 9 [Arabidopsis lyrata subsp. lyrata]
BnaA09g39140D	GSBRNA2T00092010001	chrA09:27774107-27775982	up	1.09984	1	3.94477	0.000142293	2.77834	0.00110939	5.3267	2.17943e-06	1.11597	1	8		AT3G61390.2	gi|6850906|emb|CAB71069.1|	putative protein [Arabidopsis thaliana]
BnaA06g03010D	GSBRNA2T00098076001	chrA06:1823243-1825910	up	0.800085	1	4.52685	7.79706e-07	4.22949	2.7296e-06	2.66712	0.0169219	0.70007	1	5		AT3G14690.1	gi|15231907|ref|NP_188087.1|	cytochrome P450, family 72, subfamily A, polypeptide 15 [Arabidopsis thaliana] &gt;gi|75311582|sp|Q9LUC5.1|C7A15_ARATH RecName: Full=Cytochrome P450 72A15 &gt;gi|9294391|dbj|BAB02401.1| cytochrome P450 [Arabidopsis thaliana] &gt;gi|15292787|gb|AAK92762.1| putative cytochrome P450 protein [Arabidopsis thaliana] &gt;gi|20465787|gb|AAM20382.1| putative cytochrome P450 protein [Arabidopsis thaliana] …
BnaA03g53430D	GSBRNA2T00071471001	chrA03:28034063-28036241	up	-0.183398	1	1.95693	3.87113e-16	1.33493	1.33469e-07	1.18607	1.37678e-05	0.126246	1	3		AT2G17560.2	gi|21592453|gb|AAM64404.1|	putative HMG protein [Arabidopsis thaliana]
BnaC08g35100D	GSBRNA2T00127454001	chrC08:33104163-33105984	up	1.00259	0.054456	1.03991	0.0100846	1.66842	2.86416e-07	1.4477	4.59667e-05	0.96338	0.0545532	3		AT1G78340.1	gi|15218304|ref|NP_177956.1|	glutathione S-transferase TAU 22 [Arabidopsis thaliana] &gt;gi|75328987|sp|Q8GYM1.1|GSTUM_ARATH RecName: Full=Glutathione S-transferase U22; Short=AtGSTU22; AltName: Full=GST class-tau member 22 &gt;gi|26450125|dbj|BAC42182.1| GST7 like protein [Arabidopsis thaliana] &gt;gi|28973045|gb|AAO63847.1| putative glutathione transferase [Arabidopsis thaliana] &gt;gi|51970636|dbj|BAD44010.1| GST7 like pr…
BnaC03g42050D	GSBRNA2T00052024001	chrC03:26871479-26871698	up	0	1	3.24733	0.04353	3.63171	0.00241544	4.25914	0.00324769	1.05264	1	13		0	#N/A	#N/A
BnaC09g10500D	GSBRNA2T00115870001	chrC09:7097867-7100748	up	-0.399976	1	5.3488	1.75308e-07	3.55239	0.000144397	2.89503	0.0110416	1.69995	0.714812	13		AT2G20900.2	gi|18399515|ref|NP_565492.1|	diacylglycerol kinase 5 [Arabidopsis thaliana] &gt;gi|42570849|ref|NP_973498.1| diacylglycerol kinase 5 [Arabidopsis thaliana] &gt;gi|20197681|gb|AAD20931.2| putative diacylglycerol kinase [Arabidopsis thaliana] &gt;gi|222423216|dbj|BAH19585.1| AT2G20900 [Arabidopsis thaliana] &gt;gi|222424359|dbj|BAH20135.1| AT2G20900 [Arabidopsis thaliana] &gt;gi|330252000|gb|AEC07094.1| diacylglycerol kinase 5…
BnaA04g22980D	GSBRNA2T00123331001	chrA04:17169712-17172393	up	0.629073	1	4.63386	4.46328e-11	3.77201	5.25657e-09	2.30126	0.00171709	0.343253	1	5		AT2G39518.1	gi|30687915|ref|NP_181485.2|	uncharacterized protein [Arabidopsis thaliana] &gt;gi|75150947|sp|Q8GWD5.1|CSPLC_ARATH RecName: Full=CASP-like protein At2g39530 &gt;gi|26452837|dbj|BAC43498.1| unknown protein [Arabidopsis thaliana] &gt;gi|28973479|gb|AAO64064.1| unknown protein [Arabidopsis thaliana] &gt;gi|330254597|gb|AEC09691.1| uncharacterized protein AT2G39530 [Arabidopsis thaliana]
BnaA05g16350D	GSBRNA2T00058612001	chrA05:11038479-11041821	up	0.0892441	1	1.84503	5.0783e-07	3.4913	3.78829e-25	1.4588	0.00029814	0.429668	1	9		AT1G32180.1	gi|15222596|ref|NP_174497.1|	putative cellulose synthase-like protein D6 [Arabidopsis thaliana] &gt;gi|75172664|sp|Q9FVR3.1|CSLD6_ARATH RecName: Full=Putative cellulose synthase-like protein D6; Short=AtCslD6 &gt;gi|10801364|gb|AAG23436.1|AC084165_2 cellulose synthase catalytic subunit, putative [Arabidopsis thaliana] &gt;gi|332193323|gb|AEE31444.1| putative cellulose synthase-like protein D6 [Arabidopsis thaliana]
BnaA07g26100D	GSBRNA2T00102173001	chrA07:19235963-19241268	up	0.238508	1	4.42798	1.49201e-16	3.3916	5.41401e-13	1.65817	0.0187112	0.553386	1	13		AT5G46450.1	gi|227438255|gb|ACP30617.1|	disease resistance protein [Brassica rapa subsp. pekinensis]
BnaA06g36620D	GSBRNA2T00018816001	chrA06:23954597-23958082	up	2.01905	0.726458	6.64891	1.24969e-21	6.22433	1.66939e-20	4.9426	1.28271e-09	1.62033	0.557862	13	bHLH	AT5G43650.1	gi|297788979|ref|XP_002862509.1|	basic helix-loop-helix family protein [Arabidopsis lyrata subsp. lyrata] &gt;gi|297308072|gb|EFH38767.1| basic helix-loop-helix family protein [Arabidopsis lyrata subsp. lyrata]
BnaC06g40020D	GSBRNA2T00148120001	chrC06:36867031-36869575	up	-1.56186	1	4.69097	0.000385187	5.70553	2.34079e-06	4.90205	0.000221303	2.86956	0.309397	8		AT1G79680.1	gi|297846464|ref|XP_002891113.1|	predicted protein [Arabidopsis lyrata subsp. lyrata] &gt;gi|297336955|gb|EFH67372.1| predicted protein [Arabidopsis lyrata subsp. lyrata]
BnaAnng28220D	GSBRNA2T00077583001	chrAnn_random:32210202-32212916	up	0.234329	1	4.39248	2.96001e-23	4.80823	2.07296e-25	3.25589	0.000128893	1.66603	0.0972048	14		AT5G26920.1	gi|79522180|ref|NP_198044.2|	Cam-binding protein 60-like G [Arabidopsis thaliana] &gt;gi|332006243|gb|AED93626.1| Cam-binding protein 60-like G [Arabidopsis thaliana]
BnaA08g18760D	GSBRNA2T00150626001	chrA08:14578763-14580882	up	0	1	5.13711	0.000162569	4.26734	0.00306879	4.93971	0.000497615	1.19951	1	13		AT1G27760.3	gi|42571665|ref|NP_973923.1|	protein salt tolerance 32 [Arabidopsis thaliana] &gt;gi|332192754|gb|AEE30875.1| protein salt tolerance 32 [Arabidopsis thaliana]
BnaA04g28100D	GSBRNA2T00010788001	chrA04_random:634663-638350	up	1.9028	0.345953	6.73298	8.04303e-30	5.29056	8.64101e-27	1.87459	0.00245208	0.320489	1	5		AT5G38850.1	gi|297848110|ref|XP_002891936.1|	predicted protein [Arabidopsis lyrata subsp. lyrata] &gt;gi|297337778|gb|EFH68195.1| predicted protein [Arabidopsis lyrata subsp. lyrata]
BnaC04g47720D	GSBRNA2T00084637001	chrC04:46662466-46664125	up	0.357327	1	2.30368	9.2924e-05	4.8701	7.85794e-15	3.0074	0.00209599	0.39171	1	14		AT2G41480.1	gi|297827791|ref|XP_002881778.1|	predicted protein [Arabidopsis lyrata subsp. lyrata] &gt;gi|297327617|gb|EFH58037.1| predicted protein [Arabidopsis lyrata subsp. lyrata]
BnaC06g28530D	GSBRNA2T00112967001	chrC06:29729825-29730599	up	0.726613	1	6.26086	1.01259e-08	4.53438	4.63742e-08	4.61897	0.000208722	1.5572	1	13		AT2G42730.1	gi|15233998|ref|NP_193607.1|	transcription factor IIS protein [Arabidopsis thaliana] &gt;gi|4539391|emb|CAB37457.1| putative protein [Arabidopsis thaliana] &gt;gi|7268666|emb|CAB78874.1| putative protein [Arabidopsis thaliana] &gt;gi|332658681|gb|AEE84081.1| transcription factor IIS protein [Arabidopsis thaliana]
BnaA07g30320D	GSBRNA2T00102586001	chrA07:21506307-21507564	up	-1.47969	0.567954	5.10056	5.22937e-07	4.21172	1.31845e-10	3.3235	0.00386748	0.668443	1	8		AT1G72610.1	gi|60686421|gb|AAX35339.1|	oxalic acid oxidase [Brassica napus]
BnaC08g19320D	GSBRNA2T00054976001	chrC08:22245932-22246628	up	1.82982	1	3.8279	0.000355144	6.28683	9.73653e-11	5.13997	8.02514e-06	1.7319	0.699431	8		AT1G20520.1	gi|116830353|gb|ABK28134.1|	unknown [Arabidopsis thaliana]
BnaC03g10310D	GSBRNA2T00140863001	chrC03:4982652-4984948	up	0.18814	1	1.58509	2.04701e-07	1.69347	1.72805e-07	1.19355	0.0100487	0.263323	1	9		AT5G20850.1	gi|18420327|ref|NP_568402.1|	DNA repair protein RAD51-like 1 [Arabidopsis thaliana] &gt;gi|55976288|sp|P94102.1|RAD51_ARATH RecName: Full=DNA repair protein RAD51 homolog 1; AltName: Full=Rad51-like protein 1; Short=AtRAD51 &gt;gi|1706947|gb|AAB37762.1| RAD51 homolog [Arabidopsis thaliana] &gt;gi|1706949|gb|AAC49555.1| AtRAD51 [Arabidopsis thaliana] &gt;gi|2388778|emb|CAA04529.1| Rad51-like protein [Arabidopsis thaliana] &gt…
BnaC04g50490D	GSBRNA2T00037293001	chrC04:48140797-48142422	up	0.278458	1	2.3302	5.22937e-07	1.81581	2.2343e-07	1.60324	6.6017e-05	0.777126	0.477779	5		AT2G45820.1	gi|15225899|ref|NP_182106.1|	Remorin family protein [Arabidopsis thaliana] &gt;gi|75099946|sp|O80837.1|REMO_ARATH RecName: Full=Remorin; AltName: Full=DNA-binding protein &gt;gi|3386612|gb|AAC28542.1| remorin [Arabidopsis thaliana] &gt;gi|15028387|gb|AAK76670.1| putative remorin protein [Arabidopsis thaliana] &gt;gi|19310659|gb|AAL85060.1| putative remorin protein [Arabidopsis thaliana] &gt;gi|330255511|gb|AEC10605.1| Remori…
BnaAnng05950D	GSBRNA2T00071627001	chrAnn_random:6111352-6112677	up	0.462069	1	1.35908	7.38937e-05	1.76291	2.30709e-08	1.30363	0.000258664	0.577666	0.749941	3	NAC	AT5G08790.1	gi|31322568|gb|AAP35049.1|	NAC-domain protein 3 [Brassica napus]
BnaA08g23150D	GSBRNA2T00103000001	chrA08:16596054-16597595	up	0.822141	0.22979	2.25904	1.71067e-13	2.30231	1.36137e-13	1.14879	0.00330446	0.389873	1	14		AT1G17380.1	gi|21593242|gb|AAM65191.1|	unknown [Arabidopsis thaliana]
BnaC07g33190D	GSBRNA2T00031426001	chrC07:36514231-36515338	up	-1.62852	1	5.9751	1.44662e-08	5.37292	5.6394e-07	4.10661	1.79667e-05	1.89232	0.242305	8		AT4G11700.1	gi|297813033|ref|XP_002874400.1|	predicted protein [Arabidopsis lyrata subsp. lyrata] &gt;gi|297320237|gb|EFH50659.1| predicted protein [Arabidopsis lyrata subsp. lyrata]
BnaC06g31440D	GSBRNA2T00049709001	chrC06:32006969-32007292	up	-1.08209	1	4.49916	1.92038e-22	4.45477	1.06177e-25	2.68434	4.77098e-07	1.01071	0.663422	13		AT1G70420.1	gi|18409540|ref|NP_564988.1|	uncharacterized protein [Arabidopsis thaliana] &gt;gi|3176675|gb|AAC18798.1| F17O7.4 [Arabidopsis thaliana] &gt;gi|15010576|gb|AAK73947.1| At1g70420/F17O7_4 [Arabidopsis thaliana] &gt;gi|21700801|gb|AAM70524.1| At1g70420/F17O7_4 [Arabidopsis thaliana] &gt;gi|332196939|gb|AEE35060.1| uncharacterized protein AT1G70420 [Arabidopsis thaliana]
BnaA03g35520D	GSBRNA2T00137371001	chrA03:17345517-17348242	up	1.17456	0.165321	3.59024	2.50364e-17	3.81644	1.69729e-23	2.42899	1.05114e-08	1.1188	0.139648	13		AT3G19970.1	gi|18402437|ref|NP_566652.1|	uncharacterized protein [Arabidopsis thaliana] &gt;gi|11994772|dbj|BAB03162.1| unnamed protein product [Arabidopsis thaliana] &gt;gi|14532502|gb|AAK63979.1| AT3g19970/MZE19_2 [Arabidopsis thaliana] &gt;gi|30102458|gb|AAP21147.1| At3g19970/MZE19_2 [Arabidopsis thaliana] &gt;gi|332642793|gb|AEE76314.1| uncharacterized protein AT3G19970 [Arabidopsis thaliana]
BnaA01g09940D	GSBRNA2T00131419001	chrA01:4897671-4899199	up	0.222192	1	1.35079	7.17112e-08	2.63778	1.34177e-30	1.1411	1.85381e-05	0.550709	0.399753	3		0	#N/A	#N/A
BnaA08g23030D	GSBRNA2T00102985001	chrA08:16543546-16547586	up	0	1	3.85827	0.015339	4.23577	0.00287725	3.81998	0.0199555	1.53202	1	8		AT5G48770.1	gi|297842027|ref|XP_002888895.1|	predicted protein [Arabidopsis lyrata subsp. lyrata] &gt;gi|297334736|gb|EFH65154.1| predicted protein [Arabidopsis lyrata subsp. lyrata]
BnaC05g23070D	GSBRNA2T00108653001	chrC05:17114910-17115642	up	1.96859	0.754826	2.53943	0.0458318	4.91493	1.77428e-06	3.02075	0.0123936	0.92793	1	8		AT1G30160.2	gi|79318907|ref|NP_001031113.1|	uncharacterized protein [Arabidopsis thaliana] &gt;gi|50198787|gb|AAT70427.1| At1g30160 [Arabidopsis thaliana] &gt;gi|52421289|gb|AAU45214.1| At1g30160 [Arabidopsis thaliana] &gt;gi|332193066|gb|AEE31187.1| uncharacterized protein AT1G30160 [Arabidopsis thaliana]
BnaC04g23800D	GSBRNA2T00110288001	chrC04:24807655-24809066	up	0.956191	0.145923	1.74768	2.07847e-06	2.28455	2.89545e-11	1.53384	8.05596e-05	0.597563	0.84461	3		AT3G58150.1	gi|51968856|dbj|BAD43120.1|	putative protein [Arabidopsis thaliana]
BnaA01g16310D	GSBRNA2T00149467001	chrA01:8409464-8411476	up	0.616797	1	2.29895	2.66889e-08	1.92128	6.0249e-06	2.01253	4.1335e-06	0.659665	0.927532	3		AT4G27280.1	gi|297792903|ref|XP_002864336.1|	pinoid-binding protein 1 [Arabidopsis lyrata subsp. lyrata] &gt;gi|297310171|gb|EFH40595.1| pinoid-binding protein 1 [Arabidopsis lyrata subsp. lyrata]
BnaC03g06000D	GSBRNA2T00140346001	chrC03:2916506-2919802	up	1.18341	0.307136	3.54046	5.41979e-22	3.5095	4.71005e-23	1.6269	9.69828e-05	0.102912	1	5		AT5G13700.1	gi|15240690|ref|NP_196874.1|	polyamine oxidase 1 [Arabidopsis thaliana] &gt;gi|75171808|sp|Q9FNA2.1|PAO1_ARATH RecName: Full=Polyamine oxidase 1; Short=AtPAO1; AltName: Full=N(1)-acetylpolyamine oxidase; AltName: Full=Spermine oxidase &gt;gi|9758036|dbj|BAB08697.1| polyamine oxidase [Arabidopsis thaliana] &gt;gi|111074208|gb|ABH04477.1| At5g13700 [Arabidopsis thaliana] &gt;gi|332004546|gb|AED91929.1| polyamine oxidase 1 [Ara…
BnaC06g30250D	GSBRNA2T00066288001	chrC06:31052791-31053827	up	0.844551	1	5.36504	4.33884e-26	4.66419	7.01106e-26	3.19616	2.93474e-11	0.236621	1	13		AT4G39670.1	gi|30692434|ref|NP_195677.2|	glycolipid transfer protein [Arabidopsis thaliana] &gt;gi|22022510|gb|AAM83214.1| AT4g39670/T19P19_60 [Arabidopsis thaliana] &gt;gi|23308251|gb|AAN18095.1| At4g39670/T19P19_60 [Arabidopsis thaliana] &gt;gi|332661701|gb|AEE87101.1| glycolipid transfer protein [Arabidopsis thaliana]
BnaC05g05230D	GSBRNA2T00032109001	chrC05:2537081-2537339	up	0	1	4.0381	0.000141098	2.37739	0.0406371	2.47144	0.0327085	0.964523	1	5		AT5G02220.1	gi|8778541|gb|AAF79549.1|AC022464_7	F22G5.11 [Arabidopsis thaliana]
BnaA06g35960D	GSBRNA2T00054722001	chrA06:23604412-23611574	up	-0.37801	1	4.5663	3.57419e-09	5.81827	8.77506e-18	3.8879	6.508e-07	1.07886	1	14		AT5G46450.1	gi|227438255|gb|ACP30617.1|	disease resistance protein [Brassica rapa subsp. pekinensis]
BnaC07g27290D	GSBRNA2T00143104001	chrC07:32853456-32854340	up	0	1	5.61689	1.02247e-07	5.84335	1.95384e-07	3.8396	0.00748548	2.03118	0.899647	13	M-type_MADS	AT5G38620.1	gi|15240962|ref|NP_198678.1|	MADS-box protein AGL73 [Arabidopsis thaliana] &gt;gi|10176830|dbj|BAB10152.1| MADS-box protein-like [Arabidopsis thaliana] &gt;gi|32402438|gb|AAN52801.1| MADS-box protein AGL73 [Arabidopsis thaliana] &gt;gi|332006959|gb|AED94342.1| MADS-box protein AGL73 [Arabidopsis thaliana]
BnaCnng25240D	GSBRNA2T00010850001	chrCnn_random:23810283-23810952	up	1.22965	1	4.58235	0.000837329	4.99736	0.000106818	3.98206	0.00990956	0.691686	1	13		AT4G05350.1	gi|297813749|ref|XP_002874758.1|	zinc finger family protein [Arabidopsis lyrata subsp. lyrata] &gt;gi|297320595|gb|EFH51017.1| zinc finger family protein [Arabidopsis lyrata subsp. lyrata]
BnaC01g18290D	GSBRNA2T00157469001	chrC01:12735025-12737209	up	1.33504	0.497665	5.07219	1.04964e-06	4.77011	1.41352e-09	3.29933	0.00193702	-0.954906	1	14		AT4G26220.1	gi|18416703|ref|NP_567739.1|	putative caffeoyl-CoA O-methyltransferase [Arabidopsis thaliana] &gt;gi|30580368|sp|Q9C5D7.1|CAMT3_ARATH RecName: Full=Probable caffeoyl-CoA O-methyltransferase At4g26220; AltName: Full=Trans-caffeoyl-CoA 3-O-methyltransferase; Short=CCoAMT; Short=CCoAOMT &gt;gi|13430810|gb|AAK26027.1|AF360317_1 putative caffeoyl-CoA O-methyltransferase [Arabidopsis thaliana] &gt;gi|15810549|gb|AAL07162.1| putati…
BnaA03g02150D	GSBRNA2T00129657001	chrA03:979454-980759	up	0.151959	1	1.07824	0.0143394	2.99412	2.32518e-10	2.76921	0.000720363	-0.0278644	1	9		AT5G07610.1	gi|38260634|gb|AAR15451.1|	F-box protein [Arabidopsis arenosa]
BnaA01g09200D	GSBRNA2T00131329001	chrA01:4484497-4484881	up	1.23336	0.884895	5.55762	5.14846e-19	3.20883	1.41721e-07	2.14277	0.00375971	1.02244	0.853804	5		AT4G18422.1	gi|238480836|ref|NP_001154252.1|	uncharacterized protein [Arabidopsis thaliana] &gt;gi|332658643|gb|AEE84043.1| uncharacterized protein AT4G18422 [Arabidopsis thaliana]
BnaA08g04620D	GSBRNA2T00059301001	chrA08:4379805-4381218	up	0.483121	0.599159	1.16438	4.53098e-07	1.75125	2.70454e-16	1.05834	1.07396e-05	0.243857	1	3	bZIP	AT1G42990.1	gi|15217559|ref|NP_174998.1|	bZIP transcription factor 60 [Arabidopsis thaliana] &gt;gi|75268255|sp|Q9C7S0.1|BZI60_ARATH RecName: Full=bZIP transcription factor 60; Short=AtbZIP60 &gt;gi|12323059|gb|AAG51519.1|AC068324_7 bZIP transcription factor, putative [Arabidopsis thaliana] &gt;gi|15028323|gb|AAK76638.1| putative bZIP transcription factor [Arabidopsis thaliana] &gt;gi|22136790|gb|AAM91739.1| putative bZIP transcription …
BnaC02g09650D	GSBRNA2T00059109001	chrC02:5336532-5336829	up	0.41169	1	4.49149	2.50255e-06	5.76502	1.6406e-09	4.45939	7.95259e-05	-0.91516	1	13		AT5G22545.1	gi|22326992|ref|NP_680209.1|	uncharacterized protein [Arabidopsis thaliana] &gt;gi|26452852|dbj|BAC43505.1| unknown protein [Arabidopsis thaliana] &gt;gi|28973519|gb|AAO64084.1| unknown protein [Arabidopsis thaliana] &gt;gi|332005656|gb|AED93039.1| uncharacterized protein AT5G22545 [Arabidopsis thaliana]
BnaC08g38890D	GSBRNA2T00136638001	chrC08:34925180-34925809	up	0.929098	0.000431234	1.06694	3.04025e-06	1.12376	2.55852e-06	1.44655	6.08256e-10	0.859994	0.00157302	3		AT1G15400.3	gi|145323904|ref|NP_001077541.1|	uncharacterized protein [Arabidopsis thaliana] &gt;gi|172045782|sp|Q9XI29.2|Y1540_ARATH RecName: Full=Uncharacterized protein At1g15400 &gt;gi|332191197|gb|AEE29318.1| uncharacterized protein AT1G15400 [Arabidopsis thaliana]
BnaA09g12330D	GSBRNA2T00088328001	chrA09:6487065-6487630	up	0.253281	1	4.03405	2.08386e-16	1.49898	0.0123457	1.87307	0.00638149	0.0694199	1	14		0	#N/A	#N/A
BnaC02g11480D	GSBRNA2T00114895001	chrC02:6800711-6801745	up	1.96803	0.543176	3.98598	3.16496e-05	3.55573	0.000249129	3.334	0.00154051	2.32573	0.163976	13		AT5G57560.1	gi|401466646|gb|AFP93557.1|	xyloglucan endotransglycosylase/hydrolase 1 [Neolamarckia cadamba] &gt;gi|472405718|gb|AGI42455.1| xyloglucan endotransglycosylase/hydrolase [Neolamarckia cadamba] &gt;gi|472405734|gb|AGI42463.1| xyloglucan endotransglycosylase/hydrolase [Neolamarckia cadamba]
BnaC02g37390D	GSBRNA2T00117591001	chrC02:40301121-40301601	up	-0.407101	1	4.29313	1.97523e-07	7.10688	4.28823e-14	3.65379	0.00822953	2.80043	0.231376	13		AT5G67150.1	gi|15240227|ref|NP_201516.1|	HXXXD-type acyl-transferase-like protein [Arabidopsis thaliana] &gt;gi|10177602|dbj|BAB10949.1| anthranilate N-hydroxycinnamoyl/benzoyltransferase-like protein [Arabidopsis thaliana] &gt;gi|17381222|gb|AAL36423.1| putative anthranilate N-hydroxycinnamoyl/benzoyltransferase [Arabidopsis thaliana] &gt;gi|21436437|gb|AAM51419.1| putative anthranilate N-hydroxycinnamoyl/benzoyltransferase [Arabidopsi…
BnaCnng43030D	GSBRNA2T00040864001	chrCnn_random:42164695-42166582	up	0.692445	1	4.09445	3.56783e-08	8.21794	1.0622e-17	6.16244	2.40823e-09	3.13197	0.0746496	13		AT1G63450.1	gi|145337133|ref|NP_176534.2|	xyloglucan-specific galacturonosyltransferase [Arabidopsis thaliana] &gt;gi|6633849|gb|AAF19708.1|AC008047_15 F2K11.17 [Arabidopsis thaliana] &gt;gi|332195980|gb|AEE34101.1| xyloglucan-specific galacturonosyltransferase [Arabidopsis thaliana] &gt;gi|591402334|gb|AHL38894.1| glycosyltransferase, partial [Arabidopsis thaliana]
BnaC08g14190D	GSBRNA2T00012819001	chrC08:19061968-19064023	up	0	1	5.89958	7.51946e-08	7.15294	7.61726e-12	3.19519	0.00918815	2.4615	0.52045	13		AT1G10340.1	gi|18391143|ref|NP_563867.1|	ankyrin repeat-containing protein [Arabidopsis thaliana] &gt;gi|4914336|gb|AAD32884.1|AC005489_22 F14N23.22 [Arabidopsis thaliana] &gt;gi|13937240|gb|AAK50112.1|AF372975_1 At1g10340/F14N23_22 [Arabidopsis thaliana] &gt;gi|19548017|gb|AAL87372.1| At1g10340/F14N23_22 [Arabidopsis thaliana] &gt;gi|332190446|gb|AEE28567.1| ankyrin repeat-containing protein [Arabidopsis thaliana]
BnaC02g05720D	GSBRNA2T00151789001	chrC02:2981943-2982612	up	1.23235	0.366285	3.31265	2.26183e-11	2.95024	9.6683e-09	1.74739	0.00549847	0.953428	0.82549	13		AT5G14730.1	gi|6016710|gb|AAF01536.1|AC009325_6	unknown protein [Arabidopsis thaliana]
BnaA01g00820D	GSBRNA2T00121533001	chrA01:470488-473270	up	1.36801	1	4.2148	0.000460281	3.99648	0.000284659	3.31177	0.00107078	-0.469084	1	5		AT4G37070.2	gi|30690843|ref|NP_849511.1|	patatin-related phospholipase A [Arabidopsis thaliana] &gt;gi|75097754|sp|O23179.2|PLP1_ARATH RecName: Full=Patatin-like protein 1; Short=AtPLP1; AltName: Full=Patatin-related phospholipase A IIgamma; Short=pPLAIIg; AltName: Full=Phospholipase A IVA; Short=AtPLAIVA &gt;gi|4006869|emb|CAB16787.1| patatin-like protein [Arabidopsis thaliana] &gt;gi|7270656|emb|CAB80373.1| patatin-like protein [Arabi…
BnaC05g03070D	GSBRNA2T00002819001	chrC05:1470783-1475934	up	1.19953	1	5.51226	4.79891e-08	5.19365	2.68825e-07	3.72981	0.0105961	2.12397	0.810682	13		AT2G33060.1	gi|357438989|ref|XP_003589771.1|	LRR-kinase protein [Medicago truncatula] &gt;gi|355478819|gb|AES60022.1| LRR-kinase protein [Medicago truncatula]
BnaC03g32420D	GSBRNA2T00153576001	chrC03:19916184-19921867	up	0.94379	0.000140163	4.08035	1.07051e-110	5.17928	6.22433e-160	2.67355	3.09986e-36	0.852345	0.00251903	13	NAC	AT3G01590.1	gi|18395868|ref|NP_566143.1|	galactose mutarotase-like superfamily protein [Arabidopsis thaliana] &gt;gi|30678376|ref|NP_850493.1| galactose mutarotase-like superfamily protein [Arabidopsis thaliana] &gt;gi|6016717|gb|AAF01543.1|AC009325_13 unknown protein [Arabidopsis thaliana] &gt;gi|15810277|gb|AAL07026.1| unknown protein [Arabidopsis thaliana] &gt;gi|20258973|gb|AAM14202.1| unknown protein [Arabidopsis thaliana] &gt;gi|2…
BnaC06g37190D	GSBRNA2T00147771001	chrC06:35360755-35361538	up	0	1	6.08102	4.39112e-07	5.24097	2.50312e-05	3.48017	0.0383215	0.407032	1	13		AT1G76430.1	gi|15223045|ref|NP_177769.1|	putative inorganic phosphate transporter 1-9 [Arabidopsis thaliana] &gt;gi|75313014|sp|Q9S735.1|PHT19_ARATH RecName: Full=Probable inorganic phosphate transporter 1-9; Short=AtPht1;9; AltName: Full=H(+)/Pi cotransporter &gt;gi|6554476|gb|AAF16658.1|AC012394_7 putative phosphate transporter; 23587-26346 [Arabidopsis thaliana] &gt;gi|12323970|gb|AAG51941.1|AC015450_2 putative phosphate transporter;…
BnaC03g58080D	GSBRNA2T00049994001	chrC03:47491420-47492339	up	1.04333	1	4.83036	8.43723e-12	2.63681	2.7675e-05	1.93624	0.0210654	1.16146	0.725413	5	C2H2	AT1G27730.1	gi|6693033|gb|AAF24959.1|AC012375_22	T22C5.18 [Arabidopsis thaliana]
BnaC02g39730D	GSBRNA2T00028863001	chrC02:42695371-42696997	up	0.183571	1	1.90641	1.46885e-16	2.60154	3.75471e-30	1.41606	4.9887e-07	0.831101	0.05393	13		AT5G27460.1	gi|15240937|ref|NP_198098.1|	pentatricopeptide repeat-containing protein [Arabidopsis thaliana] &gt;gi|122214236|sp|Q3E911.1|PP400_ARATH RecName: Full=Pentatricopeptide repeat-containing protein At5g27460 &gt;gi|332006308|gb|AED93691.1| pentatricopeptide repeat-containing protein [Arabidopsis thaliana]
BnaAnng41640D	GSBRNA2T00033930001	chrAnn_random:48242875-48243220	up	1.91751	0.601956	8.0824	6.71059e-20	6.91927	8.17954e-29	2.82107	5.1069e-06	1.62852	0.118803	13		AT5G45630.1	gi|15242453|ref|NP_199376.1|	uncharacterized protein [Arabidopsis thaliana] &gt;gi|9758667|dbj|BAB09206.1| unnamed protein product [Arabidopsis thaliana] &gt;gi|332007895|gb|AED95278.1| uncharacterized protein AT5G45630 [Arabidopsis thaliana]
BnaC03g54940D	GSBRNA2T00000566001	chrC03:43284668-43285508	up	0.896901	1	3.61939	2.11147e-09	2.55103	6.90093e-05	1.9821	0.00984135	1.49889	0.226663	14		AT3G44260.1	gi|15229916|ref|NP_190012.1|	putative CCR4-associated factor 1 [Arabidopsis thaliana] &gt;gi|75335618|sp|Q9LXM2.1|CAF1I_ARATH RecName: Full=Probable CCR4-associated factor 1 homolog 9 &gt;gi|7649377|emb|CAB88994.1| CCR4-associated factor 1-like protein [Arabidopsis thaliana] &gt;gi|15292829|gb|AAK92783.1| putative CCR4-associated factor 1 [Arabidopsis thaliana] &gt;gi|21436313|gb|AAM51295.1| putative CCR4-associated factor 1…
BnaC03g19390D	GSBRNA2T00132373001	chrC03:10073682-10078288	up	-0.56387	1	4.55814	0.00042183	6.12522	9.84742e-08	4.65306	0.000398852	3.15441	0.0533176	8		AT5G45220.1	gi|15242337|ref|NP_199335.1|	TIR-NBS-LRR class disease resistance protein [Arabidopsis thaliana] &gt;gi|9759607|dbj|BAB11395.1| unnamed protein product [Arabidopsis thaliana] &gt;gi|332007835|gb|AED95218.1| TIR-NBS-LRR class disease resistance protein [Arabidopsis thaliana]
BnaC02g47790D	GSBRNA2T00007721001	chrC02_random:3928859-3930307	up	1.12293	0.843677	3.31255	5.30124e-14	4.13214	4.55743e-22	2.07437	6.63942e-06	0.50763	1	5		AT2G02240.1	gi|42570651|ref|NP_973399.1|	F-box domain protein MEE66 [Arabidopsis thaliana] &gt;gi|122213648|sp|Q3E6P4.1|FB95_ARATH RecName: Full=F-box protein At2g02240 &gt;gi|330250466|gb|AEC05560.1| F-box protein [Arabidopsis thaliana]
BnaC09g31910D	GSBRNA2T00009718001	chrC09:34866311-34867332	up	0	1	4.0571	0.000218975	3.96481	0.000276615	5.31166	8.67172e-06	0.323285	1	13		AT5G55350.1	gi|15240497|ref|NP_200346.1|	putative long-chain-alcohol O-fatty-acyltransferase 4 [Arabidopsis thaliana] &gt;gi|75333943|sp|Q9FJ75.1|WAXS4_ARATH RecName: Full=Probable long-chain-alcohol O-fatty-acyltransferase 4; AltName: Full=Wax synthase 4 &gt;gi|9758167|dbj|BAB08552.1| wax synthase-like protein [Arabidopsis thaliana] &gt;gi|67633884|gb|AAY78866.1| membrane bound O-acyl transferase family protein [Arabidopsis thaliana] &…
BnaA06g25970D	GSBRNA2T00147408001	chrA06:17952513-17953864	up	1.1208	0.528492	1.79939	0.0107363	3.75529	9.13066e-10	3.02019	0.0112958	-0.965308	1	14		AT5G66070.1	gi|297797783|ref|XP_002866776.1|	zinc finger family protein [Arabidopsis lyrata subsp. lyrata] &gt;gi|297312611|gb|EFH43035.1| zinc finger family protein [Arabidopsis lyrata subsp. lyrata]
BnaC06g32670D	GSBRNA2T00103209001	chrC06:32786064-32788006	up	0.316042	1	1.19761	0.0117527	1.30887	0.00218895	1.17039	0.0196684	0.113021	1	3		AT1G71697.1	gi|12323732|gb|AAG51828.1|AC016163_17	putative choline kinase; 4535-2895 [Arabidopsis thaliana]
BnaC08g42470D	GSBRNA2T00019278001	chrC08:36664171-36664913	up	0.549652	1	3.81599	1.8634e-07	4.17137	2.40452e-08	3.11574	0.00144495	1.99412	0.325436	14		AT1G09950.1	gi|18406255|ref|NP_564730.1|	protein ZW2 [Arabidopsis thaliana] &gt;gi|8979941|gb|AAF82255.1|AC008051_6 Identical to gene ZW2 from Arabidopsis thaliana gb|AB028196 [Arabidopsis thaliana] &gt;gi|6520154|dbj|BAA87938.1| ZW2 [Arabidopsis thaliana] &gt;gi|94442517|gb|ABF19046.1| At1g58330 [Arabidopsis thaliana] &gt;gi|332195415|gb|AEE33536.1| transcription factor-like protein [Arabidopsis thaliana]
BnaA10g25370D	GSBRNA2T00136309001	chrA10:16336735-16339781	up	-0.138598	1	4.18635	7.6003e-12	3.06982	1.27265e-09	1.66648	0.00374176	0.532642	1	5		AT5G04890.1	gi|302608974|emb|CBW45863.1|	RTM2 protein [Arabidopsis thaliana]
BnaA05g24670D	GSBRNA2T00104831001	chrA05:18395319-18395561	up	0.115253	1	3.47439	0.0113483	3.88187	0.000114891	3.23318	0.0316937	1.93851	0.704684	8		AT3G14860.2	gi|42572439|ref|NP_974315.1|	NHL domain-containing protein [Arabidopsis thaliana] &gt;gi|332642057|gb|AEE75578.1| NHL domain-containing protein [Arabidopsis thaliana]
BnaC09g50100D	GSBRNA2T00106924001	chrC09:48101988-48102512	up	1.69831	1	4.07371	2.45292e-06	3.14586	0.000119624	2.11071	2.90464e-05	0.976861	0.413144	2		AT5G05220.1	gi|18414826|ref|NP_568151.1|	uncharacterized protein [Arabidopsis thaliana] &gt;gi|17386124|gb|AAL38608.1|AF446875_1 AT5g05220/K18I23_2 [Arabidopsis thaliana] &gt;gi|15450647|gb|AAK96595.1| AT5g05220/K18I23_2 [Arabidopsis thaliana] &gt;gi|332003460|gb|AED90843.1| uncharacterized protein AT5G05220 [Arabidopsis thaliana]
BnaC02g47880D	GSBRNA2T00044096001	chrC02_random:3985651-3988687	up	1.31077	1	4.94618	1.23104e-25	5.3229	1.10673e-40	1.96458	2.04413e-06	0.481617	1	5		AT2G02250.1	gi|186498740|ref|NP_178332.2|	phloem protein 2-B2 [Arabidopsis thaliana] &gt;gi|334302847|sp|Q9ZVR5.2|PP2B2_ARATH RecName: Full=Putative F-box protein PP2-B2; AltName: Full=Protein PHLOEM PROTEIN 2-LIKE B2; Short=AtPP2-B2 &gt;gi|330250467|gb|AEC05561.1| phloem protein 2-B2 [Arabidopsis thaliana]
BnaC06g21240D	GSBRNA2T00131749001	chrC06:23250063-23251811	up	-0.324123	1	5.4528	5.33061e-13	3.91421	8.55949e-10	2.49581	0.0187276	-1.55462	0.348523	13		AT1G76970.1	gi|297842465|ref|XP_002889114.1|	VHS domain-containing protein [Arabidopsis lyrata subsp. lyrata] &gt;gi|297334955|gb|EFH65373.1| VHS domain-containing protein [Arabidopsis lyrata subsp. lyrata]
BnaC07g28420D	GSBRNA2T00133731001	chrC07:33548452-33551213	up	2.03868	0.121915	4.3681	6.35952e-18	2.94961	4.21778e-10	2.24728	0.000422738	0.345423	1	13		AT5G26920.1	gi|79522180|ref|NP_198044.2|	Cam-binding protein 60-like G [Arabidopsis thaliana] &gt;gi|332006243|gb|AED93626.1| Cam-binding protein 60-like G [Arabidopsis thaliana]
BnaA03g32650D	GSBRNA2T00137723001	chrA03:15772131-15774608	up	0.0834579	1	3.37872	4.40595e-09	4.53997	3.20897e-17	2.5313	7.14338e-05	1.20415	0.559478	13		AT3G13080.2	gi|321160801|gb|ADW66590.1|	multidrug resistace protein [Hirschfeldia incana]
BnaC04g34070D	GSBRNA2T00108165001	chrC04:35554345-35555302	up	-1.16648	1	4.59854	0.000953219	4.01271	0.00315703	4.14434	0.00665841	3.43798	0.0988297	8		0	#N/A	#N/A
BnaC03g08810D	GSBRNA2T00140679001	chrC03:4137563-4139307	up	1.10162	1	5.48081	2.55503e-24	1.70344	0.00126056	2.86844	6.86607e-09	1.00432	0.492509	5		AT5G18130.1	gi|15238744|ref|NP_197314.1|	uncharacterized protein [Arabidopsis thaliana] &gt;gi|9758895|dbj|BAB09471.1| unnamed protein product [Arabidopsis thaliana] &gt;gi|14532802|gb|AAK64182.1| unknown protein [Arabidopsis thaliana] &gt;gi|19310745|gb|AAL85103.1| unknown protein [Arabidopsis thaliana] &gt;gi|332005128|gb|AED92511.1| uncharacterized protein AT5G18130 [Arabidopsis thaliana]
BnaA08g15860D	GSBRNA2T00151000001	chrA08:13144406-13147534	up	3.10578	0.173861	6.14155	2.04516e-08	4.26739	1.94565e-06	3.77487	0.007527	0.651466	1	13		AT4G37900.1	gi|15235738|ref|NP_195503.1|	uncharacterized protein [Arabidopsis thaliana] &gt;gi|4467096|emb|CAB37530.1| putative protein [Arabidopsis thaliana] &gt;gi|7270773|emb|CAB80455.1| putative protein [Arabidopsis thaliana] &gt;gi|332661451|gb|AEE86851.1| uncharacterized protein AT4G37900 [Arabidopsis thaliana]
BnaC03g48310D	GSBRNA2T00062131001	chrC03:33287248-33288900	up	0	1	7.22302	2.1604e-12	8.38231	6.44618e-17	4.46556	0.000270133	2.39598	0.549267	13		AT5G66890.1	gi|297794321|ref|XP_002865045.1|	predicted protein [Arabidopsis lyrata subsp. lyrata] &gt;gi|297310880|gb|EFH41304.1| predicted protein [Arabidopsis lyrata subsp. lyrata]
BnaA02g34100D	GSBRNA2T00047513001	chrA02:24378233-24380291	up	0	1	3.91777	0.0091607	2.99319	0.0223404	3.94664	0.0102	2.73739	0.416426	8		AT5G41770.1	gi|30693892|ref|NP_198992.2|	putative crooked neck protein / cell cycle protein [Arabidopsis thaliana] &gt;gi|332007343|gb|AED94726.1| putative crooked neck protein / cell cycle protein [Arabidopsis thaliana]
BnaA02g27300D	GSBRNA2T00093587001	chrA02:20151749-20152831	up	0.999679	1	2.52277	0.0119346	4.96564	1.17476e-09	3.31279	0.000285204	1.3684	0.845471	8		AT2G03760.1	gi|3420006|gb|AAC63112.1|	steroid sulfotransferase 2 [Brassica napus]
BnaC08g39900D	GSBRNA2T00136520001	chrC08:35358053-35359648	up	1.71753	0.217026	3.31402	6.05841e-11	4.15031	7.26466e-26	1.07451	0.0215397	0.902913	0.149629	5		AT1G14100.1	gi|145323884|ref|NP_001077531.1|	fucosyltransferase 8 [Arabidopsis thaliana] &gt;gi|334302812|sp|Q9XI78.2|FUT8_ARATH RecName: Full=Probable fucosyltransferase 8; Short=AtFUT8 &gt;gi|332190985|gb|AEE29106.1| fucosyltransferase 8 [Arabidopsis thaliana] &gt;gi|591402440|gb|AHL38947.1| glycosyltransferase, partial [Arabidopsis thaliana]
BnaC07g24620D	GSBRNA2T00139437001	chrC07:30822121-30822463	up	-0.841681	1	5.78337	8.28996e-12	3.71047	1.27596e-07	3.19155	0.00351952	2.11691	0.382632	13		AT3G27630.1	gi|116830531|gb|ABK28223.1|	unknown [Arabidopsis thaliana]
BnaC03g16540D	GSBRNA2T00024565001	chrC03:8416170-8417184	up	0.611078	1	2.61653	5.74004e-09	1.90633	2.11094e-05	1.45253	0.0136087	0.806303	0.834986	13		AT2G30020.1	gi|312282313|dbj|BAJ34022.1|	unnamed protein product [Thellungiella halophila]
BnaCnng42440D	GSBRNA2T00039545001	chrCnn_random:41551261-41552356	up	0	1	4.60556	0.000336999	6.33236	2.46278e-08	4.54292	0.000614564	3.45354	0.0653581	8		AT5G54330.1	gi|15239672|ref|NP_200266.1|	uncharacterized protein [Arabidopsis thaliana] &gt;gi|9758947|dbj|BAB09334.1| unnamed protein product [Arabidopsis thaliana] &gt;gi|332009126|gb|AED96509.1| uncharacterized protein AT5G54550 [Arabidopsis thaliana]
BnaA03g47300D	GSBRNA2T00093602001	chrA03:24237529-24238589	up	-0.525061	1	2.87747	5.79043e-08	3.70065	2.04468e-11	3.50677	2.4538e-05	2.6568	0.157421	14		AT4G25330.1	gi|30686844|ref|NP_194263.2|	uncharacterized protein [Arabidopsis thaliana] &gt;gi|22136674|gb|AAM91656.1| unknown protein [Arabidopsis thaliana] &gt;gi|332659642|gb|AEE85042.1| uncharacterized protein AT4G25330 [Arabidopsis thaliana]
BnaCnng18160D	GSBRNA2T00093833001	chrCnn_random:16936989-16938582	up	-1.19598	1	4.36003	0.00168057	5.07064	2.92473e-05	3.86768	0.0125269	1.2294	1	8		AT1G11770.1	gi|186478386|ref|NP_172642.3|	FAD-binding and BBE domain-containing protein [Arabidopsis thaliana] &gt;gi|4835780|gb|AAD30246.1|AC007296_7 Strong similarity to gb|AF049347 berberine bridge enzyme from Berberis stolonifera [Arabidopsis thaliana] &gt;gi|332190662|gb|AEE28783.1| FAD-binding and BBE domain-containing protein [Arabidopsis thaliana]
BnaC08g13060D	GSBRNA2T00104601001	chrC08:18099391-18099610	up	2.09009	1	4.56911	9.10976e-05	4.60249	4.46669e-05	3.8411	0.0117024	0.182929	1	13		AT4G28460.1	gi|116830607|gb|ABK28261.1|	unknown [Arabidopsis thaliana]
BnaC03g23130D	GSBRNA2T00019073001	chrC03:12822611-12823525	up	0.32171	1	2.03707	1.70553e-08	3.22283	4.66114e-21	1.9299	7.34694e-07	0.118817	1	13		AT2G27030.3	gi|460411709|ref|XP_004251248.1|	PREDICTED: calmodulin-like isoform 1 [Solanum lycopersicum]
BnaA06g38950D	GSBRNA2T00087127001	chrA06_random:1037202-1038178	up	0.862499	1	3.35847	4.80443e-08	2.42793	0.000220929	2.18289	0.00282175	1.54176	0.193154	14		AT3G44260.1	gi|15229916|ref|NP_190012.1|	putative CCR4-associated factor 1 [Arabidopsis thaliana] &gt;gi|75335618|sp|Q9LXM2.1|CAF1I_ARATH RecName: Full=Probable CCR4-associated factor 1 homolog 9 &gt;gi|7649377|emb|CAB88994.1| CCR4-associated factor 1-like protein [Arabidopsis thaliana] &gt;gi|15292829|gb|AAK92783.1| putative CCR4-associated factor 1 [Arabidopsis thaliana] &gt;gi|21436313|gb|AAM51295.1| putative CCR4-associated factor 1…
BnaC06g43940D	GSBRNA2T00081462001	chrC06_random:3312288-3313185	up	0.443377	1	3.91505	9.05058e-10	3.65189	1.00581e-08	2.13158	0.00874043	1.03592	0.92638	13		AT1G73540.1	gi|297842101|ref|XP_002888932.1|	predicted protein [Arabidopsis lyrata subsp. lyrata] &gt;gi|297334773|gb|EFH65191.1| predicted protein [Arabidopsis lyrata subsp. lyrata]
BnaA02g35330D	GSBRNA2T00028019001	chrA02_random:180679-181741	up	2.02637	0.0573651	4.1915	1.26973e-12	4.1723	1.55885e-13	2.79174	1.34137e-05	1.65666	0.119164	13		AT5G57560.1	gi|401466646|gb|AFP93557.1|	xyloglucan endotransglycosylase/hydrolase 1 [Neolamarckia cadamba] &gt;gi|472405718|gb|AGI42455.1| xyloglucan endotransglycosylase/hydrolase [Neolamarckia cadamba] &gt;gi|472405734|gb|AGI42463.1| xyloglucan endotransglycosylase/hydrolase [Neolamarckia cadamba]
BnaC07g18360D	GSBRNA2T00067054001	chrC07:24946044-24947951	up	-0.367232	1	3.32256	0.0244008	3.45084	0.00639874	3.58512	0.0219732	2.85465	0.280664	14		AT5G45340.1	gi|30694740|ref|NP_851136.1|	abscisic acid 8&apos;-hydroxylase 3 [Arabidopsis thaliana] &gt;gi|75309080|sp|Q9FH76.1|ABAH3_ARATH RecName: Full=Abscisic acid 8&apos;-hydroxylase 3; Short=ABA 8&apos;-hydroxylase 3; AltName: Full=Cytochrome P450 707A3 &gt;gi|10177005|dbj|BAB10255.1| cytochrome P450 [Arabidopsis thaliana] &gt;gi|18086490|gb|AAL57698.1| AT5g45340/K9E15_12 [Arabidopsis thaliana] &gt;gi|20857158|gb|AAM26703.1| AT5g4…
BnaC04g40940D	GSBRNA2T00105168001	chrC04:41735208-41737835	up	2.69263	0.280044	5.31906	7.89249e-10	6.96174	3.18019e-17	4.89364	6.86607e-09	1.89303	0.270438	13	WRKY	AT4G22070.1	gi|430218932|gb|AGA37242.1|	WRKY transcription factor 31.1 [Brassica napus]
BnaCnng47010D	GSBRNA2T00046556001	chrCnn_random:46467651-46468014	up	0	1	4.62255	0.000316914	4.88869	1.60681e-05	4.86653	0.000145087	1.75399	1	13		AT5G54550.1	gi|15239672|ref|NP_200266.1|	uncharacterized protein [Arabidopsis thaliana] &gt;gi|9758947|dbj|BAB09334.1| unnamed protein product [Arabidopsis thaliana] &gt;gi|332009126|gb|AED96509.1| uncharacterized protein AT5G54550 [Arabidopsis thaliana]
BnaA03g53860D	GSBRNA2T00043249001	chrA03:28425196-28427930	up	-1.58961	1	2.90927	0.0002793	1.5048	0.0478756	1.53288	0.0365543	0.623894	1	5		0	#N/A	#N/A
BnaA01g32300D	GSBRNA2T00024980001	chrA01:21758451-21760950	up	1.24244	0.827492	2.72778	1.60935e-06	3.72232	1.3193e-10	2.71639	0.000262669	1.30954	0.899877	13		AT3G08720.2	gi|15231959|ref|NP_187484.1|	serine/threonine protein kinase 2 [Arabidopsis thaliana] &gt;gi|30680612|ref|NP_850543.1| serine/threonine protein kinase 2 [Arabidopsis thaliana] &gt;gi|21431798|sp|Q39030.2|KPK2_ARATH RecName: Full=Serine/threonine-protein kinase AtPK2/AtPK19; AltName: Full=Ribosomal-protein S6 kinase homolog 2 &gt;gi|12322721|gb|AAG51345.1|AC012562_6 putative ribosomal-protein S6 kinase (ATPK19); 61330-59548 […
BnaC09g07700D	GSBRNA2T00134915001	chrC09:4801619-4803257	up	1.10995	1	8.04261	2.49289e-17	8.11619	1.40662e-24	4.21271	5.35063e-06	3.03818	0.0860561	13		AT5G66890.1	gi|297794321|ref|XP_002865045.1|	predicted protein [Arabidopsis lyrata subsp. lyrata] &gt;gi|297310880|gb|EFH41304.1| predicted protein [Arabidopsis lyrata subsp. lyrata]
BnaC05g46300D	GSBRNA2T00119975001	chrC05:41854043-41855226	up	0.561482	1	2.61883	1.30373e-07	2.82388	1.89899e-08	2.86825	7.02637e-06	0.90858	1	14		AT3G05490.1	gi|18397246|ref|NP_566253.1|	protein RALF-like 22 [Arabidopsis thaliana] &gt;gi|75192005|sp|Q9MA62.1|RLF22_ARATH RecName: Full=Protein RALF-like 22; Flags: Precursor &gt;gi|7596763|gb|AAF64534.1| unknown protein [Arabidopsis thaliana] &gt;gi|21617970|gb|AAM67020.1| RALF precursor [Arabidopsis thaliana] &gt;gi|27754284|gb|AAO22595.1| unknown protein [Arabidopsis thaliana] &gt;gi|88011088|gb|ABD38901.1| At3g05490 [Arabidopsis …
BnaA03g23110D	GSBRNA2T00138733001	chrA03:11018479-11019613	up	0	1	4.22688	7.20205e-05	6.57245	1.7382e-09	3.79167	0.00871535	2.49836	0.525152	13		AT2G21640.1	gi|15226603|ref|NP_179758.1|	uncharacterized oxidative stress response protein [Arabidopsis thaliana] &gt;gi|4567226|gb|AAD23641.1| unknown protein [Arabidopsis thaliana] &gt;gi|26452867|dbj|BAC43512.1| unknown protein [Arabidopsis thaliana] &gt;gi|28973487|gb|AAO64068.1| unknown protein [Arabidopsis thaliana] &gt;gi|330252112|gb|AEC07206.1| uncharacterized protein AT2G21640 [Arabidopsis thaliana]
BnaC09g03790D	GSBRNA2T00145952001	chrC09:2144048-2145017	up	0	1	8.24439	1.11059e-18	7.89593	3.34822e-17	6.11142	1.1329e-09	0.519052	1	13	WRKY	AT5G26170.1	gi|204306093|gb|ACH99807.1|	WRKY50 transcription factor [Brassica napus]
BnaA08g25950D	GSBRNA2T00047117001	chrA08:17710902-17713771	up	0.153364	1	2.39581	9.45749e-14	3.0496	8.16607e-23	1.34309	0.000365656	0.960023	0.0742884	3	NF-X1	AT1G10170.1	gi|15218447|ref|NP_172488.1|	NF-X1-type zinc finger protein NFXL1 [Arabidopsis thaliana] &gt;gi|75337836|sp|Q9SY59.1|NFXL1_ARATH RecName: Full=NF-X1-type zinc finger protein NFXL1; Short=AtNFXL1 &gt;gi|4914319|gb|AAD32867.1|AC005489_5 F14N23.5 [Arabidopsis thaliana] &gt;gi|332190428|gb|AEE28549.1| NF-X1-type zinc finger protein NFXL1 [Arabidopsis thaliana]
BnaA09g16560D	GSBRNA2T00053135001	chrA09:9966417-9970657	up	0.559558	1	6.81206	1.2226e-10	6.08002	1.72614e-08	4.51975	0.000274422	2.71685	0.318905	13	bHLH	AT5G43650.1	gi|297788979|ref|XP_002862509.1|	basic helix-loop-helix family protein [Arabidopsis lyrata subsp. lyrata] &gt;gi|297308072|gb|EFH38767.1| basic helix-loop-helix family protein [Arabidopsis lyrata subsp. lyrata]
BnaA03g22740D	GSBRNA2T00138780001	chrA03:10817559-10818686	up	1.92253	0.950373	4.20528	2.87469e-12	4.20758	2.25645e-14	2.39241	0.000144629	0.743881	1	5		AT2G26530.1	gi|15293109|gb|AAK93665.1|	putative yeast pheromone receptor protein AR781 [Arabidopsis thaliana]
BnaA03g42120D	GSBRNA2T00151203001	chrA03:21144812-21145327	up	0	1	4.04601	3.35398e-05	5.5302	1.24035e-07	2.52854	0.00225863	1.82454	0.192726	5		AT4G11700.1	gi|297813033|ref|XP_002874400.1|	predicted protein [Arabidopsis lyrata subsp. lyrata] &gt;gi|297320237|gb|EFH50659.1| predicted protein [Arabidopsis lyrata subsp. lyrata]
BnaC03g61620D	GSBRNA2T00018994001	chrC03:50811727-50812769	up	2.28427	0.618803	3.82937	6.05024e-08	3.54923	1.24597e-08	3.36141	0.000112361	1.6354	0.421012	13		AT3G25510.1	gi|110741819|dbj|BAE98852.1|	putative disease resistance protein [Arabidopsis thaliana]
BnaC01g36670D	GSBRNA2T00051870001	chrC01:35850677-35852978	up	0.983274	1	5.05441	3.51693e-05	3.41	0.0110463	3.58902	0.0110486	1.59326	1	8		AT3G14690.1	gi|15231907|ref|NP_188087.1|	cytochrome P450, family 72, subfamily A, polypeptide 15 [Arabidopsis thaliana] &gt;gi|75311582|sp|Q9LUC5.1|C7A15_ARATH RecName: Full=Cytochrome P450 72A15 &gt;gi|9294391|dbj|BAB02401.1| cytochrome P450 [Arabidopsis thaliana] &gt;gi|15292787|gb|AAK92762.1| putative cytochrome P450 protein [Arabidopsis thaliana] &gt;gi|20465787|gb|AAM20382.1| putative cytochrome P450 protein [Arabidopsis thaliana] …
BnaC02g07990D	GSBRNA2T00114768001	chrC02:4288361-4290154	up	-0.465738	1	3.81291	5.43847e-51	3.38642	3.56773e-44	1.0815	0.000166007	0.34167	1	5	NAC	AT5G18270.1	gi|297811995|ref|XP_002873881.1|	ANAC087 [Arabidopsis lyrata subsp. lyrata] &gt;gi|297319718|gb|EFH50140.1| ANAC087 [Arabidopsis lyrata subsp. lyrata]
BnaA06g12900D	GSBRNA2T00035638001	chrA06:6758521-6760924	up	0.482849	1	1.90116	6.66868e-05	1.8375	6.36565e-05	1.56357	0.00225549	0.181842	1	5	M-type_MADS	AT1G18750.1	gi|297844838|ref|XP_002890300.1|	AGL102 [Arabidopsis lyrata subsp. lyrata] &gt;gi|297336142|gb|EFH66559.1| AGL102 [Arabidopsis lyrata subsp. lyrata]
BnaC02g03420D	GSBRNA2T00017200001	chrC02:1631421-1631974	up	1.42016	0.587644	1.65096	0.0219186	1.49624	0.0201402	1.61181	0.03952	0.0288204	1	5		AT5G03030.1	gi|15242611|ref|NP_195923.1|	chaperone DnaJ-domain containing protein [Arabidopsis thaliana] &gt;gi|75335681|sp|Q9LYY2.1|TI143_ARATH RecName: Full=Mitochondrial import inner membrane translocase subunit TIM14-3; AltName: Full=Chaperone DnaJ-domain containing protein 3 &gt;gi|7413580|emb|CAB86070.1| DNAJ protein-like [Arabidopsis thaliana] &gt;gi|21554024|gb|AAM63105.1| DNAJ protein-like [Arabidopsis thaliana] &gt;gi|98961043…
BnaC04g21680D	GSBRNA2T00077551001	chrC04:22696534-22697165	up	0.961502	0.528492	3.56456	5.40101e-16	3.4191	1.75455e-19	1.80819	0.000234259	1.12897	0.321517	13		AT3G61640.1	gi|15233171|ref|NP_191723.1|	arabinogalactan protein 20 [Arabidopsis thaliana] &gt;gi|75183616|sp|Q9M373.1|AGP20_ARATH RecName: Full=Arabinogalactan peptide 20; Short=AG-peptide 20; Flags: Precursor &gt;gi|6850855|emb|CAB71094.1| putative protein [Arabidopsis thaliana] &gt;gi|21536871|gb|AAM61203.1| unknown [Arabidopsis thaliana] &gt;gi|98960995|gb|ABF58981.1| At3g61640 [Arabidopsis thaliana] &gt;gi|332646714|gb|AEE80235.1| …
BnaA09g12500D	GSBRNA2T00081853001	chrA09:6624134-6626039	up	2.28498	0.857768	5.42103	4.01881e-06	6.26323	2.81932e-10	4.94669	7.27352e-05	1.70781	1	13		AT1G63450.1	gi|145337133|ref|NP_176534.2|	xyloglucan-specific galacturonosyltransferase [Arabidopsis thaliana] &gt;gi|6633849|gb|AAF19708.1|AC008047_15 F2K11.17 [Arabidopsis thaliana] &gt;gi|332195980|gb|AEE34101.1| xyloglucan-specific galacturonosyltransferase [Arabidopsis thaliana] &gt;gi|591402334|gb|AHL38894.1| glycosyltransferase, partial [Arabidopsis thaliana]
BnaA07g17560D	GSBRNA2T00098901001	chrA07:14661436-14662897	up	0.0025978	1	1.67424	0.000122039	1.9764	7.35768e-07	1.85476	6.7555e-05	0.499748	1	14		AT3G57930.2	gi|15230905|ref|NP_191352.1|	uncharacterized protein [Arabidopsis thaliana] &gt;gi|79315480|ref|NP_001030881.1| uncharacterized protein [Arabidopsis thaliana] &gt;gi|6729536|emb|CAB67621.1| putative protein [Arabidopsis thaliana] &gt;gi|28393650|gb|AAO42243.1| unknown protein [Arabidopsis thaliana] &gt;gi|28973601|gb|AAO64125.1| unknown protein [Arabidopsis thaliana] &gt;gi|332646197|gb|AEE79718.1| uncharacterized protein AT…
BnaA08g08410D	GSBRNA2T00126997001	chrA08:8267596-8270822	up	1.80692	0.291225	3.90695	1.94136e-16	3.46857	1.1115e-14	1.76371	0.0119959	-0.174975	1	13	HD-ZIP	AT4G17710.1	gi|30684155|ref|NP_193506.2|	homeobox-leucine zipper protein HDG4 [Arabidopsis thaliana] &gt;gi|75329764|sp|Q8L7H4.1|HDG4_ARATH RecName: Full=Homeobox-leucine zipper protein HDG4; AltName: Full=HD-ZIP protein HDG4; AltName: Full=Homeodomain GLABRA 2-like protein 4; AltName: Full=Homeodomain transcription factor HDG4; AltName: Full=Protein HOMEODOMAIN GLABROUS 4 &gt;gi|22136630|gb|AAM91634.1| putative GLABRA2 protein [Arabido…
BnaC02g43320D	GSBRNA2T00086266001	chrC02:45579076-45582000	up	0	1	4.58289	2.73227e-05	5.04553	1.11822e-07	4.83391	0.000123427	2.34691	0.630488	13	WRKY	AT5G64810.1	gi|297794077|ref|XP_002864923.1|	WRKY DNA-binding protein 51 [Arabidopsis lyrata subsp. lyrata] &gt;gi|297310758|gb|EFH41182.1| WRKY DNA-binding protein 51 [Arabidopsis lyrata subsp. lyrata]
BnaA02g03550D	GSBRNA2T00143155001	chrA02:1571740-1572292	up	0.698979	1	4.80576	5.0783e-07	5.73261	3.65946e-10	4.20242	0.000662179	0.0542126	1	13		AT5G17350.1	gi|15228513|ref|NP_186978.1|	uncharacterized protein [Arabidopsis thaliana] &gt;gi|6714412|gb|AAF26100.1|AC012328_3 unknown protein [Arabidopsis thaliana] &gt;gi|54261723|gb|AAV31165.1| At3g03280 [Arabidopsis thaliana] &gt;gi|57222180|gb|AAW38997.1| At3g03280 [Arabidopsis thaliana] &gt;gi|332640401|gb|AEE73922.1| uncharacterized protein AT3G03280 [Arabidopsis thaliana]
BnaCnng40170D	GSBRNA2T00036222001	chrCnn_random:38675257-38678183	up	0.413532	1	1.98642	0.00011657	3.0756	2.62165e-11	1.65566	0.00409518	-1.26551	0.132984	3		AT3G55430.1	gi|15028379|gb|AAK76666.1|	putative beta-1,3-glucanase [Arabidopsis thaliana]
BnaC04g30050D	GSBRNA2T00064550001	chrC04:31802603-31804187	up	-0.884891	1	4.86126	2.42463e-21	5.23509	1.69739e-26	2.42362	2.40282e-06	0.0155127	1	13		0	#N/A	#N/A
BnaA08g13710D	GSBRNA2T00078817001	chrA08:11848991-11849210	up	1.40785	1	6.14803	1.21041e-11	5.77887	1.98241e-10	3.29873	0.0284195	2.18594	0.701382	13		AT4G28460.1	gi|116830607|gb|ABK28261.1|	unknown [Arabidopsis thaliana]
BnaA04g20290D	GSBRNA2T00077009001	chrA04:15657792-15659482	up	-0.0531999	1	1.70931	0.0146786	2.51898	1.05508e-05	2.7781	0.000524042	0.361107	1	5		AT2G34650.1	gi|1935918|gb|AAB54117.1|	putative serine/threonine protein kinase [Brassica rapa]
BnaA05g24840D	GSBRNA2T00104812001	chrA05:18507544-18508358	up	1.98082	0.154341	4.11288	2.3652e-20	4.9365	1.68142e-29	2.28574	6.58788e-06	0.788762	0.959591	13		AT3G14710.1	gi|297830016|ref|XP_002882890.1|	F-box family protein [Arabidopsis lyrata subsp. lyrata] &gt;gi|297328730|gb|EFH59149.1| F-box family protein [Arabidopsis lyrata subsp. lyrata]
BnaCnng19670D	GSBRNA2T00097518001	chrCnn_random:18443233-18446032	up	1.18969	1	7.39272	1.51e-13	6.33084	1.25267e-11	5.4152	8.62509e-07	2.19191	0.523652	13	bHLH	AT5G43650.1	gi|297788979|ref|XP_002862509.1|	basic helix-loop-helix family protein [Arabidopsis lyrata subsp. lyrata] &gt;gi|297308072|gb|EFH38767.1| basic helix-loop-helix family protein [Arabidopsis lyrata subsp. lyrata]
BnaA09g50490D	GSBRNA2T00122041001	chrA09:33378021-33378597	up	-0.626886	1	4.27191	5.64633e-05	4.81096	9.97405e-06	4.76632	0.000125475	2.84042	0.26508	13		0	#N/A	#N/A
BnaA08g25820D	GSBRNA2T00015088001	chrA08:17673305-17675585	up	-0.646653	1	4.05812	0.00535669	5.61378	4.50084e-07	3.77474	0.0171696	3.13875	0.180009	8		AT1G10340.1	gi|18391143|ref|NP_563867.1|	ankyrin repeat-containing protein [Arabidopsis thaliana] &gt;gi|4914336|gb|AAD32884.1|AC005489_22 F14N23.22 [Arabidopsis thaliana] &gt;gi|13937240|gb|AAK50112.1|AF372975_1 At1g10340/F14N23_22 [Arabidopsis thaliana] &gt;gi|19548017|gb|AAL87372.1| At1g10340/F14N23_22 [Arabidopsis thaliana] &gt;gi|332190446|gb|AEE28567.1| ankyrin repeat-containing protein [Arabidopsis thaliana]
BnaA05g02300D	GSBRNA2T00132782001	chrA05:1278019-1280077	up	1.77494	1	3.66261	0.000160135	4.14132	2.02528e-07	3.82523	0.000459284	-0.391615	1	13		AT2G41640.1	gi|18405766|ref|NP_565952.1|	Glycosyltransferase family 61 protein [Arabidopsis thaliana] &gt;gi|13877689|gb|AAK43922.1|AF370603_1 Unknown protein [Arabidopsis thaliana] &gt;gi|16930451|gb|AAL31911.1|AF419579_1 At2g41640/T32G6.16 [Arabidopsis thaliana] &gt;gi|2618699|gb|AAB84346.1| expressed protein [Arabidopsis thaliana] &gt;gi|27764926|gb|AAO23584.1| At2g41640/T32G6.16 [Arabidopsis thaliana] &gt;gi|330254916|gb|AEC10010.1|…
BnaC06g35280D	GSBRNA2T00103533001	chrC06:34316655-34317844	up	3.05443	0.0946021	3.44822	9.8896e-08	5.43491	1.20635e-15	4.91811	5.20561e-06	2.65305	0.0727912	13		AT1G74370.1	gi|297842183|ref|XP_002888973.1|	zinc finger family protein [Arabidopsis lyrata subsp. lyrata] &gt;gi|297334814|gb|EFH65232.1| zinc finger family protein [Arabidopsis lyrata subsp. lyrata]
BnaC02g22230D	GSBRNA2T00137089001	chrC02:19074610-19075531	up	1.09387	0.376604	2.2201	8.03558e-08	2.19984	7.28967e-08	1.40648	0.00506455	0.899771	0.418535	5		AT1G73500.1	gi|430217138|gb|AGA37179.1|	mitogen-activated protein kinase kinase 9.1 [Brassica napus]
BnaCnng29780D	GSBRNA2T00017722001	chrCnn_random:28176798-28177955	up	1.11773	1	4.42795	7.70036e-05	4.72133	1.18781e-05	3.01251	0.0438634	1.24868	1	13		AT1G69790.1	gi|12325185|gb|AAG52536.1|AC013289_3	putative protein kinase; 3853-2084 [Arabidopsis thaliana]
BnaC01g33270D	GSBRNA2T00101181001	chrC01:32451264-32452050	up	1.03533	0.328429	4.49536	2.01108e-30	3.15586	1.52533e-18	3.07667	3.86822e-12	0.617615	0.995792	13	C2H2	AT3G19580.2	gi|15230889|ref|NP_188592.1|	zinc-finger protein 2 [Arabidopsis thaliana] &gt;gi|186510236|ref|NP_001118663.1| zinc-finger protein 2 [Arabidopsis thaliana] &gt;gi|75337601|sp|Q9SSW2.1|AZF2_ARATH RecName: Full=Zinc finger protein AZF2; AltName: Full=Zinc-finger protein 2 &gt;gi|9965733|gb|AAG10143.1|AF250337_1 zinc finger protein AZF2 [Arabidopsis thaliana] &gt;gi|6009885|dbj|BAA85107.1| Cys2/His2-type zinc finger protein 2 […
BnaA06g35500D	GSBRNA2T00054775001	chrA06:23320789-23321561	up	-0.217939	1	3.10347	3.49675e-06	2.86976	1.3867e-06	2.06839	0.0062325	0.417519	1	13	ERF	AT5G47220.1	gi|557749546|gb|AHA33628.1|	ERF2 transcription factor protein [Brassica oleracea var. italica]
BnaA10g24240D	GSBRNA2T00136179001	chrA10:15859352-15860620	up	0.59091	1	3.08999	1.72713e-11	4.37844	1.94753e-22	1.37375	0.0277891	1.06218	0.449131	13		AT5G06720.1	gi|426262459|emb|CCJ34825.1|	horseradish peroxidase isoenzyme HRP_A2A [Armoracia rusticana]
BnaC08g40620D	GSBRNA2T00090460001	chrC08:35764733-35765337	up	0.696785	0.177876	1.23673	5.86998e-06	1.22877	5.41612e-06	1.12087	9.33215e-05	0.994191	0.00193346	3		AT5G55450.1	gi|297793017|ref|XP_002864393.1|	protease inhibitor/seed storage/lipid transfer protein family protein [Arabidopsis lyrata subsp. lyrata] &gt;gi|297310228|gb|EFH40652.1| protease inhibitor/seed storage/lipid transfer protein family protein [Arabidopsis lyrata subsp. lyrata]
BnaC03g19840D	GSBRNA2T00132439001	chrC03:10392789-10393473	up	0	1	7.57057	2.41947e-14	6.48341	4.64676e-14	3.66344	0.000490048	2.3107	0.275513	13		AT2G35980.1	gi|297823405|ref|XP_002879585.1|	yellow-leaf-specific gene 9 [Arabidopsis lyrata subsp. lyrata] &gt;gi|297325424|gb|EFH55844.1| yellow-leaf-specific gene 9 [Arabidopsis lyrata subsp. lyrata]
BnaA03g40690D	GSBRNA2T00113479001	chrA03:20355260-20356269	up	0.25526	1	2.61501	1.11341e-06	1.69949	0.00493005	1.53409	0.0311553	0.454494	1	3	MYB	AT3G50060.1	gi|119720794|gb|ABL97967.1|	R2R3-MYB transcription factor [Brassica rapa]
BnaC03g28310D	GSBRNA2T00119782001	chrC03:16689317-16690450	up	0.167401	1	1.8859	0.0163196	1.60318	0.0455648	2.09392	0.00552076	0.0222827	1	3		AT4G08950.1	gi|15236667|ref|NP_192634.1|	protein EXORDIUM [Arabidopsis thaliana] &gt;gi|20271142|gb|AAM18526.1|AF496655_1 cell cycle-related protein [Arabidopsis thaliana] &gt;gi|4325369|gb|AAD17365.1| T3H13.3 gene product [Arabidopsis thaliana] &gt;gi|7267537|emb|CAB78019.1| putative phi-1-like phosphate-induced protein [Arabidopsis thaliana] &gt;gi|15450812|gb|AAK96677.1| Unknown protein [Arabidopsis thaliana] &gt;gi|20259894|gb|AAM13…
BnaC05g32680D	GSBRNA2T00026920001	chrC05:32185098-32186473	up	0.23286	1	1.84924	3.50736e-08	2.16598	5.5845e-12	1.61745	3.58499e-06	0.559168	0.855117	5		AT3G19970.1	gi|18402437|ref|NP_566652.1|	uncharacterized protein [Arabidopsis thaliana] &gt;gi|11994772|dbj|BAB03162.1| unnamed protein product [Arabidopsis thaliana] &gt;gi|14532502|gb|AAK63979.1| AT3g19970/MZE19_2 [Arabidopsis thaliana] &gt;gi|30102458|gb|AAP21147.1| At3g19970/MZE19_2 [Arabidopsis thaliana] &gt;gi|332642793|gb|AEE76314.1| uncharacterized protein AT3G19970 [Arabidopsis thaliana]
BnaC07g16940D	GSBRNA2T00046227001	chrC07:22965115-22965685	up	0.991156	1	2.78007	4.75349e-14	2.67249	8.37598e-14	1.75674	0.00013179	0.515948	1	5	C2H2	AT5G43170.1	gi|21618143|gb|AAM67193.1|	Cys2/His2-type zinc finger protein 3 [Arabidopsis thaliana]
BnaAnng09930D	GSBRNA2T00092204001	chrAnn_random:10755836-10757081	up	1.94617	0.491598	4.68305	1.79696e-05	4.25391	1.20158e-06	3.4342	8.38878e-06	1.82344	0.359506	8		AT4G25920.1	gi|4538921|emb|CAB39657.1|	putative protein [Arabidopsis thaliana] &gt;gi|7269443|emb|CAB79447.1| putative protein [Arabidopsis thaliana]
BnaC04g23900D	GSBRNA2T00087884001	chrC04:24993779-24995144	up	0.264145	1	2.31214	1.22984e-07	2.47908	6.00893e-09	1.89917	6.20915e-05	0.535446	1	14		AT3G57930.2	gi|15230905|ref|NP_191352.1|	uncharacterized protein [Arabidopsis thaliana] &gt;gi|79315480|ref|NP_001030881.1| uncharacterized protein [Arabidopsis thaliana] &gt;gi|6729536|emb|CAB67621.1| putative protein [Arabidopsis thaliana] &gt;gi|28393650|gb|AAO42243.1| unknown protein [Arabidopsis thaliana] &gt;gi|28973601|gb|AAO64125.1| unknown protein [Arabidopsis thaliana] &gt;gi|332646197|gb|AEE79718.1| uncharacterized protein AT…
BnaC04g15050D	GSBRNA2T00113317001	chrC04:12549874-12551366	up	0	1	4.6297	0.00152244	4.89629	0.000393724	3.95447	0.0175756	0.415979	1	13		AT3G16740.1	gi|297830282|ref|XP_002883023.1|	F-box family protein [Arabidopsis lyrata subsp. lyrata] &gt;gi|297328863|gb|EFH59282.1| F-box family protein [Arabidopsis lyrata subsp. lyrata]
BnaA04g05420D	GSBRNA2T00021761001	chrA04:4219756-4221167	up	0.162023	1	3.59195	1.26083e-14	2.7429	8.12808e-09	1.78448	0.0118171	0.579582	1	13		AT3G52430.1	gi|149939671|gb|ABR46042.1|	phytoalexin deficient 4 [Arabidopsis thaliana]
BnaC06g36810D	GSBRNA2T00103734001	chrC06:35148450-35151094	up	0.763859	0.0191459	2.74105	1.46528e-38	4.05393	1.83678e-84	2.4098	2.76052e-29	0.864368	0.00233835	3		AT1G76130.1	gi|15222959|ref|NP_177740.1|	alpha-amylase-like 2 [Arabidopsis thaliana] &gt;gi|75301385|sp|Q8LFG1.1|AMY2_ARATH RecName: Full=Probable alpha-amylase 2; Short=AtAMY2; AltName: Full=1,4-alpha-D-glucan glucanohydrolase &gt;gi|21537093|gb|AAM61434.1| alpha-amylase, putative [Arabidopsis thaliana] &gt;gi|62320476|dbj|BAD94995.1| alpha-amylase like protein [Arabidopsis thaliana] &gt;gi|98960989|gb|ABF58978.1| At1g76130 [Arabidopsi…
BnaC02g35160D	GSBRNA2T00082521001	chrC02:37925285-37926422	up	-1.82351	1	3.85333	0.00296172	5.1855	3.52308e-06	5.24396	3.72147e-05	2.39708	0.616979	8		AT2G03760.1	gi|3420006|gb|AAC63112.1|	steroid sulfotransferase 2 [Brassica napus]
BnaA01g37330D	GSBRNA2T00030099001	chrA01_random:2612086-2612312	up	-0.00675376	1	3.46411	6.71024e-13	5.33026	1.89454e-16	1.68767	0.0429046	1.84795	0.382644	14		AT3G13600.1	gi|15231294|ref|NP_187969.1|	calmodulin-binding family protein [Arabidopsis thaliana] &gt;gi|11994562|dbj|BAB02602.1| unnamed protein product [Arabidopsis thaliana] &gt;gi|332641860|gb|AEE75381.1| calmodulin-binding family protein [Arabidopsis thaliana]
BnaC07g14350D	GSBRNA2T00110016001	chrC07:20213961-20214171	up	2.01001	1	5.00453	2.219e-05	6.11774	2.37848e-08	4.21217	0.00140705	1.67849	1	13		AT1G21528.1	gi|145323966|ref|NP_001077572.1|	uncharacterized protein [Arabidopsis thaliana] &gt;gi|98961747|gb|ABF59203.1| unknown protein [Arabidopsis thaliana] &gt;gi|332191991|gb|AEE30112.1| uncharacterized protein AT1G21528 [Arabidopsis thaliana]
BnaC02g16730D	GSBRNA2T00076879001	chrC02:12257929-12258637	up	-0.446926	1	5.74968	1.80412e-07	5.65494	7.89926e-09	4.01896	0.00010425	0.498443	1	5	C2H2	AT5G67450.1	gi|2058504|gb|AAB53260.1|	zinc-finger protein-1 [Brassica rapa subsp. oleifera]
BnaA10g22300D	GSBRNA2T00135947001	chrA10:15083957-15084218	up	1.8287	0.150801	5.18152	1.94251e-11	4.86918	4.65522e-12	2.85482	0.00604065	-0.459791	1	14		AT5G09876.1	gi|238481228|ref|NP_001154701.1|	uncharacterized protein [Arabidopsis thaliana] &gt;gi|332004076|gb|AED91459.1| uncharacterized protein AT5G09876 [Arabidopsis thaliana]
BnaC07g47900D	GSBRNA2T00096243001	chrC07_random:302785-303667	up	1.96226	0.961751	3.46091	0.000173508	5.74486	4.30013e-11	2.99381	0.00180827	1.72878	0.471292	5		AT2G04040.1	gi|297835702|ref|XP_002885733.1|	mate efflux family protein [Arabidopsis lyrata subsp. lyrata] &gt;gi|297331573|gb|EFH61992.1| mate efflux family protein [Arabidopsis lyrata subsp. lyrata]
BnaA01g24740D	GSBRNA2T00056282001	chrA01:17121214-17123024	up	-1.63378	1	6.10689	4.00271e-09	4.83164	3.23588e-11	3.25251	0.000798199	2.78694	0.214877	13		AT3G22360.1	gi|15228729|ref|NP_188875.1|	alternative oxidase 1B [Arabidopsis thaliana] &gt;gi|3913143|sp|O23913.1|AOX1B_ARATH RecName: Full=Ubiquinol oxidase 1b, mitochondrial; AltName: Full=Alternative oxidase 1b; Flags: Precursor &gt;gi|2506082|dbj|BAA22624.1| alternative oxidase [Arabidopsis thaliana] &gt;gi|9293871|dbj|BAB01774.1| alternative oxidase 1b precursor [Arabidopsis thaliana] &gt;gi|67633654|gb|AAY78751.1| mitochondrial al…
BnaA10g23540D	GSBRNA2T00136099001	chrA10:15535553-15536876	up	1.97301	0.191293	4.14799	7.07483e-18	5.40794	7.20285e-30	2.22984	3.81956e-05	1.38253	0.19266	13		AT5G07070.1	gi|430217684|gb|AGA37199.1|	CBL-interacting protein kinase 10.1 [Brassica napus]
BnaC02g09590D	GSBRNA2T00059102001	chrC02:5313399-5313690	up	1.27018	1	7.22482	5.04297e-12	5.99881	4.28475e-11	4.35459	0.000594971	0	1	13		AT5G22545.1	gi|22326992|ref|NP_680209.1|	uncharacterized protein [Arabidopsis thaliana] &gt;gi|26452852|dbj|BAC43505.1| unknown protein [Arabidopsis thaliana] &gt;gi|28973519|gb|AAO64084.1| unknown protein [Arabidopsis thaliana] &gt;gi|332005656|gb|AED93039.1| uncharacterized protein AT5G22545 [Arabidopsis thaliana]
BnaA01g32950D	GSBRNA2T00057258001	chrA01:22332112-22332295	up	0	1	3.6214	0.0219572	2.75606	0.0370403	4.20618	0.00374176	1.72838	0.997412	8		AT3G02450.1	gi|21592745|gb|AAM64694.1|	cell division protein FtsH-like protein [Arabidopsis thaliana]
BnaC02g32260D	GSBRNA2T00146760001	chrC02:34764615-34768283	up	-0.0566228	1	1.59083	0.00128399	2.45906	1.31954e-07	3.16141	4.56506e-05	-0.0554185	1	14		AT5G46330.1	gi|297794625|ref|XP_002865197.1|	flagellin-sensitive 2 [Arabidopsis lyrata subsp. lyrata] &gt;gi|297311032|gb|EFH41456.1| flagellin-sensitive 2 [Arabidopsis lyrata subsp. lyrata]
BnaC03g01810D	GSBRNA2T00134337001	chrC03:867603-868731	up	0.10475	1	5.97693	1.7714e-13	4.68318	3.97721e-13	2.91075	1.24074e-07	0.851729	0.767612	8		AT5G04890.1	gi|302608974|emb|CBW45863.1|	RTM2 protein [Arabidopsis thaliana]
BnaA03g02470D	GSBRNA2T00129692001	chrA03:1123270-1124470	up	0.846654	1	5.25932	2.61031e-07	2.63204	0.000443435	2.80319	0.00285019	1.87426	0.31368	14	TCP	AT5G08330.1	gi|15241596|ref|NP_196450.1|	transcription factor TCP21 [Arabidopsis thaliana] &gt;gi|75172414|sp|Q9FTA2.1|TCP21_ARATH RecName: Full=Transcription factor TCP21; AltName: Full=Protein CCA1 HIKING EXPEDITION; AltName: Full=Protein CHE &gt;gi|15724268|gb|AAL06527.1|AF412074_1 AT5g08330/F8L15_60 [Arabidopsis thaliana] &gt;gi|10178275|emb|CAC08333.1| putative protein [Arabidopsis thaliana] &gt;gi|18252261|gb|AAL62011.1| AT5g08330…
BnaA09g54980D	GSBRNA2T00012014001	chrA09_random:2969519-2971426	up	-0.241186	1	1.48556	0.00158966	2.1235	2.32914e-07	1.5953	0.00131396	0.401438	1	14		AT3G54000.1	gi|21536513|gb|AAM60845.1|	unknown [Arabidopsis thaliana]
BnaC08g46420D	GSBRNA2T00046718001	chrC08_random:395292-399012	up	0.161429	1	4.61352	3.50558e-34	3.21724	4.72136e-24	1.33123	0.000215141	0.459303	0.967626	5		AT1G03440.1	gi|297843156|ref|XP_002889459.1|	leucine-rich repeat family protein [Arabidopsis lyrata subsp. lyrata] &gt;gi|297335301|gb|EFH65718.1| leucine-rich repeat family protein [Arabidopsis lyrata subsp. lyrata]
BnaC03g36950D	GSBRNA2T00110558001	chrC03:22347027-22348474	up	1.75035	1	4.53191	1.48013e-05	3.89314	6.54362e-05	4.07679	0.000682895	1.70781	0.83007	13		AT3G10986.1	gi|186509973|ref|NP_001118614.1|	uncharacterized protein [Arabidopsis thaliana] &gt;gi|308197095|sp|B3H5L1.1|LOR9_ARATH RecName: Full=Protein LURP-one-related 9 &gt;gi|332641468|gb|AEE74989.1| uncharacterized protein AT3G10986 [Arabidopsis thaliana]
BnaC02g01010D	GSBRNA2T00080787001	chrC02:436155-437604	up	0	1	5.89145	1.06774e-07	6.1846	7.40286e-10	4.8153	7.88547e-05	1.60801	0.97969	13		AT5G08730.1	gi|297810993|ref|XP_002873380.1|	IBR domain-containing protein [Arabidopsis lyrata subsp. lyrata] &gt;gi|297319217|gb|EFH49639.1| IBR domain-containing protein [Arabidopsis lyrata subsp. lyrata]
BnaA04g26970D	GSBRNA2T00003355001	chrA04:19050263-19051500	up	1.36172	0.390938	3.33247	3.10053e-09	2.63636	3.39583e-06	1.67887	0.0436062	-0.682194	1	14	WRKY	AT2G47260.1	gi|562776734|gb|AHB33830.1|	WRKY transcription factor 23 [Brassica rapa]
BnaC05g35820D	GSBRNA2T00101779001	chrC05:35072802-35073921	up	1.41451	0.499403	3.56365	3.72246e-08	3.37163	7.60657e-08	2.44464	0.000627489	0.925267	1	8		AT3G17710.1	gi|26450637|dbj|BAC42430.1|	unknown protein [Arabidopsis thaliana]
BnaC03g18150D	GSBRNA2T00132221001	chrC03:9297359-9298145	up	1.7164	0.491598	1.68847	0.000689483	1.33454	0.00310914	1.72983	0.000713984	0.465446	1	5		AT2G32800.1	gi|13877681|gb|AAK43918.1|AF370599_1	putative protein kinase [Arabidopsis thaliana] &gt;gi|2914693|gb|AAC04483.1| putative protein kinase [Arabidopsis thaliana]
BnaA10g00590D	GSBRNA2T00150523001	chrA10:296057-297503	up	0.0825767	1	1.80059	4.13093e-08	2.398	6.86155e-15	2.27996	2.90888e-12	0.73228	0.37542	14		AT1G01300.1	gi|297848386|ref|XP_002892074.1|	aspartyl protease family protein [Arabidopsis lyrata subsp. lyrata] &gt;gi|297337916|gb|EFH68333.1| aspartyl protease family protein [Arabidopsis lyrata subsp. lyrata]
BnaCnng05080D	GSBRNA2T00038815001	chrCnn_random:4652142-4652910	up	1.36062	0.380235	3.90111	9.14174e-13	4.24579	3.13438e-16	2.742	1.76149e-06	1.46296	0.171166	13	ERF	AT4G17500.1	gi|240255975|ref|NP_567530.4|	ethylene-responsive transcription factor 1A [Arabidopsis thaliana] &gt;gi|21264420|sp|O80337.2|EF100_ARATH RecName: Full=Ethylene-responsive transcription factor 1A; Short=AtERF1A; AltName: Full=Ethylene-responsive element-binding factor 1A; Short=EREBP-1A &gt;gi|16648795|gb|AAL25588.1| AT4g17500/dl4785w [Arabidopsis thaliana] &gt;gi|17064914|gb|AAL32611.1| Unknown protein [Arabidopsis thaliana] …
BnaA07g06300D	GSBRNA2T00128365001	chrA07:6661929-6662928	up	-1.03156	1	6.83236	2.37368e-10	6.96539	7.13823e-11	3.42732	0.0124163	2.00737	0.661702	13		AT3G23630.1	gi|297831118|ref|XP_002883441.1|	cytokinin synthase [Arabidopsis lyrata subsp. lyrata] &gt;gi|297329281|gb|EFH59700.1| cytokinin synthase [Arabidopsis lyrata subsp. lyrata]
BnaA07g32360D	GSBRNA2T00146643001	chrA07:22452966-22456185	up	0.428964	1	2.7126	1.32664e-13	3.67234	1.28685e-24	2.28425	2.1416e-09	1.12285	0.0599204	13		AT1G76130.1	gi|15222959|ref|NP_177740.1|	alpha-amylase-like 2 [Arabidopsis thaliana] &gt;gi|75301385|sp|Q8LFG1.1|AMY2_ARATH RecName: Full=Probable alpha-amylase 2; Short=AtAMY2; AltName: Full=1,4-alpha-D-glucan glucanohydrolase &gt;gi|21537093|gb|AAM61434.1| alpha-amylase, putative [Arabidopsis thaliana] &gt;gi|62320476|dbj|BAD94995.1| alpha-amylase like protein [Arabidopsis thaliana] &gt;gi|98960989|gb|ABF58978.1| At1g76130 [Arabidopsi…
BnaC03g16740D	GSBRNA2T00024537001	chrC03:8523882-8525462	up	0.841409	0.437779	3.35548	4.66227e-24	2.70011	1.1801e-16	1.65971	6.48883e-05	-1.05135	0.0674722	13	WRKY	AT2G30250.1	gi|562776769|gb|AHB33832.1|	WRKY transcription factor 25 [Brassica rapa]
BnaC09g18860D	GSBRNA2T00021648001	chrC09:15755099-15757421	up	0.888231	1	2.37305	0.000521499	2.58051	6.63006e-05	2.256	0.00182424	1.4761	0.26554	13		AT5G45340.1	gi|30694740|ref|NP_851136.1|	abscisic acid 8&apos;-hydroxylase 3 [Arabidopsis thaliana] &gt;gi|75309080|sp|Q9FH76.1|ABAH3_ARATH RecName: Full=Abscisic acid 8&apos;-hydroxylase 3; Short=ABA 8&apos;-hydroxylase 3; AltName: Full=Cytochrome P450 707A3 &gt;gi|10177005|dbj|BAB10255.1| cytochrome P450 [Arabidopsis thaliana] &gt;gi|18086490|gb|AAL57698.1| AT5g45340/K9E15_12 [Arabidopsis thaliana] &gt;gi|20857158|gb|AAM26703.1| AT5g4…
BnaC08g31330D	GSBRNA2T00155439001	chrC08:30737809-30739670	up	0	1	4.36297	9.17455e-11	3.5281	9.83006e-07	3.25088	3.1611e-05	0.418169	1	5		AT3G61390.1	gi|30695401|ref|NP_850732.1|	U-box domain-containing protein 36 [Arabidopsis thaliana] &gt;gi|332646673|gb|AEE80194.1| U-box domain-containing protein 36 [Arabidopsis thaliana]
BnaC05g42420D	GSBRNA2T00110969001	chrC05:39790325-39791174	up	2.161	0.964318	3.43103	0.0249413	5.0097	2.71179e-05	2.91818	0.0350108	1.36646	0.967515	8		AT1G66245.1	gi|116830395|gb|ABK28155.1|	unknown [Arabidopsis thaliana]
BnaA06g01610D	GSBRNA2T00008254001	chrA06:993606-995024	up	1.43481	0.667757	8.27258	6.38739e-22	6.32779	2.94297e-32	3.97859	1.27303e-12	1.60244	0.0733995	13		AT1G52315.1	gi|42571831|ref|NP_974006.1|	Regulator of Vps4 [Arabidopsis thaliana] &gt;gi|332194660|gb|AEE32781.1| Regulator of Vps4 [Arabidopsis thaliana]
BnaC03g14750D	GSBRNA2T00077364001	chrC03:7163236-7163698	up	1.74961	0.738811	4.99056	2.41718e-17	4.62748	9.04268e-17	3.16513	2.11356e-05	1.01226	1	13		AT4G27580.1	gi|4469009|emb|CAB38270.1|	putative protein [Arabidopsis thaliana] &gt;gi|7269612|emb|CAB81408.1| putative protein [Arabidopsis thaliana]
BnaC05g01040D	GSBRNA2T00085420001	chrC05:562916-565442	up	2.45243	0.0773391	6.81627	8.44759e-20	6.0819	1.295e-23	4.98872	4.27758e-11	0.645715	1	13	NAC	AT1G02250.1	gi|297848424|ref|XP_002892093.1|	predicted protein [Arabidopsis lyrata subsp. lyrata] &gt;gi|297337935|gb|EFH68352.1| predicted protein [Arabidopsis lyrata subsp. lyrata]
BnaCnng49510D	GSBRNA2T00051260001	chrCnn_random:48918221-48919636	up	0.298649	1	4.93369	4.8342e-39	3.33911	3.94132e-26	1.79587	1.3039e-06	-0.172295	1	5		AT1G20180.1	gi|145323956|ref|NP_001077567.1|	uncharacterized protein [Arabidopsis thaliana] &gt;gi|332191827|gb|AEE29948.1| uncharacterized protein AT1G20180 [Arabidopsis thaliana]
BnaA07g11550D	GSBRNA2T00112362001	chrA07:10676565-10677297	up	1.71681	0.427098	5.48079	1.19014e-14	6.50445	2.05743e-17	3.22393	9.16139e-05	2.02837	0.243391	13		AT1G20310.1	gi|18394848|ref|NP_564111.1|	uncharacterized protein [Arabidopsis thaliana] &gt;gi|21617898|gb|AAM66948.1| unknown [Arabidopsis thaliana] &gt;gi|332191839|gb|AEE29960.1| uncharacterized protein AT1G20310 [Arabidopsis thaliana]
BnaC09g33200D	GSBRNA2T00053002001	chrC09:36398401-36400669	up	0.328585	1	1.10993	5.52949e-06	1.34956	6.26508e-09	1.33153	2.18132e-08	0.927649	0.00177416	3		AT5G56630.1	gi|297793175|ref|XP_002864472.1|	phosphofructokinase family protein [Arabidopsis lyrata subsp. lyrata] &gt;gi|297310307|gb|EFH40731.1| phosphofructokinase family protein [Arabidopsis lyrata subsp. lyrata]
BnaA03g27250D	GSBRNA2T00112116001	chrA03:13462813-13463380	up	0.780473	1	5.47382	3.52217e-06	6.46902	6.98619e-09	3.5682	0.021472	2.88005	0.270438	13		AT3G01830.1	gi|42572225|ref|NP_974207.1|	putative calcium-binding protein CML40 [Arabidopsis thaliana] &gt;gi|332640201|gb|AEE73722.1| putative calcium-binding protein CML40 [Arabidopsis thaliana]
BnaCnng42460D	GSBRNA2T00039547001	chrCnn_random:41558678-41559776	up	0	1	4.76309	8.18704e-05	6.76428	3.07064e-10	5.00471	3.56215e-05	3.37336	0.0652246	8		AT5G54560.1	gi|15239672|ref|NP_200266.1|	uncharacterized protein [Arabidopsis thaliana] &gt;gi|9758947|dbj|BAB09334.1| unnamed protein product [Arabidopsis thaliana] &gt;gi|332009126|gb|AED96509.1| uncharacterized protein AT5G54550 [Arabidopsis thaliana]
BnaA03g36970D	GSBRNA2T00154855001	chrA03:18219582-18221317	up	0	1	3.72227	0.00460469	6.21748	2.93711e-09	2.20052	0.0224875	1.6431	0.449452	5		AT1G63590.1	gi|15222480|ref|NP_176547.1|	receptor-like protein kinase-related family protein [Arabidopsis thaliana] &gt;gi|75205374|sp|Q9SH43.1|CRR5_ARATH RecName: Full=Putative cysteine-rich repeat secretory protein 5; Flags: Precursor &gt;gi|6633859|gb|AAF19718.1|AC008047_25 F2K11.5 [Arabidopsis thaliana] &gt;gi|332195995|gb|AEE34116.1| receptor-like protein kinase-related family protein [Arabidopsis thaliana]
BnaA01g11170D	GSBRNA2T00131581001	chrA01:5558963-5560252	up	0	1	5.56725	6.66293e-06	5.57908	4.7236e-06	3.85152	0.0131286	0	1	13		AT4G21230.1	gi|297799946|ref|XP_002867857.1|	kinase family protein [Arabidopsis lyrata subsp. lyrata] &gt;gi|297313693|gb|EFH44116.1| kinase family protein [Arabidopsis lyrata subsp. lyrata]
BnaC05g41870D	GSBRNA2T00111035001	chrC05:39467441-39469267	up	-0.452822	1	2.66118	0.0198268	5.33495	1.27832e-06	4.49709	6.65916e-05	2.39965	0.497917	14		AT3G11340.1	gi|297829682|ref|XP_002882723.1|	predicted protein [Arabidopsis lyrata subsp. lyrata] &gt;gi|297328563|gb|EFH58982.1| predicted protein [Arabidopsis lyrata subsp. lyrata]
BnaC01g13200D	GSBRNA2T00138231001	chrC01:8576988-8580725	up	0.024418	1	2.40874	4.98808e-07	4.50451	4.41639e-21	4.09852	3.09853e-14	0.0652637	1	14		AT1G35350.1	gi|79357228|ref|NP_174768.2|	phosphate transporter PHO1-8 [Arabidopsis thaliana] &gt;gi|75127836|sp|Q6R8G2.1|PHO18_ARATH RecName: Full=Phosphate transporter PHO1 homolog 8; AltName: Full=Protein PHO1 homolog 8; Short=AtPHO1;H8 &gt;gi|41079288|gb|AAR99490.1| PHO1-like protein [Arabidopsis thaliana] &gt;gi|332193664|gb|AEE31785.1| phosphate transporter PHO1-8 [Arabidopsis thaliana]
BnaC07g35210D	GSBRNA2T00112557001	chrC07:37670550-37670991	up	0	1	5.50969	6.71364e-07	5.58951	6.26558e-11	4.75902	7.23485e-05	1.75151	0.571043	8		0	#N/A	#N/A
BnaC08g48860D	GSBRNA2T00022277001	chrC08_random:3821475-3823662	up	0.846414	1	2.18162	2.31663e-05	2.35791	1.92436e-06	2.17698	4.35109e-05	0.696252	1	13		AT3G59350.3	gi|30694970|ref|NP_567082.2|	PTI1-like tyrosine-protein kinase 3 [Arabidopsis thaliana] &gt;gi|79315708|ref|NP_001030893.1| PTI1-like tyrosine-protein kinase 3 [Arabidopsis thaliana] &gt;gi|317411799|sp|B9DFG5.1|PTI13_ARATH RecName: Full=PTI1-like tyrosine-protein kinase 3; Short=PTI1-3 &gt;gi|222422997|dbj|BAH19482.1| AT3G59350 [Arabidopsis thaliana] &gt;gi|332646387|gb|AEE79908.1| PTI1-like tyrosine-protein kinase 3 [Arabi…
BnaA02g24760D	GSBRNA2T00063413001	chrA02:18055447-18056768	up	-1.22002	1	4.43211	0.00115702	6.7912	4.66936e-09	4.24116	0.00323437	1.55543	1	13		AT2G01560.1	gi|116831044|gb|ABK28477.1|	unknown [Arabidopsis thaliana]
BnaA10g08830D	GSBRNA2T00084965001	chrA10:7747033-7749265	up	0.0556632	1	1.78816	6.16508e-06	2.21904	3.08764e-09	1.17767	0.047888	0.141311	1	14		AT1G44130.1	gi|15219354|ref|NP_175079.1|	aspartyl protease family protein [Arabidopsis thaliana] &gt;gi|12320825|gb|AAG50556.1|AC074228_11 nucellin, putative [Arabidopsis thaliana] &gt;gi|332193902|gb|AEE32023.1| aspartyl protease family protein [Arabidopsis thaliana]
BnaA07g31800D	GSBRNA2T00081910001	chrA07:22124155-22125618	up	0.360454	1	4.06009	0.000532474	4.27376	1.22672e-05	4.3148	0.00081955	0.858248	1	13		AT1G74870.1	gi|159462896|ref|XP_001689678.1|	predicted protein [Chlamydomonas reinhardtii] &gt;gi|158283666|gb|EDP09416.1| predicted protein [Chlamydomonas reinhardtii]
BnaC08g28520D	GSBRNA2T00155802001	chrC08:29126464-29129106	up	1.04514	0.226173	2.37223	1.45031e-09	2.53975	3.10478e-11	1.57469	0.000788063	1.10759	0.198301	14		AT3G57530.1	gi|110740798|dbj|BAE98496.1|	calcium-dependent protein kinase [Arabidopsis thaliana]
BnaC08g33480D	GSBRNA2T00127254001	chrC08:31916878-31918944	up	0	1	5.26731	1.88321e-05	4.57406	3.9283e-05	4.64748	0.000489124	1.68333	1	13		AT2G25370.1	gi|42569316|ref|NP_180109.2|	RING/U-box superfamily protein [Arabidopsis thaliana] &gt;gi|330252602|gb|AEC07696.1| RING/U-box superfamily protein [Arabidopsis thaliana]
BnaA04g18150D	GSBRNA2T00006349001	chrA04:14621150-14622976	up	1.6025	1	7.73987	1.27798e-14	7.27232	5.71013e-13	4.71149	6.10296e-05	2.48546	0.451144	13		AT2G31865.2	gi|297826637|ref|XP_002881201.1|	poly (ADP-ribose) glycohydrolase family protein [Arabidopsis lyrata subsp. lyrata] &gt;gi|297327040|gb|EFH57460.1| poly (ADP-ribose) glycohydrolase family protein [Arabidopsis lyrata subsp. lyrata]
BnaA03g13640D	GSBRNA2T00142185001	chrA03:6247814-6248279	up	0.20296	1	2.10354	2.7022e-06	2.50081	7.19218e-09	1.31286	0.0212283	0.909653	0.510364	3		AT2G30020.1	gi|312282313|dbj|BAJ34022.1|	unnamed protein product [Thellungiella halophila]
BnaA03g52780D	GSBRNA2T00081756001	chrA03:27555618-27557088	up	0.69509	1	3.63304	6.06406e-05	2.37865	0.00550095	4.13974	0.00140403	-0.0139667	1	13		AT4G34380.1	gi|15235354|ref|NP_195164.1|	transducin/WD40 domain-containing protein [Arabidopsis thaliana] &gt;gi|4455183|emb|CAB36715.1| putative protein [Arabidopsis thaliana] &gt;gi|7270388|emb|CAB80155.1| putative protein [Arabidopsis thaliana] &gt;gi|26451805|dbj|BAC42996.1| unknown protein [Arabidopsis thaliana] &gt;gi|29028888|gb|AAO64823.1| At4g34380 [Arabidopsis thaliana] &gt;gi|332660966|gb|AEE86366.1| transducin/WD40 domain-co…
BnaC06g10670D	GSBRNA2T00034772001	chrC06:12759344-12763800	up	0.406677	1	2.56295	1.12213e-05	3.73863	6.86911e-12	1.69084	0.0471821	0.920281	0.966803	13		AT1G54280.1	gi|15221763|ref|NP_175830.1|	ATPase E1-E2 type family protein / haloacid dehalogenase-like hydrolase family protein [Arabidopsis thaliana] &gt;gi|259016177|sp|Q9SLK6.2|ALA6_ARATH RecName: Full=Phospholipid-transporting ATPase 6; Short=AtALA6; AltName: Full=Aminophospholipid flippase 6 &gt;gi|332194954|gb|AEE33075.1| ATPase E1-E2 type family protein / haloacid dehalogenase-like hydrolase family protein [Arabidopsis thaliana]
BnaA08g08040D	GSBRNA2T00037021001	chrA08:7923785-7924977	up	-0.566688	1	6.22127	2.04899e-09	6.1294	1.7457e-12	4.91943	1.69687e-05	2.29644	0.600671	13		AT5G60110.1	gi|297793565|ref|XP_002864667.1|	APUM18 [Arabidopsis lyrata subsp. lyrata] &gt;gi|297310502|gb|EFH40926.1| APUM18 [Arabidopsis lyrata subsp. lyrata]
BnaCnng68590D	GSBRNA2T00003706001	chrCnn_random:68211195-68212455	up	2.65237	0.439352	7.14166	6.72384e-12	7.30372	1.46175e-12	4.67321	0.000108886	2.9544	0.165412	13		AT4G27650.1	gi|30687676|ref|NP_194495.3|	protein PELOTA [Arabidopsis thaliana] &gt;gi|3941543|gb|AAC82379.1| pelota [Arabidopsis thaliana] &gt;gi|4469016|emb|CAB38277.1| pelota (PEL1) [Arabidopsis thaliana] &gt;gi|7269619|emb|CAB81415.1| pelota (PEL1) [Arabidopsis thaliana] &gt;gi|18377690|gb|AAL66995.1| putative pelota (PEL1) protein [Arabidopsis thaliana] &gt;gi|20465995|gb|AAM20219.1| putative pelota protein (PEL1) [Arabidopsis thali…
BnaC09g03400D	GSBRNA2T00145900001	chrC09:1939624-1944084	up	3.18454	0.107055	7.98644	3.16033e-15	7.8227	1.06132e-14	4.50527	0.000208908	1.76375	1	13		AT5G26920.1	gi|79522180|ref|NP_198044.2|	Cam-binding protein 60-like G [Arabidopsis thaliana] &gt;gi|332006243|gb|AED93626.1| Cam-binding protein 60-like G [Arabidopsis thaliana]
BnaC02g11490D	GSBRNA2T00114894001	chrC02:6801983-6802124	up	0	1	4.18551	0.00351876	4.80884	0.000201672	4.03395	0.00766118	-0.624018	1	13		0	#N/A	#N/A
BnaA03g22100D	GSBRNA2T00138851001	chrA03:10471931-10474564	up	2.49503	0.49846	3.78267	8.58063e-07	4.27269	2.64309e-08	4.9174	1.19782e-05	1.84299	0.603488	13	AP2	AT2G28550.3	gi|334184539|ref|NP_001189625.1|	TARGET OF EARLY ACTIVATION TAGGED 1 [Arabidopsis thaliana] &gt;gi|330253045|gb|AEC08139.1| TARGET OF EARLY ACTIVATION TAGGED 1 [Arabidopsis thaliana]
BnaA02g13360D	GSBRNA2T00070190001	chrA02:7346489-7347068	up	1.11983	1	5.58435	6.32488e-11	6.78462	2.16822e-16	5.15203	6.41586e-09	2.81071	0.181366	13		0	#N/A	#N/A
BnaC07g21710D	GSBRNA2T00115388001	chrC07:28329461-28330034	up	2.99003	0.121736	3.47147	7.22738e-05	3.58088	9.78616e-07	3.5105	0.000347733	1.03135	1	13		AT2G02360.1	gi|15226939|ref|NP_178341.1|	F-box protein PP2-B10 [Arabidopsis thaliana] &gt;gi|75268076|sp|Q9ZVQ6.1|P2B10_ARATH RecName: Full=F-box protein PP2-B10; AltName: Full=Protein PHLOEM PROTEIN 2-LIKE B10; Short=AtPP2-B10 &gt;gi|3894168|gb|AAC78518.1| putative phloem-specific lectin [Arabidopsis thaliana] &gt;gi|107738391|gb|ABF83689.1| At2g02360 [Arabidopsis thaliana] &gt;gi|110742667|dbj|BAE99245.1| putative phloem-specific lect…
BnaC08g14040D	GSBRNA2T00012839001	chrC08:18991172-18992076	up	1.11558	1	3.44553	0.0050295	2.26024	0.0454593	3.46938	0.00576346	0.00293136	1	13		AT1G10170.1	gi|15218447|ref|NP_172488.1|	NF-X1-type zinc finger protein NFXL1 [Arabidopsis thaliana] &gt;gi|75337836|sp|Q9SY59.1|NFXL1_ARATH RecName: Full=NF-X1-type zinc finger protein NFXL1; Short=AtNFXL1 &gt;gi|4914319|gb|AAD32867.1|AC005489_5 F14N23.5 [Arabidopsis thaliana] &gt;gi|332190428|gb|AEE28549.1| NF-X1-type zinc finger protein NFXL1 [Arabidopsis thaliana]
BnaA01g19990D	GSBRNA2T00138444001	chrA01:11611571-11613080	up	1.42159	0.0963102	2.21858	2.07842e-06	2.60307	1.55908e-09	2.35229	8.50462e-06	0.193954	1	13		AT5G40010.1	gi|15242536|ref|NP_198817.1|	AAA-ATPase 1 [Arabidopsis thaliana] &gt;gi|10176993|dbj|BAB10225.1| unnamed protein product [Arabidopsis thaliana] &gt;gi|332007118|gb|AED94501.1| AAA-ATPase 1 [Arabidopsis thaliana]
BnaA03g42700D	GSBRNA2T00151136001	chrA03:21411965-21415183	up	1.23678	1	6.54181	7.24001e-10	5.49848	3.34192e-09	4.03875	0.002198	-0.469434	1	13		AT4G23210.3	gi|145333847|ref|NP_001078435.1|	cysteine-rich receptor-like protein kinase 13 [Arabidopsis thaliana] &gt;gi|122229069|sp|Q0PW40.1|CRK13_ARATH RecName: Full=Cysteine-rich receptor-like protein kinase 13; Short=Cysteine-rich RLK13; Flags: Precursor &gt;gi|110468107|gb|ABG74916.1| cysteine-rich receptor-like kinase 13 [Arabidopsis thaliana] &gt;gi|332659324|gb|AEE84724.1| cysteine-rich receptor-like protein kinase 13 [Arabidopsis …
BnaA09g26380D	GSBRNA2T00034970001	chrA09:19535018-19535846	up	1.16415	1	6.97164	1.5668e-12	8.01352	1.76816e-23	5.39502	5.04948e-07	2.44727	0.439558	13		AT1G30190.1	gi|30686136|ref|NP_850233.1|	uncharacterized protein [Arabidopsis thaliana] &gt;gi|17979357|gb|AAL49904.1| unknown protein [Arabidopsis thaliana] &gt;gi|21689695|gb|AAM67469.1| unknown protein [Arabidopsis thaliana] &gt;gi|330253904|gb|AEC08998.1| uncharacterized protein AT2G34610 [Arabidopsis thaliana]
BnaC03g03480D	GSBRNA2T00134540001	chrC03:1706602-1707631	up	0.450832	1	1.78252	0.0173211	2.85591	5.66841e-07	2.19481	0.00265995	0.475385	1	14	TCP	AT5G08330.1	gi|15241596|ref|NP_196450.1|	transcription factor TCP21 [Arabidopsis thaliana] &gt;gi|75172414|sp|Q9FTA2.1|TCP21_ARATH RecName: Full=Transcription factor TCP21; AltName: Full=Protein CCA1 HIKING EXPEDITION; AltName: Full=Protein CHE &gt;gi|15724268|gb|AAL06527.1|AF412074_1 AT5g08330/F8L15_60 [Arabidopsis thaliana] &gt;gi|10178275|emb|CAC08333.1| putative protein [Arabidopsis thaliana] &gt;gi|18252261|gb|AAL62011.1| AT5g08330…
BnaC03g14740D	GSBRNA2T00077363001	chrC03:7160241-7162722	up	0.876001	0.000119994	2.35544	3.31618e-38	3.05486	5.83223e-64	1.6971	6.70876e-19	0.888156	0.000209208	3		AT4G27585.1	gi|297799222|ref|XP_002867495.1|	band 7 family protein [Arabidopsis lyrata subsp. lyrata] &gt;gi|297313331|gb|EFH43754.1| band 7 family protein [Arabidopsis lyrata subsp. lyrata]
BnaA10g00280D	GSBRNA2T00150558001	chrA10:153930-155361	up	0.241012	1	1.13511	0.000159118	1.68809	2.99454e-10	1.28926	1.03925e-05	0.774737	0.0806723	3	NAC	AT1G01720.1	gi|31322576|gb|AAP35053.1|	NAC-domain protein 5-11 [Brassica napus]
BnaA03g01510D	GSBRNA2T00049358001	chrA03:679376-680575	up	-0.317982	1	5.08439	9.92858e-08	4.27788	4.56202e-09	2.73462	5.84914e-06	1.0938	0.471292	8		AT5G04890.1	gi|302608974|emb|CBW45863.1|	RTM2 protein [Arabidopsis thaliana]
BnaA01g04150D	GSBRNA2T00121155001	chrA01:1920678-1921631	up	-0.680619	1	4.15219	2.08916e-05	2.46961	0.00821466	5.4294	1.0142e-06	1.45615	1	14	ERF	AT4G32800.1	gi|15233928|ref|NP_195006.1|	ethylene-responsive transcription factor ERF043 [Arabidopsis thaliana] &gt;gi|75264505|sp|Q9M080.1|ERF43_ARATH RecName: Full=Ethylene-responsive transcription factor ERF043 &gt;gi|7270227|emb|CAB79997.1| transcription factor TINY homolog [Arabidopsis thaliana] &gt;gi|21618174|gb|AAM67224.1| transcription factor TINY homolog [Arabidopsis thaliana] &gt;gi|27754586|gb|AAO22740.1| putative transcript…
BnaCnng35440D	GSBRNA2T00027617001	chrCnn_random:33770709-33771480	up	1.04943	1	2.49424	0.00509371	3.29666	0.000145703	2.92843	0.00038265	2.0683	0.0657939	5		AT1G74590.1	gi|15221302|ref|NP_177598.1|	glutathione S-transferase TAU 10 [Arabidopsis thaliana] &gt;gi|75169838|sp|Q9CA57.1|GSTUA_ARATH RecName: Full=Glutathione S-transferase U10; Short=AtGSTU10; AltName: Full=GST class-tau member 10 &gt;gi|12324822|gb|AAG52384.1|AC011765_36 putative glutathione S-transferase; 80986-80207 [Arabidopsis thaliana] &gt;gi|21593631|gb|AAM65598.1| putative glutathione S-transferase [Arabidopsis thaliana] &g…
BnaA01g28670D	GSBRNA2T00009996001	chrA01:19924494-19925747	up	1.0771	1	3.8774	2.74517e-05	3.58017	2.90407e-05	3.99967	0.000956416	1.02674	1	13		AT3G15540.1	gi|15232612|ref|NP_188173.1|	auxin-responsive protein IAA19 [Arabidopsis thaliana] &gt;gi|17365900|sp|O24409.2|IAA19_ARATH RecName: Full=Auxin-responsive protein IAA19; AltName: Full=Indoleacetic acid-induced protein 19; AltName: Full=Protein MASSUGU 2 &gt;gi|7021739|gb|AAF35420.1| early auxin-induced protein, IAA19 [Arabidopsis thaliana] &gt;gi|15795119|dbj|BAB02383.1| auxin-regulated protein, IAA19 [Arabidopsis thaliana] &…
BnaC03g77080D	GSBRNA2T00022593001	chrC03_random:5645272-5647595	up	0.93826	0.923284	2.60539	5.88893e-14	1.55325	3.31382e-06	1.0824	0.00766118	0.333341	1	5		AT4G34150.1	gi|18418388|ref|NP_567956.1|	calcium-dependent lipid-binding domain-containing protein [Arabidopsis thaliana] &gt;gi|15724316|gb|AAL06551.1|AF412098_1 AT4g34150/F28A23_90 [Arabidopsis thaliana] &gt;gi|23397247|gb|AAN31905.1| unknown protein [Arabidopsis thaliana] &gt;gi|48310681|gb|AAT41866.1| At4g34150 [Arabidopsis thaliana] &gt;gi|332660934|gb|AEE86334.1| calcium-dependent lipid-binding domain-containing protein [Arabidops…
BnaC04g31570D	GSBRNA2T00044877001	chrC04:33380239-33380731	up	-0.216894	1	1.9502	0.00394484	2.55239	8.85001e-07	2.13509	0.000899787	0.190479	1	5		AT3G62120.2	gi|15228692|ref|NP_191771.1|	class II aaRS and biotin synthetases superfamily protein [Arabidopsis thaliana] &gt;gi|30695549|ref|NP_850736.1| class II aaRS and biotin synthetases superfamily protein [Arabidopsis thaliana] &gt;gi|6899922|emb|CAB71872.1| multifunctional aminoacyl-tRNA ligase-like protein [Arabidopsis thaliana] &gt;gi|16648885|gb|AAL24294.1| multifunctional aminoacyl-tRNA ligase-like protein [Arabidopsis thalia…
BnaCnng30100D	GSBRNA2T00019449001	chrCnn_random:28540680-28542119	up	-0.257966	1	3.74025	1.49912e-05	4.51655	0.000169763	3.26032	0.0428045	1.21108	1	13		AT3G62850.1	gi|297821196|ref|XP_002878481.1|	predicted protein [Arabidopsis lyrata subsp. lyrata] &gt;gi|297324319|gb|EFH54740.1| predicted protein [Arabidopsis lyrata subsp. lyrata]
BnaC02g00990D	GSBRNA2T00080792001	chrC02:419348-420695	up	0.691131	0.302456	2.17722	1.2487e-16	2.88735	1.33277e-29	1.91307	1.11125e-12	0.611595	0.395794	3	NAC	AT5G08790.1	gi|31322568|gb|AAP35049.1|	NAC-domain protein 3 [Brassica napus]
BnaA09g31410D	GSBRNA2T00129207001	chrA09:23475553-23476000	up	0.985753	1	6.64175	1.18158e-13	7.89373	8.52819e-17	3.96316	2.72449e-06	2.63419	0.251312	13		AT3G50800.1	gi|15230307|ref|NP_190649.1|	uncharacterized protein [Arabidopsis thaliana] &gt;gi|4835231|emb|CAB42909.1| putative protein [Arabidopsis thaliana] &gt;gi|28393455|gb|AAO42149.1| unknown protein [Arabidopsis thaliana] &gt;gi|28827350|gb|AAO50519.1| unknown protein [Arabidopsis thaliana] &gt;gi|332645190|gb|AEE78711.1| uncharacterized protein AT3G50800 [Arabidopsis thaliana]
BnaC08g14030D	GSBRNA2T00012840001	chrC08:18987986-18991104	up	1.13732	0.177876	2.46797	3.91838e-09	3.28206	2.17367e-16	1.43211	0.00615437	0.657299	0.963661	13	NF-X1	AT1G10170.1	gi|15218447|ref|NP_172488.1|	NF-X1-type zinc finger protein NFXL1 [Arabidopsis thaliana] &gt;gi|75337836|sp|Q9SY59.1|NFXL1_ARATH RecName: Full=NF-X1-type zinc finger protein NFXL1; Short=AtNFXL1 &gt;gi|4914319|gb|AAD32867.1|AC005489_5 F14N23.5 [Arabidopsis thaliana] &gt;gi|332190428|gb|AEE28549.1| NF-X1-type zinc finger protein NFXL1 [Arabidopsis thaliana]
BnaA09g37560D	GSBRNA2T00121870001	chrA09:27049088-27050384	up	0	1	4.25223	0.00420636	4.82821	0.000336045	3.66321	0.0325583	3.11623	0.228682	8		AT3G59070.1	gi|15239696|ref|NP_199686.1|	Cytochrome b561/ferric reductase transmembrane with DOMON related domain [Arabidopsis thaliana] &gt;gi|9758874|dbj|BAB09428.1| unnamed protein product [Arabidopsis thaliana] &gt;gi|67633866|gb|AAY78857.1| putative auxin-responsive protein [Arabidopsis thaliana] &gt;gi|332008336|gb|AED95719.1| Cytochrome b561/ferric reductase transmembrane with DOMON related domain [Arabidopsis thaliana]
BnaA04g18140D	GSBRNA2T00006348001	chrA04:14620708-14621013	up	0	1	6.57762	2.65713e-09	6.13316	3.89156e-08	4.16431	0.00221346	1.71936	1	13		AT2G31865.2	gi|297826637|ref|XP_002881201.1|	poly (ADP-ribose) glycohydrolase family protein [Arabidopsis lyrata subsp. lyrata] &gt;gi|297327040|gb|EFH57460.1| poly (ADP-ribose) glycohydrolase family protein [Arabidopsis lyrata subsp. lyrata]
BnaC07g31350D	GSBRNA2T00021518001	chrC07:35474250-35475179	up	0.908228	1	4.32467	1.88553e-10	3.38038	2.16876e-07	3.24134	5.84914e-06	0.597442	1	13	ERF	AT5G61600.1	gi|21617964|gb|AAM67014.1|	DNA binding protein-like protein [Arabidopsis thaliana]
BnaA06g31120D	GSBRNA2T00144527001	chrA06:20930679-20933918	up	0.530557	0.994795	2.43399	5.71573e-18	2.13896	1.48889e-14	1.02009	0.00763474	0.275581	1	14		AT3G29010.1	gi|297815204|ref|XP_002875485.1|	predicted protein [Arabidopsis lyrata subsp. lyrata] &gt;gi|297321323|gb|EFH51744.1| predicted protein [Arabidopsis lyrata subsp. lyrata]
BnaA03g57660D	GSBRNA2T00046687001	chrA03_random:1260798-1266916	up	-0.438844	1	4.58837	0.000621951	5.57654	5.45013e-06	3.51291	0.0336007	2.46141	0.566147	9		AT2G04160.1	gi|312283213|dbj|BAJ34472.1|	unnamed protein product [Thellungiella halophila]
BnaC04g24780D	GSBRNA2T00087284001	chrC04:25684446-25685303	up	0.234633	1	1.25119	4.92212e-05	1.1245	0.000319947	1.0878	0.0014268	0.02296	1	3		AT3G56910.1	gi|15230153|ref|NP_191250.1|	plastid-specific 50S ribosomal protein 5 [Arabidopsis thaliana] &gt;gi|75173974|sp|Q9LER7.1|PSRP5_ARATH RecName: Full=50S ribosomal protein 5, chloroplastic; AltName: Full=Plastid-specific 50S ribosomal protein 5; Short=PSRP-5; Flags: Precursor &gt;gi|9663010|emb|CAC00754.1| ribosomal protein, chloroplast [Arabidopsis thaliana] &gt;gi|48310581|gb|AAT41842.1| At3g56910 [Arabidopsis thaliana] &gt;g…
BnaC03g00290D	GSBRNA2T00134148001	chrC03:152509-154225	up	1.99246	0.904668	5.00354	4.89335e-18	5.73635	8.74e-23	3.35674	3.64217e-06	0.356778	1	13	Trihelix	AT5G01380.1	gi|15240966|ref|NP_195758.1|	trihelix transcription factor GT-3a [Arabidopsis thaliana] &gt;gi|75337089|sp|Q9SDW0.1|TGT3A_ARATH RecName: Full=Trihelix transcription factor GT-3a; AltName: Full=Trihelix DNA-binding protein GT-3a &gt;gi|6573264|gb|AAF17610.1|AF206715_1 transcription factor GT-3a [Arabidopsis thaliana] &gt;gi|7320716|emb|CAB81921.1| transcription factor GT-3a [Arabidopsis thaliana] &gt;gi|30060335|gb|AAP13347.1…
BnaA06g17960D	GSBRNA2T00107254001	chrA06:10238137-10239776	up	0.596703	0.598717	2.40625	3.00544e-20	2.77185	3.2725e-28	1.07865	0.000535059	0.795095	0.0652144	3		AT3G46620.1	gi|15232595|ref|NP_190246.1|	C3H4 type zinc finger protein [Arabidopsis thaliana] &gt;gi|6523065|emb|CAB62332.1| putative protein [Arabidopsis thaliana] &gt;gi|20260608|gb|AAM13202.1| putative protein [Arabidopsis thaliana] &gt;gi|31711884|gb|AAP68298.1| At3g46620 [Arabidopsis thaliana] &gt;gi|110735080|gb|ABG89110.1| ubiquitin-interacting factor 1a [synthetic construct] &gt;gi|332644663|gb|AEE78184.1| C3H4 type zinc finger …
BnaC05g13980D	GSBRNA2T00006493001	chrC05:8101978-8102604	up	0.470238	1	2.35415	0.0219991	3.65156	5.4846e-06	2.96517	0.00405609	1.02248	1	13		AT5G57655.2	gi|297793277|ref|XP_002864523.1|	xylose isomerase family protein [Arabidopsis lyrata subsp. lyrata] &gt;gi|297310358|gb|EFH40782.1| xylose isomerase family protein [Arabidopsis lyrata subsp. lyrata]
BnaC03g50260D	GSBRNA2T00141689001	chrC03:34920078-34921866	up	0.536944	1	1.22329	0.000115828	1.57225	2.37019e-09	1.66912	1.1191e-09	0.218845	1	5		AT5G64000.1	gi|15237589|ref|NP_201205.1|	3&apos;(2&apos;),5&apos;-bisphosphate nucleotidase [Arabidopsis thaliana] &gt;gi|34395614|sp|O49623.1|DPNP2_ARATH RecName: Full=SAL2 phosphatase; AltName: Full=3&apos;(2&apos;),5&apos;-bisphosphate nucleotidase 2; AltName: Full=3&apos;(2&apos;),5&apos;-bisphosphonucleoside 3&apos;(2&apos;)-phosphohydrolase 2; AltName: Full=DPNPase 2; AltName: Full=Inositol polyphosphate 1-phosphatase 2; Short=IPP…
BnaA03g32640D	GSBRNA2T00137724001	chrA03:15768868-15772081	up	0.562475	1	3.52446	7.83477e-11	3.98393	2.5738e-18	1.92365	0.000931294	0.833144	0.965421	13		AT3G13080.1	gi|42733544|dbj|BAD11207.1|	multidrug resistance-associated protein [Thlaspi caerulescens]
BnaA03g25630D	GSBRNA2T00151606001	chrA03:12452672-12453915	up	0.369513	1	1.64377	4.33002e-06	1.31693	0.000378252	1.07078	0.0177192	0.963238	0.119229	13		AT4G05010.1	gi|18415709|ref|NP_567629.1|	F-box stress induced protein 2 [Arabidopsis thaliana] &gt;gi|142989915|sp|O65416.2|SKI27_ARATH RecName: Full=F-box protein SKIP27; AltName: Full=SKP1-interacting partner 27 &gt;gi|117168229|gb|ABK32197.1| At4g21510 [Arabidopsis thaliana] &gt;gi|332659061|gb|AEE84461.1| F-box stress induced protein 2 [Arabidopsis thaliana]
BnaAnng18870D	GSBRNA2T00039238001	chrAnn_random:20069791-20070331	up	3.13625	0.103692	8.09363	1.19968e-16	6.8823	1.66933e-16	3.22109	0.0303075	2.04647	0.800762	13		AT3G60220.1	gi|297734663|emb|CBI16714.3|	unnamed protein product [Vitis vinifera]
BnaA08g25940D	GSBRNA2T00047116001	chrA08:17709930-17710834	up	-0.500473	1	2.06071	9.70707e-05	2.63249	4.94072e-08	1.53213	0.0144787	0.752287	0.977647	13		AT1G10170.1	gi|15218447|ref|NP_172488.1|	NF-X1-type zinc finger protein NFXL1 [Arabidopsis thaliana] &gt;gi|75337836|sp|Q9SY59.1|NFXL1_ARATH RecName: Full=NF-X1-type zinc finger protein NFXL1; Short=AtNFXL1 &gt;gi|4914319|gb|AAD32867.1|AC005489_5 F14N23.5 [Arabidopsis thaliana] &gt;gi|332190428|gb|AEE28549.1| NF-X1-type zinc finger protein NFXL1 [Arabidopsis thaliana]
BnaC05g39120D	GSBRNA2T00106083001	chrC05:37682930-37687317	up	-0.0527115	1	2.33732	4.37165e-35	2.74145	1.0778e-50	1.31742	1.65821e-10	0.466854	0.427816	14		AT3G14470.1	gi|15231862|ref|NP_188065.1|	NB-ARC domain-containing disease resistance protein [Arabidopsis thaliana] &gt;gi|29839649|sp|Q9LRR4.1|R13L1_ARATH RecName: Full=Putative disease resistance RPP13-like protein 1 &gt;gi|11994217|dbj|BAB01339.1| disease resistance comples protein [Arabidopsis thaliana] &gt;gi|332642009|gb|AEE75530.1| NB-ARC domain-containing disease resistance protein [Arabidopsis thaliana]
BnaA10g25190D	GSBRNA2T00136288001	chrA10:16258208-16260429	up	0.762997	1	3.44508	4.43583e-05	3.84108	2.81381e-06	4.66519	1.24391e-05	2.61623	0.106012	14		AT5G05190.1	gi|15238456|ref|NP_196138.1|	uncharacterized protein [Arabidopsis thaliana] &gt;gi|75170629|sp|Q9FHK4.1|Y5519_ARATH RecName: Full=Uncharacterized protein At5g05190 &gt;gi|9759260|dbj|BAB09695.1| unnamed protein product [Arabidopsis thaliana] &gt;gi|20466820|gb|AAM20727.1| putative protein [Arabidopsis thaliana] &gt;gi|30725434|gb|AAP37739.1| At5g05190 [Arabidopsis thaliana] &gt;gi|332003456|gb|AED90839.1| uncharacterized pro…
BnaC03g44460D	GSBRNA2T00085228001	chrC03:29615130-29620443	up	1.80961	1	3.64138	0.00302903	4.8515	4.31182e-06	4.81136	0.000128604	2.21699	0.605712	8		AT5G48620.1	gi|297808267|ref|XP_002872017.1|	predicted protein [Arabidopsis lyrata subsp. lyrata] &gt;gi|297317854|gb|EFH48276.1| predicted protein [Arabidopsis lyrata subsp. lyrata]
BnaA03g58530D	GSBRNA2T00023649001	chrA03_random:1729710-1733316	up	0.461602	1	1.84205	0.000182813	2.27586	2.4667e-10	1.16041	0.00401168	0.321893	1	2		AT4G21120.1	gi|30685317|ref|NP_193844.2|	amino acid transporter 1 [Arabidopsis thaliana] &gt;gi|75297892|sp|Q84MA5.1|CAAT1_ARATH RecName: Full=Cationic amino acid transporter 1; AltName: Full=Amino acid transporter 1 &gt;gi|30102670|gb|AAP21253.1| At4g21120 [Arabidopsis thaliana] &gt;gi|110743257|dbj|BAE99519.1| amino acid transport protein AAT1 [Arabidopsis thaliana] &gt;gi|332659005|gb|AEE84405.1| amino acid transporter 1 [Arabidopsis…
BnaA08g24320D	GSBRNA2T00015268001	chrA08:17048917-17050432	up	0.989896	0.790467	4.03026	1.0847e-16	5.10544	1.29274e-26	1.94314	0.000468695	1.29514	0.108474	5		AT1G13340.1	gi|15222251|ref|NP_172792.1|	Regulator of Vps4 activity in the MVB pathway protein [Arabidopsis thaliana] &gt;gi|9958056|gb|AAG09545.1|AC011810_4 Unknown protein [Arabidopsis thaliana] &gt;gi|26453048|dbj|BAC43600.1| unknown protein [Arabidopsis thaliana] &gt;gi|28973351|gb|AAO64000.1| unknown protein [Arabidopsis thaliana] &gt;gi|332190881|gb|AEE29002.1| Regulator of Vps4 activity in the MVB pathway protein [Arabidopsis tha…
BnaA01g06620D	GSBRNA2T00039904001	chrA01:3076641-3077956	up	0.518436	1	1.68429	1.63112e-08	2.18842	1.71613e-14	1.21183	0.000330599	0.145585	1	9		AT4G30430.1	gi|15234743|ref|NP_194772.1|	tetraspanin9 [Arabidopsis thaliana] &gt;gi|75264513|sp|Q9M0B7.1|TET9_ARATH RecName: Full=Tetraspanin-9 &gt;gi|7269944|emb|CAB79761.1| senescence-associated protein homolog [Arabidopsis thaliana] &gt;gi|332660364|gb|AEE85764.1| tetraspanin9 [Arabidopsis thaliana]
BnaA09g53510D	GSBRNA2T00087780001	chrA09_random:1314418-1314973	up	2.18201	0.674203	5.2862	1.55496e-08	4.92839	1.12692e-08	3.70359	0.000292308	2.04974	0.448749	13		AT5G42380.1	gi|21618164|gb|AAM67214.1|	putative calmodulin [Arabidopsis thaliana]
BnaAnng18430D	GSBRNA2T00037732001	chrAnn_random:19633278-19634145	up	0.710208	1	4.55187	8.8801e-14	5.42955	2.19198e-19	2.289	0.00161809	1.73774	0.190742	14		AT5G03210.1	gi|9757772|dbj|BAB08381.1|	unnamed protein product [Arabidopsis thaliana]
BnaC03g33180D	GSBRNA2T00153673001	chrC03:20261546-20262653	up	2.23994	0.90107	3.57355	0.00460469	4.51791	3.48154e-05	3.17515	0.0381765	1.98555	0.665536	8		AT3G02840.1	gi|18396341|ref|NP_566184.1|	uncharacterized protein [Arabidopsis thaliana] &gt;gi|6728978|gb|AAF26976.1|AC018363_21 unknown protein [Arabidopsis thaliana] &gt;gi|26452125|dbj|BAC43151.1| unknown protein [Arabidopsis thaliana] &gt;gi|27311855|gb|AAO00893.1| expressed protein [Arabidopsis thaliana] &gt;gi|30725622|gb|AAP37833.1| At3g02840 [Arabidopsis thaliana] &gt;gi|332640344|gb|AEE73865.1| uncharacterized protein AT3G02840…
BnaC08g27720D	GSBRNA2T00155904001	chrC08:28614338-28615192	up	2.35003	0.0952099	3.88418	9.02197e-18	2.37945	1.80298e-08	2.78426	3.4689e-10	0.106806	1	5		AT3G56891.1	gi|186511137|ref|NP_001118849.1|	metal ion binding protein [Arabidopsis thaliana] &gt;gi|332646062|gb|AEE79583.1| metal ion binding protein [Arabidopsis thaliana]
BnaA05g16820D	GSBRNA2T00048448001	chrA05:11527976-11531021	up	-0.375316	1	2.20346	8.93988e-05	2.84661	9.09811e-08	1.70716	0.0199176	0.74441	1	5		AT3G22910.1	gi|15228891|ref|NP_188931.1|	putative calcium-transporting ATPase 13 [Arabidopsis thaliana] &gt;gi|12229654|sp|Q9LIK7.1|ACA13_ARATH RecName: Full=Putative calcium-transporting ATPase 13, plasma membrane-type; AltName: Full=Ca(2+)-ATPase isoform 13 &gt;gi|11994720|dbj|BAB03036.1| Ca2+-transporting ATPase-like protein [Arabidopsis thaliana] &gt;gi|332643169|gb|AEE76690.1| putative calcium-transporting ATPase 13 [Arabidopsis th…
BnaA03g23810D	GSBRNA2T00151373001	chrA03:11419487-11422104	up	0.67114	1	2.70666	3.74326e-06	2.46324	3.13765e-05	1.61632	0.0376785	-0.0709853	1	3		AT4G08950.1	gi|15236667|ref|NP_192634.1|	protein EXORDIUM [Arabidopsis thaliana] &gt;gi|20271142|gb|AAM18526.1|AF496655_1 cell cycle-related protein [Arabidopsis thaliana] &gt;gi|4325369|gb|AAD17365.1| T3H13.3 gene product [Arabidopsis thaliana] &gt;gi|7267537|emb|CAB78019.1| putative phi-1-like phosphate-induced protein [Arabidopsis thaliana] &gt;gi|15450812|gb|AAK96677.1| Unknown protein [Arabidopsis thaliana] &gt;gi|20259894|gb|AAM13…
BnaA04g22050D	GSBRNA2T00005370001	chrA04:16689888-16690794	up	1.35405	0.667568	1.97477	1.19203e-06	1.63414	4.28707e-05	1.49216	0.00115815	0.062073	1	5		AT2G38480.1	gi|18404766|ref|NP_565891.1|	CASP-like protein [Arabidopsis thaliana] &gt;gi|160198061|sp|Q8LE26.2|CSPLA_ARATH RecName: Full=CASP-like protein At2g38480 &gt;gi|13878171|gb|AAK44163.1|AF370348_1 unknown protein [Arabidopsis thaliana] &gt;gi|17104527|gb|AAL34152.1| unknown protein [Arabidopsis thaliana] &gt;gi|20197244|gb|AAM14993.1| expressed protein [Arabidopsis thaliana] &gt;gi|20197397|gb|AAC67370.2| expressed protein [Ara…
BnaC03g35140D	GSBRNA2T00125252001	chrC03:21364753-21366100	up	-0.836601	1	4.5404	2.22935e-07	3.62312	8.11917e-07	2.262	0.0168461	-0.380112	1	5		AT3G07195.1	gi|22330901|ref|NP_683537.1|	RPM1-interacting protein 4 (RIN4) family protein [Arabidopsis thaliana] &gt;gi|45752766|gb|AAS76281.1| At3g07195 [Arabidopsis thaliana] &gt;gi|62320834|dbj|BAD93783.1| putative protein [Arabidopsis thaliana] &gt;gi|332640991|gb|AEE74512.1| RPM1-interacting protein 4 (RIN4) family protein [Arabidopsis thaliana]
BnaC07g35950D	GSBRNA2T00112656001	chrC07:38219193-38223540	up	0.900309	1	4.32703	1.9735e-21	4.50123	6.02757e-23	2.36356	1.60841e-05	0.209532	1	5		AT4G19520.1	gi|2853079|emb|CAA16929.1|	resistance protein RPP5-like [Arabidopsis thaliana] &gt;gi|7268748|emb|CAB78954.1| resistance protein RPP5-like [Arabidopsis thaliana]
BnaA06g14280D	GSBRNA2T00042946001	chrA06:7716531-7717961	up	-0.831911	1	6.20361	1.35272e-17	5.03753	1.57712e-14	2.87637	0.000223761	1.78036	0.200227	13		AT1G20180.2	gi|145323956|ref|NP_001077567.1|	uncharacterized protein [Arabidopsis thaliana] &gt;gi|332191827|gb|AEE29948.1| uncharacterized protein AT1G20180 [Arabidopsis thaliana]
BnaA03g18160D	GSBRNA2T00124809001	chrA03:8520709-8521864	up	0	1	6.42535	7.61838e-09	4.26397	5.6479e-05	4.40517	0.000790965	2.4021	0.602683	13		AT2G38823.1	gi|297820202|ref|XP_002877984.1|	predicted protein [Arabidopsis lyrata subsp. lyrata] &gt;gi|297323822|gb|EFH54243.1| predicted protein [Arabidopsis lyrata subsp. lyrata]
BnaA10g15930D	GSBRNA2T00154338001	chrA10:12196125-12196880	up	0	1	5.56771	3.23858e-06	7.75031	1.90464e-12	3.98597	0.00605239	2.3999	0.624714	13		AT5G19110.1	gi|590657648|ref|XP_007034624.1|	Eukaryotic aspartyl protease family protein, putative [Theobroma cacao] &gt;gi|508713653|gb|EOY05550.1| Eukaryotic aspartyl protease family protein, putative [Theobroma cacao]
BnaA03g29930D	GSBRNA2T00111800001	chrA03:14549800-14551272	up	1.33558	1	5.47067	2.7267e-24	3.37361	9.05896e-25	2.21556	6.9518e-10	1.15112	0.0813539	5		AT3G07250.1	gi|297788342|ref|XP_002862294.1|	predicted protein [Arabidopsis lyrata subsp. lyrata] &gt;gi|297307650|gb|EFH38552.1| predicted protein [Arabidopsis lyrata subsp. lyrata]
BnaA06g02990D	GSBRNA2T00098074001	chrA06:1812624-1814964	up	1.219	1	3.08657	7.419e-06	4.93345	6.58652e-15	2.55708	0.00069484	0.826523	1	5		AT3G14690.1	gi|15231907|ref|NP_188087.1|	cytochrome P450, family 72, subfamily A, polypeptide 15 [Arabidopsis thaliana] &gt;gi|75311582|sp|Q9LUC5.1|C7A15_ARATH RecName: Full=Cytochrome P450 72A15 &gt;gi|9294391|dbj|BAB02401.1| cytochrome P450 [Arabidopsis thaliana] &gt;gi|15292787|gb|AAK92762.1| putative cytochrome P450 protein [Arabidopsis thaliana] &gt;gi|20465787|gb|AAM20382.1| putative cytochrome P450 protein [Arabidopsis thaliana] …
BnaA04g22230D	GSBRNA2T00005351001	chrA04:16771443-16772430	up	2.0984	0.96196	5.43364	2.47122e-08	6.91336	7.23524e-14	5.38209	1.10274e-06	3.08695	0.0994803	13		AT2G38830.1	gi|42569747|ref|NP_181417.2|	ubiquitin-conjugating enzyme/RWD-like protein [Arabidopsis thaliana] &gt;gi|330254498|gb|AEC09592.1| ubiquitin-conjugating enzyme/RWD-like protein [Arabidopsis thaliana]
BnaC01g36030D	GSBRNA2T00018145001	chrC01:35307483-35308841	up	0.565196	1	5.83934	5.27024e-09	5.36125	1.57449e-10	4.55479	0.00020655	1.09672	1	13		AT3G15540.1	gi|15232612|ref|NP_188173.1|	auxin-responsive protein IAA19 [Arabidopsis thaliana] &gt;gi|17365900|sp|O24409.2|IAA19_ARATH RecName: Full=Auxin-responsive protein IAA19; AltName: Full=Indoleacetic acid-induced protein 19; AltName: Full=Protein MASSUGU 2 &gt;gi|7021739|gb|AAF35420.1| early auxin-induced protein, IAA19 [Arabidopsis thaliana] &gt;gi|15795119|dbj|BAB02383.1| auxin-regulated protein, IAA19 [Arabidopsis thaliana] &…
BnaA09g05060D	GSBRNA2T00009617001	chrA09:2482448-2484172	up	0	1	4.05553	3.92789e-06	4.98033	4.61691e-08	5.43171	2.84031e-06	2.64618	0.353024	13		AT5G24070.1	gi|297812563|ref|XP_002874165.1|	peroxidase family protein [Arabidopsis lyrata subsp. lyrata] &gt;gi|297320002|gb|EFH50424.1| peroxidase family protein [Arabidopsis lyrata subsp. lyrata]
BnaA09g02250D	GSBRNA2T00009861001	chrA09:1128322-1129384	up	0.306683	1	3.01406	3.09451e-06	2.89609	5.97945e-06	2.72521	8.05596e-05	1.73246	0.115376	14		AT3G28340.1	gi|30689156|ref|NP_189474.2|	putative galacturonosyltransferase-like 10 [Arabidopsis thaliana] &gt;gi|75273232|sp|Q9LHD2.1|GATLA_ARATH RecName: Full=Probable galacturonosyltransferase-like 10; AltName: Full=Galactinol synthase 8; Short=AtGolS8; Short=GolS-8 &gt;gi|11994580|dbj|BAB02626.1| glycosyl transferase-like protein [Arabidopsis thaliana] &gt;gi|44917577|gb|AAS49113.1| At3g28340 [Arabidopsis thaliana] &gt;gi|51971391|d…
BnaA07g01090D	GSBRNA2T00059416001	chrA07:752549-754051	up	0.101912	1	1.06273	0.0201599	1.94115	1.87257e-08	1.03936	0.0374511	-0.0690285	1	14		AT2G19690.1	gi|30680764|ref|NP_179559.2|	phospholipase A2-beta [Arabidopsis thaliana] &gt;gi|75299644|sp|Q8GZB4.1|PLA2B_ARATH RecName: Full=Phospholipase A2-beta; AltName: Full=Secretory phospholipase A2-beta; Short=AtsPLA2-beta; Flags: Precursor &gt;gi|25992715|gb|AAN77229.1| phospholipase A2 beta [Arabidopsis thaliana] &gt;gi|330251819|gb|AEC06913.1| phospholipase A2-beta [Arabidopsis thaliana]
BnaA10g15190D	GSBRNA2T00154252001	chrA10:11870978-11872944	up	-1.14898	1	4.59308	2.56524e-12	4.77614	5.43108e-14	3.04926	4.7064e-05	0.0320147	1	5		AT5G20230.1	gi|15241298|ref|NP_197523.1|	blue-copper-binding protein [Arabidopsis thaliana] &gt;gi|21264375|sp|Q07488.2|BCB1_ARATH RecName: Full=Blue copper protein; AltName: Full=Blue copper-binding protein; Short=AtBCB; AltName: Full=Phytocyanin 1; AltName: Full=Stellacyanin; Flags: Precursor &gt;gi|3766248|emb|CAA77089.1| blue copper binding-like protein [Arabidopsis thaliana] &gt;gi|6468187|dbj|BAA86999.1| blue copper binding protei…
BnaA09g24300D	GSBRNA2T00156612001	chrA09:17030985-17032504	up	0.00156823	1	2.37445	3.81886e-06	2.64377	1.12814e-07	1.62066	0.015969	0.821019	1	14		AT1G05060.1	gi|21593250|gb|AAM65199.1|	unknown [Arabidopsis thaliana]
BnaC04g04480D	GSBRNA2T00006093001	chrC04:3358432-3359038	up	0	1	7.56422	1.61856e-15	6.59581	8.16607e-23	5.21466	7.73301e-07	0.495919	1	13		AT2G45760.1	gi|18411880|ref|NP_567111.1|	BON association protein 1 [Arabidopsis thaliana] &gt;gi|75249526|sp|Q941L2.1|BAP1_ARATH RecName: Full=BON1-associated protein 1 &gt;gi|15487384|gb|AAK98798.1| BON1-associated protein 1 [Arabidopsis thaliana] &gt;gi|26449568|dbj|BAC41910.1| putative BON1-associated protein 1 BAP1 [Arabidopsis thaliana] &gt;gi|28372946|gb|AAO39955.1| At3g61190 [Arabidopsis thaliana] &gt;gi|332646649|gb|AEE80170.1| …
BnaA01g32250D	GSBRNA2T00024985001	chrA01:21735272-21737531	up	0.247861	1	3.10806	1.55682e-05	4.96738	1.18388e-12	3.50527	4.29366e-06	2.3708	0.0570794	8		AT3G08870.1	gi|15231975|ref|NP_187499.1|	concanavalin A-like lectin protein kinase family protein [Arabidopsis thaliana] &gt;gi|75337552|sp|Q9SR87.1|LRK61_ARATH RecName: Full=Probable L-type lectin-domain containing receptor kinase VI.1; Short=LecRK-VI.1; Flags: Precursor &gt;gi|6403505|gb|AAF07845.1|AC010871_21 putative serine/threonine protein kinase [Arabidopsis thaliana] &gt;gi|332641168|gb|AEE74689.1| concanavalin A-like lectin pro…
BnaA02g25110D	GSBRNA2T00041679001	chrA02:18432455-18433274	up	1.44256	0.448722	3.46935	3.22128e-09	3.97407	4.85126e-13	3.30449	6.59439e-08	1.63773	0.0996808	13	ERF	AT5G47220.1	gi|557749546|gb|AHA33628.1|	ERF2 transcription factor protein [Brassica oleracea var. italica]
BnaC09g42490D	GSBRNA2T00035206001	chrC09:44028289-44029431	up	0.440023	1	1.38951	0.00138472	1.53653	7.95633e-05	1.10576	0.031414	0.423072	1	5		AT5G15350.1	gi|15242279|ref|NP_197039.1|	early nodulin-like protein 17 [Arabidopsis thaliana] &gt;gi|75220730|sp|Q39131.1|LAML_ARATH RecName: Full=Lamin-like protein; Flags: Precursor &gt;gi|15983505|gb|AAL11620.1|AF424627_1 AT5g15350/F8M21_240 [Arabidopsis thaliana] &gt;gi|1262754|emb|CAA65750.1| lamin [Arabidopsis thaliana] &gt;gi|3395760|gb|AAC32930.1| unknown [Arabidopsis thaliana] &gt;gi|7671504|emb|CAB89345.1| putative protein [Ar…
BnaC03g11370D	GSBRNA2T00140997001	chrC03:5539005-5539962	up	1.26827	1	5.50803	4.55636e-06	6.25168	5.09274e-08	4.89365	0.000145087	1.65772	1	13		AT5G60110.1	gi|297793565|ref|XP_002864667.1|	APUM18 [Arabidopsis lyrata subsp. lyrata] &gt;gi|297310502|gb|EFH40926.1| APUM18 [Arabidopsis lyrata subsp. lyrata]
BnaC07g32890D	GSBRNA2T00041833001	chrC07:36298761-36299866	up	-1.53942	1	3.02107	0.0176475	6.41234	1.24174e-09	2.68219	0.015499	1.65776	0.577079	8		AT3G52460.1	gi|15231224|ref|NP_190814.1|	hydroxyproline-rich glycoprotein family protein [Arabidopsis thaliana] &gt;gi|4886281|emb|CAB43432.1| putative protein [Arabidopsis thaliana] &gt;gi|332645427|gb|AEE78948.1| hydroxyproline-rich glycoprotein family protein [Arabidopsis thaliana]
BnaC07g25010D	GSBRNA2T00142798001	chrC07:31191701-31192358	up	1.30922	1	4.79704	7.42917e-09	6.59873	1.23604e-14	5.03981	1.35011e-09	2.03781	0.127503	8		AT3G28210.1	gi|15232930|ref|NP_189461.1|	zinc finger (AN1-like) family protein [Arabidopsis thaliana] &gt;gi|122069682|sp|Q67YE6.2|SAP12_ARATH RecName: Full=Zinc finger AN1 domain-containing stress-associated protein 12; Short=AtSAP12 &gt;gi|5006473|gb|AAD37511.1|AF139098_1 putative zinc finger protein [Arabidopsis thaliana] &gt;gi|11994583|dbj|BAB02638.1| zinc finger protein-like [Arabidopsis thaliana] &gt;gi|51971687|dbj|BAD44508.1| p…
BnaA02g34120D	GSBRNA2T00047508001	chrA02:24398484-24399399	up	0.377522	1	2.49625	7.4464e-06	2.87652	5.86033e-08	1.88713	0.00304659	-0.0448013	1	3		AT5G64260.1	gi|15237656|ref|NP_201231.1|	protein EXORDIUM like 2 [Arabidopsis thaliana] &gt;gi|11908088|gb|AAG41473.1|AF326891_1 putative phi-1 protein [Arabidopsis thaliana] &gt;gi|12642896|gb|AAK00390.1|AF339708_1 putative phi-1 protein [Arabidopsis thaliana] &gt;gi|14190477|gb|AAK55719.1|AF380638_1 AT5g64260/MSJ1_10 [Arabidopsis thaliana] &gt;gi|9759402|dbj|BAB09857.1| phi-1-like protein [Arabidopsis thaliana] &gt;gi|16323270|gb|AAL1…
BnaA06g15150D	GSBRNA2T00096216001	chrA06:8301524-8302748	up	0	1	6.41254	2.91097e-09	5.14281	2.26667e-07	4.67491	9.46289e-06	1.54393	0.813396	8		AT1G21430.1	gi|297845124|ref|XP_002890443.1|	flavin-containing monooxygenase family protein [Arabidopsis lyrata subsp. lyrata] &gt;gi|297336285|gb|EFH66702.1| flavin-containing monooxygenase family protein [Arabidopsis lyrata subsp. lyrata]
BnaA01g21240D	GSBRNA2T00138642001	chrA01:13102147-13102495	up	0.690333	1	6.38036	3.62013e-10	6.08165	1.40931e-12	3.73453	0.000279892	0.571852	1	13		AT5G51360.1	gi|15242061|ref|NP_199949.1|	transcription elongation factor (TFIIS) family protein [Arabidopsis thaliana] &gt;gi|9759282|dbj|BAB09747.1| unnamed protein product [Arabidopsis thaliana] &gt;gi|332008687|gb|AED96070.1| transcription elongation factor (TFIIS) family protein [Arabidopsis thaliana]
BnaC08g10960D	GSBRNA2T00000842001	chrC08:16390018-16393234	up	1.58474	0.120574	4.05012	1.32828e-14	4.10768	2.29399e-16	2.43202	0.000119958	-0.500446	1	13	HD-ZIP	AT4G17710.1	gi|30684155|ref|NP_193506.2|	homeobox-leucine zipper protein HDG4 [Arabidopsis thaliana] &gt;gi|75329764|sp|Q8L7H4.1|HDG4_ARATH RecName: Full=Homeobox-leucine zipper protein HDG4; AltName: Full=HD-ZIP protein HDG4; AltName: Full=Homeodomain GLABRA 2-like protein 4; AltName: Full=Homeodomain transcription factor HDG4; AltName: Full=Protein HOMEODOMAIN GLABROUS 4 &gt;gi|22136630|gb|AAM91634.1| putative GLABRA2 protein [Arabido…
BnaC06g32040D	GSBRNA2T00103132001	chrC06:32385807-32387155	up	0.356863	1	4.08929	1.09369e-07	4.84883	2.97229e-19	3.59292	1.41316e-07	1.61254	0.337563	13		AT1G25150.1	gi|297851102|ref|XP_002893432.1|	predicted protein [Arabidopsis lyrata subsp. lyrata] &gt;gi|297339274|gb|EFH69691.1| predicted protein [Arabidopsis lyrata subsp. lyrata]
BnaA04g08970D	GSBRNA2T00114381001	chrA04:8034430-8037088	up	0.748927	1	2.52981	1.70127e-06	4.26311	1.75556e-16	3.2195	2.57639e-05	1.50031	0.717876	14		AT5G39000.1	gi|15241606|ref|NP_198716.1|	putative receptor-like protein kinase [Arabidopsis thaliana] &gt;gi|75333906|sp|Q9FID8.1|Y5900_ARATH RecName: Full=Putative receptor-like protein kinase At5g39000; Flags: Precursor &gt;gi|10177545|dbj|BAB10824.1| receptor-like protein kinase [Arabidopsis thaliana] &gt;gi|332007002|gb|AED94385.1| putative receptor-like protein kinase [Arabidopsis thaliana]
BnaC05g46910D	GSBRNA2T00073895001	chrC05:42135230-42136963	up	1.12269	1	5.30025	5.82796e-12	7.50222	1.78107e-14	3.88819	2.25999e-05	3.21781	0.057225	13		AT3G04940.1	gi|21593263|gb|AAM65212.1|	putative cysteine synthase [Arabidopsis thaliana]
BnaC04g00330D	GSBRNA2T00064727001	chrC04:214829-216198	up	1.83924	1	2.2814	0.0161948	2.25826	0.013918	5.3089	3.54377e-11	1.95551	0.301591	8		AT2G47180.1	gi|212004612|gb|ACJ15472.1|	galactinol synthase [Brassica napus]
BnaC04g05140D	GSBRNA2T00089121001	chrC04:3639531-3640023	up	1.19346	1	5.2968	7.23987e-05	5.02913	0.000159237	4.33851	0.0041737	3.20691	0.184214	8		AT5G51160.1	gi|15241393|ref|NP_199929.1|	ankyrin repeat-containing protein [Arabidopsis thaliana] &gt;gi|8843852|dbj|BAA97378.1| unnamed protein product [Arabidopsis thaliana] &gt;gi|45825143|gb|AAS77479.1| At5g51160 [Arabidopsis thaliana] &gt;gi|51968476|dbj|BAD42930.1| putative protein [Arabidopsis thaliana] &gt;gi|62319991|dbj|BAD94109.1| putative protein [Arabidopsis thaliana] &gt;gi|332008662|gb|AED96045.1| ankyrin repeat-containin…
BnaA03g20180D	GSBRNA2T00139074001	chrA03:9598672-9599649	up	0.599536	1	2.91036	1.39972e-07	3.95088	8.22935e-14	3.16602	6.87389e-06	0.513097	1	13		AT2G43290.1	gi|18406202|ref|NP_565996.1|	calmodulin-like protein MSS3 [Arabidopsis thaliana] &gt;gi|75318037|sp|O22845.2|CML5_ARATH RecName: Full=Calmodulin-like protein 5; AltName: Full=Protein MULTICOPY SUPPRESSORS OF SNF4 DEFICIENCY IN YEAST 3 &gt;gi|9965747|gb|AAG10150.1|AF250344_1 calmodulin-like MSS3 [Arabidopsis thaliana] &gt;gi|17065478|gb|AAL32893.1| putative Ca2+-binding protein [Arabidopsis thaliana] &gt;gi|20148491|gb|AAM101…
BnaC01g39570D	GSBRNA2T00018537001	chrC01:38218902-38219582	up	1.42785	0.661951	2.73754	0.000367341	2.72756	0.00018383	2.24553	0.0227929	-0.128942	1	13		0	#N/A	#N/A
BnaC05g01370D	GSBRNA2T00085458001	chrC05:727033-727823	up	1.94729	1	4.41355	0.000399686	5.71308	2.80438e-07	2.66785	0.0327508	2.90281	0.22	8		AT5G61710.1	gi|15240329|ref|NP_200979.1|	uncharacterized protein [Arabidopsis thaliana] &gt;gi|10176864|dbj|BAB10071.1| unnamed protein product [Arabidopsis thaliana] &gt;gi|332010125|gb|AED97508.1| uncharacterized protein AT5G61710 [Arabidopsis thaliana]
BnaC01g13350D	GSBRNA2T00138255001	chrC01:8698375-8698897	up	-0.286682	1	3.84656	5.43894e-06	6.16342	4.63547e-09	3.30751	0.0277922	-0.685739	1	13		AT4G21930.1	gi|30685620|ref|NP_193924.2|	uncharacterized protein [Arabidopsis thaliana] &gt;gi|21539451|gb|AAM53278.1| putative protein [Arabidopsis thaliana] &gt;gi|23197638|gb|AAN15346.1| putative protein [Arabidopsis thaliana] &gt;gi|332659131|gb|AEE84531.1| uncharacterized protein AT4G21930 [Arabidopsis thaliana]
BnaCnng48020D	GSBRNA2T00046935001	chrCnn_random:47293705-47298713	up	-0.169966	1	4.0739	0.000433507	3.71782	0.000495509	3.63283	0.00721525	0.652798	1	13		AT4G35290.1	gi|16604667|gb|AAL24126.1|	unknown protein [Arabidopsis thaliana]
BnaA04g27560D	GSBRNA2T00034336001	chrA04_random:158321-159423	up	0.231449	1	1.94961	1.52148e-10	2.38753	5.0323e-16	1.52493	3.63293e-06	0.771728	0.234612	3		AT3G57930.2	gi|15230905|ref|NP_191352.1|	uncharacterized protein [Arabidopsis thaliana] &gt;gi|79315480|ref|NP_001030881.1| uncharacterized protein [Arabidopsis thaliana] &gt;gi|6729536|emb|CAB67621.1| putative protein [Arabidopsis thaliana] &gt;gi|28393650|gb|AAO42243.1| unknown protein [Arabidopsis thaliana] &gt;gi|28973601|gb|AAO64125.1| unknown protein [Arabidopsis thaliana] &gt;gi|332646197|gb|AEE79718.1| uncharacterized protein AT…
BnaC04g40810D	GSBRNA2T00105188001	chrC04:41626211-41627764	up	1.05567	0.320245	2.80908	7.46923e-12	2.63746	4.51952e-11	1.58187	0.00102886	0.995582	0.303931	13		AT2G30020.1	gi|312282313|dbj|BAJ34022.1|	unnamed protein product [Thellungiella halophila]
BnaA06g10230D	GSBRNA2T00062259001	chrA06:5406261-5412183	up	1.0514	1	5.13087	1.07126e-08	5.29636	1.09372e-09	3.33269	0.00102175	1.65466	0.663731	5		AT1G15520.1	gi|567151331|ref|XP_006416897.1|	hypothetical protein EUTSA_v10006564mg [Eutrema salsugineum] &gt;gi|557094668|gb|ESQ35250.1| hypothetical protein EUTSA_v10006564mg [Eutrema salsugineum]
BnaA02g16470D	GSBRNA2T00023445001	chrA02:9800818-9801518	up	2.36198	0.766946	5.48939	1.61981e-06	6.63861	8.284e-10	4.31594	0.000268422	2.62853	0.392543	13		AT1G73550.1	gi|297842103|ref|XP_002888933.1|	lipid binding protein [Arabidopsis lyrata subsp. lyrata] &gt;gi|297334774|gb|EFH65192.1| lipid binding protein [Arabidopsis lyrata subsp. lyrata]
BnaC03g32250D	GSBRNA2T00153556001	chrC03:19860156-19860582	up	1.47754	1	5.71711	4.62841e-11	6.29552	1.8733e-15	3.46982	0.000990203	1.01622	1	13		AT3G01830.1	gi|42572225|ref|NP_974207.1|	putative calcium-binding protein CML40 [Arabidopsis thaliana] &gt;gi|332640201|gb|AEE73722.1| putative calcium-binding protein CML40 [Arabidopsis thaliana]
BnaA10g01300D	GSBRNA2T00150440001	chrA10:709485-710034	up	0.687597	1	3.05225	2.05197e-05	5.73365	4.06542e-13	3.84596	3.38756e-07	0.479921	1	13		AT5G38700.1	gi|79527289|ref|NP_198686.2|	uncharacterized protein [Arabidopsis thaliana] &gt;gi|62318737|dbj|BAD93759.1| putative protein [Arabidopsis thaliana] &gt;gi|332006968|gb|AED94351.1| uncharacterized protein AT5G38700 [Arabidopsis thaliana]
BnaAnng18180D	GSBRNA2T00036207001	chrAnn_random:19275230-19277224	up	1.43877	1	4.33096	1.77346e-14	4.38716	1.955e-15	5.8084	6.19155e-09	3.01298	0.069927	13		AT1G27210.1	gi|297845466|ref|XP_002890614.1|	binding protein [Arabidopsis lyrata subsp. lyrata] &gt;gi|297336456|gb|EFH66873.1| binding protein [Arabidopsis lyrata subsp. lyrata]
BnaCnng44880D	GSBRNA2T00042723001	chrCnn_random:44014813-44015507	up	1.46714	0.906069	5.14137	2.66489e-08	4.81437	7.91198e-07	3.99281	0.00183261	2.63742	0.202813	14		0	#N/A	#N/A
BnaC04g48420D	GSBRNA2T00084727001	chrC04:47021141-47023669	up	1.09149	1	2.63992	0.0143633	3.27245	6.55859e-06	5.65445	2.36398e-07	-1.29498	1	13		AT2G42560.1	gi|297827955|ref|XP_002881860.1|	At2g42560 [Arabidopsis lyrata subsp. lyrata] &gt;gi|297327699|gb|EFH58119.1| At2g42560 [Arabidopsis lyrata subsp. lyrata]
BnaA10g08320D	GSBRNA2T00074879001	chrA10:7104707-7106141	up	0.953504	0.813897	2.74746	2.69956e-08	2.45435	8.80973e-07	2.36591	8.38878e-06	0.99843	0.576092	14		AT4G27280.1	gi|297792903|ref|XP_002864336.1|	pinoid-binding protein 1 [Arabidopsis lyrata subsp. lyrata] &gt;gi|297310171|gb|EFH40595.1| pinoid-binding protein 1 [Arabidopsis lyrata subsp. lyrata]
BnaC06g31430D	GSBRNA2T00049710001	chrC06:32005576-32006857	up	0.345249	1	4.17761	1.74731e-26	4.18385	1.50098e-33	1.77339	4.96233e-05	1.42179	0.105419	13		AT1G70420.1	gi|18409540|ref|NP_564988.1|	uncharacterized protein [Arabidopsis thaliana] &gt;gi|3176675|gb|AAC18798.1| F17O7.4 [Arabidopsis thaliana] &gt;gi|15010576|gb|AAK73947.1| At1g70420/F17O7_4 [Arabidopsis thaliana] &gt;gi|21700801|gb|AAM70524.1| At1g70420/F17O7_4 [Arabidopsis thaliana] &gt;gi|332196939|gb|AEE35060.1| uncharacterized protein AT1G70420 [Arabidopsis thaliana]
BnaA07g25810D	GSBRNA2T00102208001	chrA07:19083262-19085343	up	1.28539	0.138587	1.4347	0.00565367	1.33663	0.00684341	1.42037	0.00626793	0.704566	0.853804	5		AT1G66400.1	gi|21618074|gb|AAM67124.1|	calmodulin-related protein [Arabidopsis thaliana]
BnaA03g35730D	GSBRNA2T00137350001	chrA03:17453865-17463476	up	1.55892	0.939365	4.08655	0.000513022	5.02283	3.36013e-09	3.60384	1.08017e-05	1.58552	0.606482	8		AT3G20370.1	gi|297851090|ref|XP_002893426.1|	predicted protein [Arabidopsis lyrata subsp. lyrata] &gt;gi|297339268|gb|EFH69685.1| predicted protein [Arabidopsis lyrata subsp. lyrata]
BnaA02g14040D	GSBRNA2T00082795001	chrA02:7870104-7871157	up	1.46728	1	6.4756	1.38486e-10	4.87767	1.11787e-13	3.93373	2.16215e-05	3.14912	0.0699735	13	RAV	AT1G68840.2	gi|18409138|ref|NP_564947.1|	AP2-EREBP family, RAVE subfamily protein RAV2 [Arabidopsis thaliana] &gt;gi|334183743|ref|NP_001185352.1| AP2-EREBP family, RAVE subfamily protein RAV2 [Arabidopsis thaliana] &gt;gi|75340021|sp|P82280.1|RAV2_ARATH RecName: Full=AP2/ERF and B3 domain-containing transcription repressor RAV2; AltName: Full=Ethylene-responsive transcription factor RAV2; AltName: Full=Protein RELATED TO ABI3/VP1 2; Al…
BnaA06g19880D	GSBRNA2T00046472001	chrA06:12495828-12496338	up	0	1	3.42503	0.00219465	4.73839	2.62203e-06	3.20466	0.0211686	1.3684	1	13	C2H2	AT3G46080.1	gi|79150591|gb|ABB52061.1|	C2H2-type zinc finger protein [Brassica napus]
BnaA01g25310D	GSBRNA2T00063834001	chrA01:17711929-17718009	up	0.233494	1	3.45619	6.23603e-41	3.23085	3.09352e-38	1.14262	0.000623512	0.20168	1	13		AT3G21180.1	gi|9280219|dbj|BAB01709.1|	Ca2+-transporting ATPase [Arabidopsis thaliana]
BnaC06g33900D	GSBRNA2T00103368001	chrC06:33595479-33598839	up	2.08752	0.846836	7.98022	1.93302e-27	7.77977	3.97415e-29	4.89966	1.36505e-08	2.4695	0.336873	13		AT1G72760.1	gi|15218594|ref|NP_177420.1|	putative serine/threonine protein kinase [Arabidopsis thaliana] &gt;gi|12323772|gb|AAG51852.1|AC010926_15 putative protein kinase; 22243-25096 [Arabidopsis thaliana] &gt;gi|332197248|gb|AEE35369.1| protein kinase-like protein [Arabidopsis thaliana]
BnaC08g41540D	GSBRNA2T00090353001	chrC08:36099417-36101439	up	0.988494	0.0432957	1.12283	0.00237391	1.03366	0.00597242	0.862756	0.0598996	1.13236	0.00556224	3		AT1G12140.1	gi|297844072|ref|XP_002889917.1|	flavin-containing monooxygenase family protein [Arabidopsis lyrata subsp. lyrata] &gt;gi|297335759|gb|EFH66176.1| flavin-containing monooxygenase family protein [Arabidopsis lyrata subsp. lyrata]
BnaC09g15560D	GSBRNA2T00042031001	chrC09:12369629-12372585	up	0.714402	1	3.50589	1.85803e-07	3.7569	2.26664e-09	1.46334	0.180371	2.30107	0.0067955	8		AT1G58210.1	gi|297837655|ref|XP_002886709.1|	EMB1674 [Arabidopsis lyrata subsp. lyrata] &gt;gi|297332550|gb|EFH62968.1| EMB1674 [Arabidopsis lyrata subsp. lyrata]
BnaC01g25100D	GSBRNA2T00125851001	chrC01:20392537-20393759	up	1.26133	1	4.44965	0.000804812	3.46145	0.00223556	2.72488	0.205782	3.58176	0.0480521	13		AT3G47400.1	gi|15232793|ref|NP_190324.1|	Probable pectinesterase/pectinesterase inhibitor 33 [Arabidopsis thaliana] &gt;gi|75313890|sp|Q9STY3.1|PME33_ARATH RecName: Full=Probable pectinesterase/pectinesterase inhibitor 33; Includes: RecName: Full=Pectinesterase inhibitor 33; AltName: Full=Pectin methylesterase inhibitor 33; Includes: RecName: Full=Pectinesterase 33; Short=PE 33; AltName: Full=Pectin methylesterase 33; Short=AtPME33; Fla…
BnaC08g40980D	GSBRNA2T00090413001	chrC08:35924959-35927503	up	0.863051	0.000913784	1.13449	6.64312e-08	1.32321	3.3002e-11	0.977001	9.78113e-06	1.05848	2.69193e-06	3		AT1G12680.1	gi|15222045|ref|NP_172728.1|	phosphoenolpyruvate carboxylase-related kinase 2 [Arabidopsis thaliana] &gt;gi|75331381|sp|Q8W490.1|PEPK2_ARATH RecName: Full=Serine/threonine-protein kinase PEPKR2; AltName: Full=Protein PHOSPHOENOLPYRUVATE CARBOXYLASE-RELATED KINASE 2 &gt;gi|17065356|gb|AAL32832.1| Unknown protein [Arabidopsis thaliana] &gt;gi|30387573|gb|AAP31952.1| At1g12680 [Arabidopsis thaliana] &gt;gi|332190793|gb|AEE28914…
BnaA04g02580D	GSBRNA2T00126208001	chrA04:1733510-1733843	up	0.650933	1	4.12255	4.50523e-19	4.37592	2.92818e-25	1.24889	0.0548402	2.9081	6.89674e-05	13		AT3G56500.1	gi|15228935|ref|NP_191209.1|	serine-rich protein-like protein [Arabidopsis thaliana] &gt;gi|7594528|emb|CAB88053.1| putative protein [Arabidopsis thaliana] &gt;gi|332646007|gb|AEE79528.1| serine-rich protein-like protein [Arabidopsis thaliana]
BnaC08g39680D	GSBRNA2T00136546001	chrC08:35275215-35279441	up	0.986019	0.00176783	1.23884	2.84603e-06	1.04345	0.000169511	0.86479	0.00521505	1.02227	0.000826698	3		AT1G12300.1	gi|18391414|ref|NP_563911.1|	pentatricopeptide repeat-containing protein [Arabidopsis thaliana] &gt;gi|75167758|sp|Q9ASZ8.1|PPR37_ARATH RecName: Full=Pentatricopeptide repeat-containing protein At1g12620 &gt;gi|13605505|gb|AAK32746.1|AF361578_1 At1g12620/T12C24_25 [Arabidopsis thaliana] &gt;gi|24111307|gb|AAN46777.1| At1g12620/T12C24_25 [Arabidopsis thaliana] &gt;gi|332190781|gb|AEE28902.1| pentatricopeptide repeat-containin…
BnaA10g18880D	GSBRNA2T00135541001	chrA10:13562793-13563166	up	-0.581678	1	3.53982	0.0218924	2.55599	0.0909656	5.98955	9.35658e-08	4.42796	0.00213669	8		AT5G15250.1	gi|297811665|ref|XP_002873716.1|	predicted protein [Arabidopsis lyrata subsp. lyrata] &gt;gi|297319553|gb|EFH49975.1| predicted protein [Arabidopsis lyrata subsp. lyrata]
BnaC05g36330D	GSBRNA2T00101865001	chrC05:35526674-35527365	up	1.04572	1	4.23928	0.000871164	1.00221	0.61492	3.75967	0.000754417	4.89055	1.47604e-05	8		0	#N/A	#N/A
BnaC09g09470D	GSBRNA2T00035770001	chrC09:6140267-6141134	up	-1.11727	1	3.91017	0.00652907	1.81008	0.419983	6.01213	5.61484e-07	6.38462	1.68824e-07	8		AT2G17680.1	gi|116830615|gb|ABK28265.1|	unknown [Arabidopsis thaliana]
BnaAnng06390D	GSBRNA2T00071677001	chrAnn_random:6266535-6273135	up	0.0406866	1	1.34538	0.00642355	0.0690673	0.978127	1.26915	0.0222565	1.75313	0.00665148	9		AT5G07660.1	gi|15240835|ref|NP_196383.1|	structural maintenance of chromosomes 6A [Arabidopsis thaliana] &gt;gi|75171524|sp|Q9FLR5.1|SMC6A_ARATH RecName: Full=Structural maintenance of chromosomes protein 6A &gt;gi|9759587|dbj|BAB11444.1| SMC-like protein [Arabidopsis thaliana] &gt;gi|332003807|gb|AED91190.1| structural maintenance of chromosomes 6A [Arabidopsis thaliana]
BnaC08g36650D	GSBRNA2T00136899001	chrC08:33807327-33809941	up	1.07463	0.179205	1.26369	0.0142009	0.335428	0.767158	1.56125	0.000630852	1.57713	0.000694172	3		AT2G19580.1	gi|15224802|ref|NP_179548.1|	tetraspanin2 [Arabidopsis thaliana] &gt;gi|75268040|sp|Q9ZUN5.1|TET2_ARATH RecName: Full=Tetraspanin-2 &gt;gi|4191796|gb|AAD10165.1| putative senescence-associated protein 5 [Arabidopsis thaliana] &gt;gi|40822966|gb|AAR92249.1| At2g19580 [Arabidopsis thaliana] &gt;gi|46518389|gb|AAS99676.1| At2g19580 [Arabidopsis thaliana] &gt;gi|110737940|dbj|BAF00907.1| putative senescence-associated protein 5 …
BnaC05g13830D	GSBRNA2T00006475001	chrC05:7984734-7987068	up	1.09403	0.865772	2.08414	0.00193096	0.817298	0.464878	3.18175	2.64546e-08	2.26861	0.000921813	8		AT1G17870.1	gi|15220875|ref|NP_173229.1|	S2P-like putative metalloprotease [Arabidopsis thaliana] &gt;gi|75174833|sp|Q9LMU1.1|EGY3_ARATH RecName: Full=Probable zinc metallopeptidase EGY3, chloroplastic; AltName: Full=Protein ETHYLENE-DEPENDENT GRAVITROPISM-DEFICIENT AND YELLOW-GREEN 3; Short=AtEGY3; Flags: Precursor &gt;gi|9665065|gb|AAF97267.1|AC034106_10 F2H15.10 [Arabidopsis thaliana] &gt;gi|332191525|gb|AEE29646.1| ethylene-dependen…
BnaCnng05610D	GSBRNA2T00041302001	chrCnn_random:5282280-5283538	up	0.27441	1	1.34834	0.00895608	0.73767	0.211527	1.51862	0.000335106	1.92241	4.4272e-05	5		AT3G01440.1	gi|21537394|gb|AAM61735.1|	unknown [Arabidopsis thaliana]
BnaC06g10010D	GSBRNA2T00082925001	chrC06:11997157-11998272	up	0	1	3.92521	0.007997	0.383225	0.943194	4.89375	0.00021591	4.66156	0.00121787	8		AT1G53180.1	gi|15219218|ref|NP_175726.1|	uncharacterized protein [Arabidopsis thaliana] &gt;gi|17380646|gb|AAL36153.1| unknown protein [Arabidopsis thaliana] &gt;gi|56121920|gb|AAV74241.1| At1g53180 [Arabidopsis thaliana] &gt;gi|332194782|gb|AEE32903.1| uncharacterized protein AT1G53180 [Arabidopsis thaliana]
BnaC07g40220D	GSBRNA2T00154586001	chrC07:40706700-40710675	up	-1.93779	1	4.14956	0.00356503	-1.97894	0.412243	4.11549	0.00524017	5.45943	4.0517e-05	8		AT4G26340.1	gi|297803460|ref|XP_002869614.1|	F-box family protein [Arabidopsis lyrata subsp. lyrata] &gt;gi|297315450|gb|EFH45873.1| F-box family protein [Arabidopsis lyrata subsp. lyrata]
BnaC08g38500D	GSBRNA2T00136684001	chrC08:34749516-34750731	up	0.789652	0.292596	1.38569	7.30761e-07	0.965137	0.000921853	1.40393	1.74361e-06	1.2074	0.000295136	3		AT1G79660.1	gi|18412461|ref|NP_565217.1|	uncharacterized protein [Arabidopsis thaliana] &gt;gi|7715589|gb|AAF68107.1|AC010793_2 F20B17.9 [Arabidopsis thaliana] &gt;gi|15529238|gb|AAK97713.1| At1g79660/F20B17_9 [Arabidopsis thaliana] &gt;gi|16974405|gb|AAL31128.1| At1g79660/F20B17_9 [Arabidopsis thaliana] &gt;gi|332198162|gb|AEE36283.1| uncharacterized protein AT1G79660 [Arabidopsis thaliana]
BnaC01g20320D	GSBRNA2T00006295001	chrC01:14220093-14221037	up	1.91397	0.754826	1.96609	0.237585	3.56019	0.000789552	4.99893	1.51959e-07	6.02754	1.32238e-07	8		AT4G27670.1	gi|297799202|ref|XP_002867485.1|	chloroplast small heat shock protein [Arabidopsis lyrata subsp. lyrata] &gt;gi|297313321|gb|EFH43744.1| chloroplast small heat shock protein [Arabidopsis lyrata subsp. lyrata]
BnaC03g33320D	GSBRNA2T00153690001	chrC03:20342527-20345808	up	0	1	2.95598	0.109674	6.07958	4.89733e-08	5.15113	2.15682e-05	5.08561	7.2109e-05	8		AT3G03090.1	gi|30678759|ref|NP_186959.2|	vacuolar glucose transporter 1 [Arabidopsis thaliana] &gt;gi|75329736|sp|Q8L6Z8.1|XYLL1_ARATH RecName: Full=D-xylose-proton symporter-like 1 &gt;gi|22655210|gb|AAM98195.1| unknown protein [Arabidopsis thaliana] &gt;gi|34098871|gb|AAQ56818.1| At3g03090 [Arabidopsis thaliana] &gt;gi|332640379|gb|AEE73900.1| vacuolar glucose transporter 1 [Arabidopsis thaliana]
BnaC05g22760D	GSBRNA2T00108574001	chrC05:16578500-16581819	up	-1.14263	0.818119	0.849712	0.667331	2.169	0.0014902	3.19227	1.1124e-05	3.53301	5.5732e-10	8		AT1G29790.2	gi|22329857|ref|NP_174272.2|	putative methyltransferase domain-containing protein [Arabidopsis thaliana] &gt;gi|186479042|ref|NP_001117383.1| putative methyltransferase domain-containing protein [Arabidopsis thaliana] &gt;gi|20260610|gb|AAM13203.1| unknown protein [Arabidopsis thaliana] &gt;gi|30725596|gb|AAP37820.1| At1g29790 [Arabidopsis thaliana] &gt;gi|332193008|gb|AEE31129.1| putative methyltransferase domain-containing…
BnaCnng38050D	GSBRNA2T00034024001	chrCnn_random:36562558-36563880	up	-0.616713	1	1.36286	0.246287	2.01637	0.00439689	3.22918	1.7265e-06	2.15389	0.018289	9		AT3G23730.1	gi|18403867|ref|NP_566738.1|	xyloglucan endotransglucosylase/hydrolase protein 16 [Arabidopsis thaliana] &gt;gi|38605344|sp|Q8LG58.2|XTH16_ARATH RecName: Full=Probable xyloglucan endotransglucosylase/hydrolase protein 16; Short=At-XTH16; Short=XTH-16; Flags: Precursor &gt;gi|9293946|dbj|BAB01849.1| endoxyloglucan endotransglycosylase [Arabidopsis thaliana] &gt;gi|51969750|dbj|BAD43567.1| putative xyloglucan endotransglycosyl…
BnaC08g36620D	GSBRNA2T00136902001	chrC08:33791651-33794392	up	0.984518	0.0261836	0.883629	0.0225732	1.1328	0.000755178	1.04084	0.00769239	1.27122	0.00497745	14		AT2G19620.1	gi|15224816|ref|NP_179552.1|	N-MYC downregulated-like 3 protein [Arabidopsis thaliana] &gt;gi|4191791|gb|AAD10160.1| putative SF21 protein {Helianthus annuus} [Arabidopsis thaliana] &gt;gi|330251808|gb|AEC06902.1| N-MYC downregulated-like 3 protein [Arabidopsis thaliana]
BnaA09g10570D	GSBRNA2T00068616001	chrA09:5403406-5407214	up	0	1	-0.535879	1	5.60582	1.24023e-06	3.97358	0.000650821	3.60487	0.0174678	8		AT1G62660.1	gi|297840255|ref|XP_002888009.1|	predicted protein [Arabidopsis lyrata subsp. lyrata] &gt;gi|297333850|gb|EFH64268.1| predicted protein [Arabidopsis lyrata subsp. lyrata]
BnaC08g31880D	GSBRNA2T00127056001	chrC08:31148786-31152498	up	-0.270232	1	1.87985	0.0724497	3.73444	3.18351e-05	2.86879	0.00153606	4.6402	1.31429e-09	8		0	#N/A	#N/A
BnaC03g00090D	GSBRNA2T00134128001	chrC03:74640-77579	up	0.585723	1	0.848579	0.188075	1.94873	5.25764e-07	2.00287	1.28764e-06	2.11378	2.09623e-06	14		AT5G01690.1	gi|298351603|sp|Q9M007.2|CHX27_ARATH	RecName: Full=Cation/H(+) antiporter 27; AltName: Full=Protein CATION/H+ EXCHANGER 27; Short=AtCHX27
BnaC04g52000D	GSBRNA2T00016788001	chrC04_random:158226-160742	up	-0.404132	1	0.746656	0.723808	2.94305	5.26831e-09	3.24982	2.83215e-10	1.746	0.0177212	9		AT2G47440.1	gi|297824839|ref|XP_002880302.1|	DNAJ heat shock N-terminal domain-containing protein [Arabidopsis lyrata subsp. lyrata] &gt;gi|297326141|gb|EFH56561.1| DNAJ heat shock N-terminal domain-containing protein [Arabidopsis lyrata subsp. lyrata]
BnaC04g31530D	GSBRNA2T00044871001	chrC04:33358312-33360778	up	0.642268	1	1.06197	0.755308	6.13635	2.48615e-15	6.63134	1.00539e-10	3.30227	0.00643928	8		AT5G39480.1	gi|297801660|ref|XP_002868714.1|	F-box family protein [Arabidopsis lyrata subsp. lyrata] &gt;gi|297314550|gb|EFH44973.1| F-box family protein [Arabidopsis lyrata subsp. lyrata]
BnaCnng33560D	GSBRNA2T00025004001	chrCnn_random:31831670-31836831	up	0.716036	1	2.74532	0.0746186	6.74809	6.09133e-11	5.55842	1.94569e-09	4.47077	0.000526861	8		AT5G54860.1	gi|9758266|dbj|BAB08765.1|	unnamed protein product [Arabidopsis thaliana]
BnaA03g53530D	GSBRNA2T00075227001	chrA03:28098097-28099916	up	0.164497	1	0.7498	0.912953	2.89718	1.69593e-05	2.75911	0.000490048	3.16683	0.000117061	8		AT4G36670.1	gi|15234491|ref|NP_195385.1|	putative polyol transporter 6 [Arabidopsis thaliana] &gt;gi|118573109|sp|Q8GXR2.2|PLT6_ARATH RecName: Full=Probable polyol transporter 6 &gt;gi|2464913|emb|CAB16808.1| sugar transporter like protein [Arabidopsis thaliana] &gt;gi|7270615|emb|CAB80333.1| sugar transporter like protein [Arabidopsis thaliana] &gt;gi|145651782|gb|ABP88116.1| At4g36670 [Arabidopsis thaliana] &gt;gi|332661285|gb|AEE8668…
BnaA10g30480D	GSBRNA2T00029602001	chrA10_random:2226980-2228932	up	-0.295552	1	0.200298	1	3.24747	1.41784e-12	3.50808	1.74686e-11	2.27522	0.000160772	9		AT5G43610.1	gi|18091779|gb|AAL58071.1|	sucrose transporter SUC1 [Brassica oleracea] &gt;gi|334701524|gb|AEG89530.1| sucrose transporter [Brassica napus]
BnaA08g09460D	GSBRNA2T00126863001	chrA08:9051421-9053216	up	0	1	1.91078	0.742843	5.08046	5.76341e-05	3.96309	0.00501902	3.86975	0.0248929	8		AT4G20450.1	gi|5262168|emb|CAB45811.1|	receptor protein kinase-like protein [Arabidopsis thaliana] &gt;gi|7268841|emb|CAB79045.1| receptor protein kinase-like protein [Arabidopsis thaliana]
[truncated: 3,989 more rows]
