# Supplementary material for: Transcriptomic Analysis of Seed Coats in Yellow-Seeded Brassica napus Reveals Novel Genes That Influence Proanthocyanidin Biosynthesis
Source: Front Plant Sci. 2017 Oct 5;8:1674. doi: 10.3389/fpls.2017.01674 (PMC5633857; doi:10.3389/fpls.2017.01674)
Supplement: Supplementary file 4 [file DataSheet4.XLSX]

## Sheet: Enriched GO of DEGs
Supplementary File 4. Statistics of the enriched GO terms of DEGs at each seed developmental stage.
Up-DEGs
stage	No. of GO term	GO term	GO name
14daf 21daf 28daf 35daf 42daf	19	GO:0050896	response to stimulus
		GO:0010243	response to organonitrogen compound
		GO:0009719	response to endogenous stimulus
		GO:0009693	ethylene biosynthetic process
		GO:0002679	respiratory burst involved in defense response
		GO:0045730	respiratory burst
		GO:0007154	cell communication
		GO:0009916	alternative oxidase activity
		GO:0023052	signaling
		GO:0010290	chlorophyll catabolite transmembrane transporter activity
		GO:0051704	multi-organism process
		GO:0015431	glutathione S-conjugate-exporting ATPase activity
		GO:0071997	glutathione S-conjugate-transporting ATPase activity
		GO:0016757	transferase activity, transferring glycosyl groups
		GO:0016762	xyloglucan:xyloglucosyl transferase activity
		GO:0031930	mitochondria-nucleus signaling pathway
		GO:0002376	immune system process
		GO:1900673	olefin metabolic process
		GO:0072330	monocarboxylic acid biosynthetic process
14daf 21daf 28daf 35daf	5	GO:0080118	brassinosteroid sulfotransferase activity
		GO:0003700	sequence-specific DNA binding transcription factor activity
		GO:0001071	nucleic acid binding transcription factor activity
		GO:0090150	establishment of protein localization to membrane
		GO:0042537	benzene-containing compound metabolic process
14daf 21daf 35daf 42daf	1	GO:0016679	oxidoreductase activity, acting on diphenols and related substances as donors
21daf 28daf 35daf 42daf	2	GO:0010411	xyloglucan metabolic process
		GO:0033843	xyloglucan 6-xylosyltransferase activity
14daf 21daf 28daf	2	GO:1901615	organic hydroxy compound metabolic process
		GO:0048519	negative regulation of biological process
14daf 28daf 35daf	1	GO:0050403	trans-zeatin O-beta-D-glucosyltransferase activity
21daf 28daf 35daf	3	GO:0000165	MAPK cascade
		GO:2000377	regulation of reactive oxygen species metabolic process
		GO:0065007	biological regulation
21daf 28daf 42daf	2	GO:0080086	stamen filament development
		GO:0034050	host programmed cell death induced by symbiont
14daf 35daf	2	GO:0009611	response to wounding
		GO:0034976	response to endoplasmic reticulum stress
14daf 42daf	1	GO:0009620	response to fungus
21daf 28daf	24	GO:0043424	protein histidine kinase binding
		GO:0051606	detection of stimulus
		GO:0043531	ADP binding
		GO:0033036	macromolecule localization
		GO:0043565	sequence-specific DNA binding
		GO:0005516	calmodulin binding
		GO:0010565	regulation of cellular ketone metabolic process
		GO:1903506	regulation of nucleic acid-templated transcription
		GO:0010508	positive regulation of autophagy
		GO:0018958	phenol-containing compound metabolic process
		GO:0004649	poly(ADP-ribose) glycohydrolase activity
		GO:0005509	calcium ion binding
		GO:0006952	defense response
		GO:0016310	phosphorylation
		GO:0048523	negative regulation of cellular process
		GO:0072593	reactive oxygen species metabolic process
		GO:0019438	aromatic compound biosynthetic process
		GO:0070588	calcium ion transmembrane transport
		GO:0043167	ion binding
		GO:0051641	cellular localization
		GO:0010120	camalexin biosynthetic process
		GO:0042626	ATPase activity, coupled to transmembrane movement of substances
		GO:0042538	hyperosmotic salinity response
		GO:0051179	localization
28daf 42daf	1	GO:0000325	plant-type vacuole
35daf 42daf	3	GO:0006457	protein folding
		GO:0080142	regulation of salicylic acid biosynthetic process
		GO:0022804	active transmembrane transporter activity
14daf	3	GO:0010941	regulation of cell death
		GO:0045926	negative regulation of growth
		GO:1901617	organic hydroxy compound biosynthetic process
21daf	6	GO:0005887	integral component of plasma membrane
		GO:0097159	organic cyclic compound binding
		GO:0045003	double-strand break repair via synthesis-dependent strand annealing
		GO:1901363	heterocyclic compound binding
		GO:0009813	flavonoid biosynthetic process
		GO:0006882	cellular zinc ion homeostasis
28daf	9	GO:0072503	cellular divalent inorganic cation homeostasis
		GO:0032559	adenyl ribonucleotide binding
		GO:0008506	sucrose:proton symporter activity
		GO:0010185	regulation of cellular defense response
		GO:0071944	cell periphery
		GO:0010148	transpiration
		GO:0015802	basic amino acid transport
		GO:0043495	protein anchor
		GO:0015085	calcium ion transmembrane transporter activity
35daf	8	GO:0009922	fatty acid elongase activity
		GO:0010345	suberin biosynthetic process
		GO:0050794	regulation of cellular process
		GO:0019901	protein kinase binding
		GO:0009612	response to mechanical stimulus
		GO:0008361	regulation of cell size
		GO:0035264	multicellular organism growth
		GO:0012501	programmed cell death
42daf	7	GO:0004499	N,N-dimethylaniline monooxygenase activity
		GO:1990135	flavonoid sulfotransferase activity
		GO:0009408	response to heat
		GO:0050502	cis-zeatin O-beta-D-glucosyltransferase activity
		GO:0042285	xylosyltransferase activity
		GO:0050660	flavin adenine dinucleotide binding
		GO:0031314	extrinsic component of mitochondrial inner membrane
Down-DEGs
stage	No. of GO term	GO term	GO name
21daf 28daf 35daf 42daf	8	GO:0019748	secondary metabolic process
		GO:0009812	flavonoid metabolic process
		GO:0009813	flavonoid biosynthetic process
		GO:0010224	response to UV-B
		GO:0009744	response to sucrose
		GO:0033729	anthocyanidin reductase activity
		GO:0050589	leucocyanidin oxygenase activity
		GO:0016210	naringenin-chalcone synthase activity
21daf 28daf 35daf	7	GO:2001227	quercitrin binding
		GO:0009611	response to wounding
		GO:0097243	flavonoid binding
		GO:0016765	transferase activity, transferring alkyl or aryl (other than methyl) groups
		GO:0004364	glutathione transferase activity
		GO:0016710	trans-cinnamate 4-monooxygenase activity
		GO:2001147	camalexin binding
21daf 35daf 42daf	5	GO:0008152	metabolic process
		GO:0046148	pigment biosynthetic process
		GO:0003824	catalytic activity
		GO:0044711	single-organism biosynthetic process
		GO:0042440	pigment metabolic process
28daf 35daf 42daf	4	GO:0042406	extrinsic component of endoplasmic reticulum membrane
		GO:0016872	intramolecular lyase activity
		GO:0045548	phenylalanine ammonia-lyase activity
		GO:0045430	chalcone isomerase activity
21daf 35daf	4	GO:0051749	indole acetic acid carboxyl methyltransferase activity
		GO:0033218	amide binding
		GO:0072341	modified amino acid binding
		GO:0043295	glutathione binding
21daf 42daf	1	GO:0009698	phenylpropanoid metabolic process
28daf 35daf	8	GO:0009699	phenylpropanoid biosynthetic process
		GO:0042398	cellular modified amino acid biosynthetic process
		GO:0004497	monooxygenase activity
		GO:0046906	tetrapyrrole binding
		GO:0016705	oxidoreductase activity, acting on paired donors, with incorporation or reduction of molecular oxygen
		GO:0005576	extracellular region
		GO:0006598	polyamine catabolic process
		GO:0020037	heme binding
21daf	8	GO:0031406	carboxylic acid binding
		GO:0010413	glucuronoxylan metabolic process
		GO:0030054	cell junction
		GO:0009705	plant-type vacuole membrane
		GO:0005911	cell-cell junction
		GO:0055044	symplast
		GO:0090628	plant epidermal cell fate specification
		GO:0043177	organic acid binding
28daf	13	GO:0005506	iron ion binding
		GO:0043086	negative regulation of catalytic activity
		GO:0050734	hydroxycinnamoyltransferase activity
		GO:0015296	anion:cation symporter activity
		GO:0006349	regulation of gene expression by genetic imprinting
		GO:0004869	cysteine-type endopeptidase inhibitor activity
		GO:0033321	homomethionine metabolic process
		GO:0046437	D-amino acid biosynthetic process
		GO:0005677	chromatin silencing complex
		GO:0009960	endosperm development
		GO:0071514	genetic imprinting
		GO:0006827	high-affinity iron ion transmembrane transport
		GO:0004252	serine-type endopeptidase activity
35daf	13	GO:0009058	biosynthetic process
		GO:0006559	L-phenylalanine catabolic process
		GO:0004812	aminoacyl-tRNA ligase activity
		GO:0015145	monosaccharide transmembrane transporter activity
		GO:0044710	single-organism metabolic process
		GO:0015749	monosaccharide transport
		GO:0016874	ligase activity
		GO:0071704	organic substance metabolic process
		GO:0006575	cellular modified amino acid metabolic process
		GO:1902221	erythrose 4-phosphate/phosphoenolpyruvate family amino acid metabolic process
		GO:0016840	carbon-nitrogen lyase activity
		GO:0051452	intracellular pH reduction
		GO:0003860	3-hydroxyisobutyryl-CoA hydrolase activity
42daf	1	GO:0016620	oxidoreductase activity, acting on the aldehyde or oxo group of donors, NAD or NADP as acceptor
