# Supplementary material for: Transcriptomic Analysis of Seed Coats in Yellow-Seeded Brassica napus Reveals Novel Genes That Influence Proanthocyanidin Biosynthesis
Source: Front Plant Sci. 2017 Oct 5;8:1674. doi: 10.3389/fpls.2017.01674 (PMC5633857; doi:10.3389/fpls.2017.01674)
Supplement: Supplementary file 6 [file DataSheet6.xlsx]

## Sheet: Sheet1
Supplementary File 6. Expression levels of DEGs involved in phenylpropanoid and flavonoid pathways and other DEGs identified in the RNA-seq analysis.
Gene description	Gene name	Arabidopsis homologue	K-means cluster	padj						log2fc(Y/B)						feactur counts in each replicate
				14daf	21daf	28daf	35daf	42daf		14daf	21daf	28daf	35daf	42daf		B14d-R1	B14d-R2	B14d-R3	Y14d-R1	Y14d-R2	Y14d-R3	B21d-R1	B21d-R2	B21d-R3	Y21d-R1	Y21d-R2	Y21d-R3	B28d-R1	B28d-R2	B28d-R3	Y28d-R1	Y28d-R2	Y28d-R3	B35d-R1	B35d-R2	B35d-R3	Y35d-R1	Y35d-R2	Y35d-R3	B42d-R1	B42d-R2	B42d-R3	Y42d-R1	Y42d-R2	Y42d-R3
Structural enzyme
PAL1	BnaA05g07370D	AT2G37040	2	1	0.872229	1	0.0482144	1		1.39	-1	0.04	-2.15	-0.27		0	4.28314	1.14141	9.60273	5.55277	3.86874	7.54598	7.22985	6.70924	2.19733	3.73562	3.6396	13.0105	20.8916	29.7339	5.92598	6.72282	53.2291	19.6828	19.6828	14.9189	1.96873	1.77724	6.66894	77.3984	49.196	58.6149	64.3238	54.5947	33.7038
	BnaC04g08190D	AT2G37040	1	1	2.14759e-07	5.18759e-20	1.0089e-07	1		0.19	-1.73	-2.82	-1.78	-0.14		111.904	172.753	113	179.251	156.403	121.865	3199.5	3865.8	3494.4	1097.56	1310.45	723.371	5700.78	6244.78	11882.2	887.712	810.473	1584.06	7441.97	7441.97	11602.3	2626.29	1825.82	2942.12	25468.5	27818.8	33864.3	26388.5	24963.7	27772.8
PAL2	BnaC06g14510D	AT3G53260	11	1	0.0355184	2.73568e-09	2.16658e-07	0.000226806		-0.09	-0.74	-1.52	-1.37	-1.1		487.227	546.814	473.686	482.271	485.868	445.873	1911.29	1999.05	1425.71	1198.64	1069.88	918.089	2087.1	1985.61	3201.64	841.49	733.534	947.281	2937.42	2937.42	3267.24	1175.33	712.08	1468.28	2507.42	2746.94	2614.43	903.158	1125.58	1616.06
	BnaA07g16060D	AT3G53260	11	0.772924	1	2.79765e-05	4.54104e-05	0.00104112		0.63	-0.19	-1.35	-1.34	-1.2		69.3209	89.946	52.505	116.3	103.652	112.194	241.471	190.868	186.741	210.943	173.333	157.413	176.726	272.5	335.818	103.112	73.204	129.13	329.921	329.921	399.367	172.264	130.331	116.707	311.054	330.316	361.795	80.0765	149.845	199.63
	BnaC08g24360D	AT3G53260	11	1	0.187777	1.04904e-05	0.000998499	0.0750355		-0.09	-0.57	-1.13	-0.94	-0.7		365.42	409.754	320.737	355.301	340.57	332.712	1573.88	1775.65	1306.07	1118.44	1211.83	804.352	2064.34	2047.38	3575.06	1019.27	1184.71	1286.37	2142.61	2142.61	2809.34	1354.49	827.008	1434.93	2906.09	2804.17	2652.83	1491.26	1914.3	1719.76
	BnaA09g33560D	AT3G53260	11	1	0.0561908	5.79774e-06	8.26238e-05	0.00343134		0.07	-0.82	-1.41	-1.3	-1.1		469.402	666.029	478.252	545.222	526.588	625.769	2503.11	2651.91	2133.54	1493.08	1421.78	1186.51	3304.67	3033.83	5854.07	1223.12	1544.01	1763.46	2802.46	2802.46	3993.67	1536.6	752.364	1678.35	3672.77	3691.7	3671.52	1174.89	1714.51	2194.21
PAL4	BnaC05g42780D	AT3G10340	1	1	8.93027e-08	0.140903	7.6056e-05	0.833922		-0.31	-1.33	-0.53	-1.07	-0.42		73.2821	116.359	59.3535	41.6118	79.5898	80.2764	7208.57	6967.41	5227.62	2222.59	2846.54	2581.39	13139.5	14015.6	15084.7	9028.83	9373.1	10712.9	12953.2	12953.2	15762.4	5730	4677.69	8891.93	15736.7	17499.7	17263.1	12086.3	13452.4	12147.2
C4H	BnaC03g16960D	AT2G30490	1	1	1.3726e-06	2.98549e-15	1.47068e-09	0.260479		0.23	-1.52	-2.29	-1.84	-0.73		55.4567	59.2501	38.808	53.3485	56.4532	72.5389	1505.96	1816.86	1192.01	524.062	694.078	330.294	3005.43	2764.96	6024.61	711.118	756.69	898.981	2406.93	2406.93	2971.15	879.039	514.806	736.918	2787.8	3327.25	3069.2	1959.91	1606.48	1944.45
	BnaA04g17570D	AT2G30490	1	1	4.7527e-11	6.9759e-17	1.48142e-14	0.183961		0.28	-1.5	-1.82	-1.73	-0.58		36.6411	42.8314	44.5151	50.1476	53.6768	47.3921	874.256	837.94	627.314	301.034	292.872	228.385	1373.69	1233.51	2188.94	446.819	377.972	527.363	930.715	930.715	1209.58	357.325	289.69	271.204	1366.89	1324.27	1538.14	933.351	792.204	1099.26
	BnaA05g11950D	AT2G30490	1	1	5.77781e-20	2.6566e-23	2.77558e-07	0.68719		0.02	-2.48	-2.65	-1.51	-0.53		179.244	117.786	157.515	141.907	185.092	131.537	2513.89	3295.37	2350.47	586.686	463.217	388.527	5882.92	5251.07	11092.5	1218.38	1077.89	1177.94	5693.95	5693.95	5143.58	2456.98	1573.45	1448.27	4385.42	4423.62	5291.51	3193.87	2477.67	4041
	BnaC04g41130D	AT2G30490	1	1	0.0016396	5.91415e-07	0.000731697	0.573472		0.22	-0.87	-1.21	-0.92	-0.48		243.614	182.034	191.757	248.604	260.98	208.912	3361.2	3539.74	2773.15	1801.81	1675.8	1802.51	3791.48	3352.65	4406.73	1925.94	1267.62	1780.22	3708.8	3708.8	4309.26	2049.45	1606.03	2308.57	3453.72	3182.68	4421.38	2370.79	1881.78	3678.9
	BnaC04g14330D	AT2G30490	11	1	1.94774e-09	5.18512e-10	2.01039e-07	0.919345		0.08	-1.62	-1.66	-1.46	-0.44		726.879	549.67	614.08	633.78	794.972	570.64	3775.15	4838.94	3512.29	1448.04	1109.48	1338.46	6236.37	5272.87	11163.3	2205.65	2193.13	2707.79	4664.82	4664.82	5318.01	2118.36	1537.9	1696.13	4544.6	4774.02	6171.74	3858.11	2598.48	4962.24
	BnaA03g14010D	AT2G30490	1	1	0.00351876	7.57896e-11	3.24469e-05	0.106722		0	-1.14	-2.09	-1.48	-0.9		123.787	220.582	101.586	144.041	169.36	135.406	2877.18	2826.15	2087.69	1032.74	1701.95	761.587	2668.24	3114.67	5155.33	747.859	729.799	1045.85	4291.79	4291.79	4716.67	1719.69	966.817	1796.17	3477.09	4101.34	3330.94	2062.3	1915.46	1832.97
4CL1	BnaA05g15310D	AT1G51680	11	1	0.879782	0.00383456	0.663201	1		0.14	-0.42	-1.12	-0.46	-0.19		718.957	287.684	545.595	666.856	645.047	399.448	681.294	728.769	716.771	661.395	557.354	368.51	730.757	668.532	1098.4	336.596	380.96	417.947	834.176	834.176	845.786	637.87	479.262	645.776	1831.28	1501.98	2834.74	1531.96	1400.88	2462.11
4CL3	BnaA07g25210D	AT1G65060	12	1	0.000248264	3.01631e-12	1.21386e-14	1.02043e-05		-0.08	-1.73	-2.84	-3.17	-2.04		15.8448	44.973	41.0909	20.2724	46.2731	29.9828	182.182	197.375	182.268	46.1438	46.3217	71.8821	439.105	364.241	789.696	64.0006	80.6738	67.0293	431.147	431.147	675.941	62.0151	30.8054	74.4699	318.356	423.688	426.474	65.6365	58.0795	148.643
	BnaC06g26980D	AT1G65060	12	1	2.05537e-10	1.20145e-17	4.69134e-23	1.60965e-08		-0.23	-1.94	-2.49	-2.9	-1.81		188.157	202.735	98.1615	169.648	148.999	98.653	774.002	796.73	708.943	171.391	155.402	255.682	1634.99	1309.81	2511.64	264.299	335.394	349.932	1389.98	1389.98	1657.14	206.717	166.468	204.514	1010.56	1294.15	1225.86	305.866	224.187	458.026
4CL5/4CL4	BnaA05g36600D	AT3G21230	15	1	1	0.965879	0.0461781	1		0.01	0.01	-0.09	1.17	0.66		596.16	419.034	580.979	649.785	557.128	405.251	357.895	451.143	587.059	482.313	309.309	614.183	252.621	183.483	191.521	170.668	138.191	280.932	70.2957	70.2957	58.528	137.811	212.084	75.5814	42.3501	19.076	11.1166	42.0074	46.4636	25.926
HCT	BnaA01g18180D	AT5G48930	15	1	1	7.28853e-05	0.751372	0.399111		0.32	-0.29	-2.22	-0.7	2.11		594.179	703.149	654.03	831.17	1045.77	564.837	423.653	416.439	717.889	448.254	404.194	418.554	36.8631	37.2416	11.3688	8.29638	1.49396	7.8858	5.62366	5.62366	10.3285	4.92183	5.33171	4.44596	0	0	0	0	6.96954	3.4568
CCR2	BnaC02g46610D	AT1G80820	5	6.86213e-05	1.91356e-33	2.50443e-35	0.0458941	0.0414167		2.49	4.62	5.67	1.1	1.09		0	7.13857	3.42424	22.4064	22.2111	29.9828	14.014	13.7367	12.3003	316.415	277.183	461.319	6.50526	5.44999	3.4981	282.077	241.274	372.604	30.9301	30.9301	30.9854	84.6555	69.3123	57.7975	78.8588	92.3679	98.0284	291.426	190.501	101.976
	BnaA02g36250D	AT1G80820	13	5.08538e-09	5.40486e-58	2.58767e-53	8.65758e-15	0.00207624		3.3	6.64	6.42	3.39	1.87		1.9806	5.71086	3.42424	33.0761	26.8384	73.5061	15.092	7.22985	6.70924	919.581	866.663	1397.61	9.75789	8.17499	8.74525	849.786	738.763	964.039	6.56093	6.56093	12.6237	135.843	162.321	115.595	7.30174	4.016	16.1696	30.1928	45.302	32.8396
CAD9	BnaA06g40660D	AT4G39330	15	1	1	0.636238	0.0032625	1		0.07	-0.26	-0.61	2.17	-0.27		7069.74	9652.77	10826.3	9518.44	9709.03	9685.4	7966.4	6772.92	9360.51	7099.56	5575.04	7387.48	1071.2	244.341	354.183	160.002	622.234	293.746	8.43549	8.43549	12.6237	36.4216	78.7909	16.6724	0	2.008	1.0106	0	0	1.7284
S-adenosyl-L-methionine-dependent methyltransferases superfamily protein	BnaAnng06470D	AT1G24735	16	1	1	0.0136687	0.931644	1		0.27	-0.18	-2.29	0.46	0.89		11.8836	12.8494	0	9.60273	17.5838	3.86874	52.8219	96.157	81.6291	61.5251	97.1261	42.7653	55.2947	26.3416	47.2244	10.6668	0	12.8144	11.2473	11.2473	8.03325	20.6717	18.9572	22.2298	8.76209	2.008	5.05301	13.1273	15.1007	3.4568
CCoAOMT7	BnaA01g15400D	AT4G26220	9	1	0.0650254	2.46602e-06	0.0413289	0.477779		0.71	1.83	3.25	2.06	1.45		69.3209	45.6868	44.5151	78.9558	98.099	87.0467	0	7.95284	0	6.59198	13.4482	17.2881	3.25263	3.63333	1.74905	32.0003	30.6262	33.5146	3.74911	3.74911	1.14761	21.6561	7.70136	10.0034	10.2224	2.008	1.0106	13.1273	10.4543	12.0988
	BnaC01g18290D	AT4G26220	14	0.497665	1.04964e-06	1.41352e-09	0.00193702	1		1.34	5.07	4.77	3.3	-0.95		16.8351	5.71086	12.5555	34.143	30.5403	25.1468	0	0	0	19.7759	20.9195	18.198	2.16842	0	1.74905	60.445	37.349	47.3148	0	0	0	23.6248	8.29377	6.66894	8.76209	4.016	2.0212	0	4.64636	1.7284
OMT1	BnaC02g13760D	AT5G54160	7	1	0.795878	0.129084	3.38789e-05	0.00335103		0.04	-0.45	-0.68	-1.58	-1.25		208.953	170.612	154.091	197.389	180.465	171.192	99.1758	83.8663	89.4565	83.4984	52.2986	63.693	208.168	102.641	275.475	84.149	157.613	120.258	84.3549	84.3549	72.2993	18.703	30.8054	24.4528	90.5416	100.4	98.0284	43.3201	34.8477	41.4816
BGLU15	BnaC04g03740D	AT2G44450	15	1	1	0.979528	0.921005	0.00212292		0.04	0.05	-0.05	0.19	-1.32		445.634	575.369	576.414	508.945	475.688	657.686	496.957	515.488	664.215	532.851	564.078	638.75	174.558	218	111.939	126.816	151.637	208.974	145.278	145.278	143.451	220.498	221.562	144.494	81.7795	53.2119	57.6043	19.691	30.2013	24.1976
BGLU16	BnaC08g30380D	AT3G60130	7	1	0.985432	0.371358	0.372304	0.000186886		-0.08	-0.29	-0.5	-0.58	-1.36		94.0784	110.648	86.7474	106.697	74.037	95.7514	128.282	104.11	99.5204	79.1037	96.3789	93.7197	139.863	99.9165	112.814	123.26	59.0114	68.015	115.285	115.285	125.089	122.061	73.4591	74.4699	118.288	196.784	155.633	42.0074	66.2106	71.7287
BGLU	BnaC03g56350D	AT3G47000	7	1	1	0.0171078	0.895005	0.840597		0.1	-0.33	-1.37	-0.38	-0.82		38.6217	43.5453	21.6868	30.9421	38.8694	42.5562	23.7159	15.9057	4.47283	8.7893	10.4597	15.4683	37.9473	50.8666	71.7111	32.0003	14.9396	14.7859	25.3065	25.3065	33.2806	28.5466	19.5496	15.5609	32.1276	46.184	34.3605	10.5018	20.9086	30.247
BGLU3	BnaA04g29560D	AT4G22100	6	1	0.956829	0.0241609	1	1		-0.6	-0.59	-2.74	0.01	0.72		319.867	315.525	221.434	167.514	181.391	207.945	39.8859	24.5815	45.8465	45.0452	9.71261	18.198	11.9263	2.725	2.62358	0	0	0.985725	0	0	2.29521	1.96873	0	1.11149	0	1.004	0	2.62546	1.16159	0
BGLU3	BnaA03g56280D	AT4G22100	9	1	1	0.0165813	0.475805	1		-0.13	0.81	3.52	2.12	0.06		8.91269	2.85543	2.28283	3.20091	6.47824	2.90156	3.23399	2.16896	5.59103	6.59198	5.97699	8.1891	0	0	0	0	10.4577	8.87152	0	0	0	5.9062	1.18482	0	1.46035	5.02	9.09542	11.8146	0	5.1852
BGLU32	BnaC04g03770D	AT5G24550	13	1	0.000491555	0.00012356	0.417691	1		1.17	5.22	5.51	2.43	0.99		0	0	0	0	9.25462	0	2.156	2.16896	0	426.281	274.941	398.536	0	0	0.874525	225.187	286.093	395.276	0	0	10.3285	11.8124	18.3648	117.818	0	0	15.159	0	15.1007	31.9754
BGLU	BnaA01g20110D	AT3G47040	2	0.587875	0.817135	0.00337234	0.325932	1		-1.33	-0.51	1.08	0.61	0.23		9.90299	7.85243	5.70707	3.20091	2.77639	1.93437	31.2619	28.1964	34.6644	26.3679	11.954	28.2069	36.8631	70.8499	51.597	117.334	115.035	109.415	110.599	110.599	91.8086	138.796	193.719	125.598	576.837	608.423	679.124	832.271	901.394	461.483
RCI3	BnaC08g44140D	AT1G05260	12	1	0.802877	0.0375989	0.206607	0.281137		-1.12	-1.48	-2.76	-2.55	-2.39		1.9806	0	4.56565	2.13394	0	0	5.38999	1.44597	3.35462	0	0	2.7297	7.58947	4.54166	14.8669	1.1852	0.74698	0.985725	1.87455	1.87455	5.73804	0.984367	0	0	11.6828	8.03199	9.09542	1.31273	1.16159	1.7284
	BnaAnng16310D	AT1G05260	11	1	4.39267e-08	3.38199e-08	1.27161e-12	5.15623e-08		0.01	-1.78	-1.76	-2.22	-1.82		143.593	222.723	155.232	190.988	160.105	176.028	813.888	933.374	620.605	242.804	262.987	171.971	1346.59	1101.81	2428.56	337.781	543.054	533.277	1405.91	1405.91	2095.53	346.497	316.941	373.461	1609.3	2062.21	1738.23	355.75	419.334	731.114
PEROXIDASE 52	BnaA10g25070D	AT5G05340	6	1	1	0.00630267	0.951726	1		1.1	-0.01	-2.49	0.38	-0.56		254.507	234.145	171.212	406.516	662.631	415.89	220.989	663.7	213.577	335.092	658.963	94.6296	22.7684	83.5665	5.24715	2.37039	1.49396	11.8287	37.4911	37.4911	63.1184	96.4679	52.7247	98.9227	39.4294	35.14	56.5937	15.7528	52.2716	18.1482
Peroxidase superfamily protein	BnaC01g31810D	AT3G21770	1	1	0.0146807	0.741527	0.937444	1		0.68	-1.36	-0.39	0.26	0.17		0	8.56628	1.14141	12.8036	1.85092	5.80312	913.064	819.142	886.738	232.916	290.631	471.328	2788.59	6157.58	5130.84	3049.51	1470.06	6135.15	17528	17528	21991.6	20562.4	23035.4	22295.4	35721.6	33189.2	40615.1	45455.9	35764.2	42630.2
	BnaA01g36520D	AT3G21770	1	0.00402378	0.0136973	0.303636	0.962795	1		1.84	-0.97	-0.54	0.14	0.37		1.9806	9.994	0	19.2055	21.2856	20.3109	2369.44	3382.85	2532.74	926.173	1395.63	1868.03	7875.7	11785.6	10052.7	7659.93	3631.81	8999.67	17625.5	17625.5	18846	19613.5	19788.4	17768.3	29614.4	27456.4	30525.2	44505.5	33015.9	35859.1
	BnaA02g14050D	AT1G68850	1	1	0.015492	2.76167e-07	0.145238	1		0.47	-3.35	-5.58	-2.56	-0.01		0	0	0	2.13394	0	0	120.736	143.874	128.594	4.39465	7.47123	5.4594	796.894	1101.81	2380.46	11.852	10.4577	12.8144	2418.17	2418.17	2416.86	0	872.031	13.3379	4327.01	5425.61	4013.1	6265.66	5094.73	2307.42
	BnaC08g33770D	AT2G24800	15	1	0.0221947	1.71546e-05	0.704701	1		-0.58	-1.24	-2.05	0.61	-0.65		40.6023	71.3857	109.576	61.8843	45.3477	39.6546	388.079	455.481	351.117	164.799	169.597	163.782	148.537	59.9499	62.9658	18.9631	25.3973	17.743	29.0556	29.0556	30.9854	33.4685	36.7296	35.5677	13.1431	20.08	8.08481	13.1273	8.13113	5.1852
	BnaA09g41210D	AT2G24800	16	1	0.196014	0.000234848	0.264634	1		0.25	-0.71	-1.28	-0.68	-0.31		193.108	192.741	204.313	247.537	239.695	216.65	1273.12	1469.11	1241.21	813.01	757.583	850.757	581.136	346.983	205.513	165.928	178.528	116.316	271.81	271.81	201.979	139.78	110.781	178.95	35.0483	58.2319	30.3181	51.1965	27.8782	22.4692
	BnaC05g36360D	AT3G17070	15	1	1	0.0234842	0.934695	1		0.04	-0.1	-2.38	-0.7	0.35		413.945	413.323	569.565	521.748	493.271	419.759	473.241	574.773	537.857	527.358	632.066	310.276	148.537	13.625	5.24715	11.852	9.71073	4.92862	0	0	1.14761	0	0	0	0	0	0	0	0	0.864201
	BnaA02g03720D	AT5G17820	1	1	6.33883e-09	0.000511019	5.0314e-06	0.000173987		0.12	-2.03	-1.32	-1.67	-1.49		0.990299	2.85543	0	2.13394	0.925462	1.93437	1138.37	1481.4	780.508	328.5	219.654	268.421	2155.41	2246.3	5292.63	1144.9	965.098	1711.22	4411.76	4411.76	3243.14	1352.52	1207.93	993.673	8236.36	8532.99	7465.31	2747.54	2194.24	3531.12
	BnaC02g07500D	AT5G17820	1	1	1.74788e-15	2.33056e-09	3.86652e-13	2.22017e-08		0.92	-2.66	-1.98	-2.39	-1.94		0	0	0	1.06697	0	1.93437	470.007	477.893	307.507	63.7224	64.2526	65.5128	564.873	592.232	1332.78	226.373	144.167	248.403	1067.56	1067.56	752.83	190.967	161.136	154.497	2053.25	1987.92	1704.89	480.459	347.315	645.558
	BnaC02g33030D	AT5G47000	1	1	0.235404	0.0235265	0.991773	1		0	-2.74	-3.45	0.24	-0.7		0	0	0	0	0	0	0	2.89194	4.47283	0	0	0	4.33684	5.44999	3.4981	0	0	0	2.81183	2.81183	4.59043	3.93747	8.29377	2.22298	2.9207	3.012	6.06361	5.25092	2.32318	0
PEROXIDASE 25	BnaA04g23960D	AT2G41480	14	1	0.0717741	2.81658e-07	6.65806e-05	1		1.09	2.05	4.26	4.6	0.74		10.8933	3.56929	6.84848	6.40182	26.8384	14.5078	19.404	3.61493	4.47283	38.4532	35.1148	50.9544	6.50526	1.81666	1.74905	79.4082	71.71	97.5867	0	0	0	7.87493	36.1372	14.4494	2.9207	0	4.04241	7.87638	5.80795	0
	BnaC04g47720D	AT2G41480	14	1	9.2924e-05	7.85794e-15	0.00209599	1		0.36	2.3	4.87	3.01	0.39		28.7187	5.71086	11.4141	13.8706	25.9129	18.3765	17.248	15.9057	15.6549	67.0184	81.4365	104.639	6.50526	3.63333	0	104.297	112.794	124.201	0	0	2.29521	12.7968	18.3648	10.0034	2.9207	2.008	0	6.56365	0	0.864201
PEROXIDASE 4	BnaAnng33930D	AT1G14540	13	1	1.31468e-05	0.000262783	1	1		0	5.72	4.82	0	0		0	0	0	0	0	0	0	0	0	14.2826	10.4597	27.297	0	0.908332	0	26.0743	5.97584	18.7288	0	0	0	0	0	0	0	0	0	0	0	0
PEROXIDASE7	BnaAnng11280D	AT1G30870	13	1	0.568272	0.0179975	0.213613	1		-0.36	1.42	2.13	2.09	0.27		4.95149	1.42771	4.56565	2.13394	1.85092	3.86874	2.156	3.61493	1.11821	10.9866	2.98849	8.1891	4.33684	4.54166	6.12168	36.7411	18.6745	16.7573	2.81183	2.81183	0	4.92183	8.88619	4.44596	5.84139	2.008	0	3.93819	3.48477	1.7284
PRX17	BnaC08g35130D	AT2G22420	5	1.83564e-05	0.0201112	0.295189	0.00877569	0.188766		1.18	0.65	0.37	0.69	0.52		50.5052	48.5423	44.5151	113.099	122.161	93.817	162.778	150.381	153.194	224.127	283.16	222.926	229.852	193.475	278.099	323.559	247.25	340.075	227.758	227.758	249.031	335.669	361.372	446.819	299.371	230.92	358.764	393.819	377.517	504.693
PEROXIDASE 53	BnaC09g48860D	AT5G06720	13	1	4.84051e-28	7.02586e-42	8.62277e-13	5.19086e-07		0.75	5.67	7.19	3.55	3.12		26.7381	9.994	15.9798	39.4779	34.2421	16.4422	6.46799	17.3516	0	405.407	381.033	747.028	3.25263	4.54166	9.61978	1074.97	855.292	1320.87	37.4911	37.4911	14.9189	536.48	395.139	318.998	11.6828	5.02	6.06361	90.5784	67.3722	62.2225
	BnaA10g24240D	AT5G06720	13	1	1.72713e-11	1.94753e-22	0.0277891	0.449131		0.59	3.09	4.38	1.37	1.06		98.0396	19.988	53.6464	113.099	106.428	40.6218	32.3399	51.3319	30.1916	306.527	270.459	464.959	17.3474	27.25	28.8593	580.746	522.886	583.549	109.661	109.661	45.9043	281.529	257.699	184.507	30.6673	18.072	32.3393	63.011	62.7259	48.3952
Peroxidase superfamily protein	BnaC07g03680D	AT2G18150	2	1	0.12485	0.0102021	0.938627	1		-1.26	2.37	3.49	-0.55	-0.22		4.95149	0	2.28283	0	1.85092	0	2.156	1.44597	0	6.59198	11.2069	7.2792	0	0	0	4.74079	7.4698	4.92862	7.49821	7.49821	2.29521	2.9531	2.36965	2.22298	8.76209	23.092	12.1272	2.62546	16.2623	18.1482
	BnaC04g09760D	AT2G35380	2	1	0.962218	0.674852	0.00755507	0.931278		0	-1.39	1.41	4.31	1.86		0	0	0	0	0	0	2.156	0.722985	0	0	0	0	0	0	0	1.1852	0	1.97145	0	0	0	0	43.8385	0	17.5242	23.092	21.2226	106.331	112.674	52.7162
	BnaA01g06830D	AT4G30170	13	1	1.50274e-08	2.00701e-06	0.628264	1		0.76	4.78	3.33	0.77	0.28		7.92239	6.42471	4.56565	10.6697	13.8819	8.70467	2.156	0	0	15.3813	34.3677	48.2247	5.42105	0.908332	1.74905	24.8891	26.1443	40.4147	20.6201	20.6201	9.18086	25.5935	37.9144	32.2332	5.84139	2.008	3.03181	5.25092	2.32318	5.1852
	BnaA01g03520D	AT4G33420	13	1	0.00309085	0.736387	1	1		-0.49	4.33	1.07	0.03	0.75		9.90299	6.42471	2.28283	6.40182	4.62731	0.967186	0	0	0	54.9331	7.47123	0	6.50526	0.908332	1.74905	14.2224	5.97584	3.9429	13.1219	13.1219	0	0	2.96206	16.6724	11.6828	2.008	2.0212	17.0655	9.29272	3.4568
	BnaA09g05060D	AT5G24070	13	1	3.92789e-06	4.61691e-08	2.84031e-06	0.353024		0	4.06	4.98	5.43	2.65		0	0	0	0	0	0	0	0	7.82745	43.9465	32.1263	69.1524	0	0	3.4981	50.9635	39.5899	73.9293	0	0	0	23.6248	29.6206	21.1183	0	0	0	2.62546	2.32318	4.321
	BnaC06g12560D	AT5G39580	13	1	4.41099e-06	0.000103624	0.194017	1		1.28	5.77	5.02	2.83	-0.94		0	0	0	2.13394	0	0	0	0	0	10.9866	25.4022	41.8554	0	0	0	20.1483	10.4577	14.7859	0	0	0	1.96873	2.96206	4.44596	5.84139	0	0	0	0	1.7284
	BnaA09g29780D	AT1G24110	8	1	0.0323798	0.00645406	0.635385	0.123185		1.97	3.59	3.97	1.7	3.36		0	0	0	0	0	3.86874	0	0	0	4.39465	7.47123	2.7297	0	0	0	4.74079	8.96375	5.91435	0	0	2.29521	4.92183	2.96206	2.22298	0	0	0	6.56365	1.16159	6.04941
SCPL19	BnaC02g00780D	AT5G09640	5	1	0.633555	0.603636	0.03952	1		0	1.67	1.15	2.85	-1.09		0	0	0	0	0	0	2.156	5.0609	1.11821	19.7759	9.71261	6.3693	2.16842	21.8	49.8479	34.3707	90.3845	57.172	1.87455	1.87455	0	107.296	37.322	17.7839	97.8433	53.2119	10.106	26.2546	37.1709	5.1852
CHS/TT4	BnaC09g43250D	AT5G13930	11	1	0.000559253	4.45973e-19	8.72775e-28	2.32252e-15		0.1	-0.91	-1.96	-2.4	-1.83		1544.87	1943.83	1576.29	1602.59	1772.26	2073.65	6962.79	8187.08	5977.93	3671.73	3154.36	4403.92	11064.4	8619.16	14563.5	3322.11	2449.35	2919.72	7305.13	7305.13	9245.12	1590.74	1176.53	1673.91	7230.18	7991.83	7737.17	1991.41	1643.65	2775.81
	BnaA03g04590D	AT5G13930	1	1	2.27916e-08	3.17531e-15	1.15314e-11	0.00024856		-0.31	-1.83	-2.45	-2.18	-1.39		188.157	324.805	114.141	132.304	139.745	234.059	8663.87	9969.96	6630.97	2364.32	2207	2393.04	11285.5	10213.3	22047.7	2262.54	2493.42	2999.56	12016.8	12016.8	16222.6	3091.9	2236.95	3278.9	12827.7	13234.7	12775	5050.07	4321.11	5283.72
	BnaA10g19670D	AT5G13930	11	1	2.14787e-13	3.15457e-27	4.13071e-30	1.64622e-10		0.11	-1.71	-2.42	-2.57	-1.56		2329.18	3277.32	2313.64	2546.86	3104	2889.95	15538.3	18466.5	13314.5	4571.54	3804.35	5983.5	24944.4	21053.3	39992.9	5417.53	4842.67	5585.12	23522.8	23522.8	28706.2	4470.99	3652.81	4474.86	26384.1	30264.5	27935.1	9400.46	7372.61	11586.3
	BnaC02g05070D	AT5G13930	11	1	6.17086e-10	7.86904e-16	2.24199e-16	5.39846e-06		-0.06	-1.59	-1.99	-2.05	-1.29		1176.48	2227.23	1019.28	1353.99	1305.83	1585.22	13951.4	14331.7	10582.7	4305.66	3710.96	4807.91	20374.5	17687	32900.5	5048.94	6098.34	6515.64	21759.8	21759.8	21726.5	5226	4406.36	5636.37	19225.5	21983.6	20578.9	8308.27	7506.19	9310.03
	BnaC03g06120D	AT5G13930	11	1	0.000483355	1.67213e-11	4.3455e-11	0.000409554		-0.03	-1.29	-2.15	-2.15	-1.36		322.837	661.745	253.394	361.703	356.303	498.101	5225.05	6535.79	3828.74	2181.94	2024.7	2096.41	6556.22	6413.73	13201	1704.31	1918.99	2138.04	6273.19	6273.19	7965.54	1521.83	1103.07	1801.73	5092.23	5333.24	5015.62	1970.41	1576.28	2366.18
	BnaA09g29340D	AT5G13930	1	1	0.00220685	0.0928255	0.00487574	0.541183		0.16	-1.95	-1.1	-1.73	-0.96		0.990299	7.13857	0	1.06697	5.55277	3.86874	35.5739	30.3654	16.7731	6.59198	2.24137	11.8287	43.3684	41.7833	73.4601	23.7039	17.9275	31.5432	47.8011	47.8011	29.8378	8.8593	12.4407	14.4494	62.795	52.208	50.5301	36.7564	23.2318	24.1976
CHI/TT5	BnaA09g34840D	AT3G55120	12	1	8.45253e-06	3.62922e-14	2.31235e-12	4.29967e-05		0.03	-1.78	-2.76	-2.62	-1.74		150.525	247.708	156.374	161.112	185.092	222.453	1031.64	995.551	745.844	270.271	239.827	275.7	1372.61	1279.84	3583.81	239.41	286.093	362.747	1343.12	1343.12	2115.04	207.701	159.359	344.562	1488.09	1554.19	1553.29	404.321	325.245	610.126
	BnaC08g26020D	AT3G55120	11	1	7.56419e-05	3.30436e-11	1.48438e-11	3.11637e-05		0.21	-1.37	-2.06	-2.12	-1.48		1348.79	2217.95	1204.19	1690.08	1603.83	2244.84	5454.67	5236.58	4104.94	1793.02	2065.05	1809.79	6856.54	6541.8	15405.6	2115.58	2125.16	2556.97	7547.89	7547.89	10894.2	1865.37	1416.46	2566.43	8302.08	9123.34	8863.99	2993.02	2398.68	3889.77
	BnaC07g45760D	AT3G55120	11	1	0.418234	0.0109078	1.21796e-06	0.0143915		-0.08	-0.83	-1.3	-2.18	-1.42		96.059	221.296	139.252	130.17	105.503	196.339	169.246	153.273	120.766	61.5251	103.103	80.9811	194.074	215.275	516.845	86.5194	118.77	161.659	241.817	241.817	463.633	44.2965	78.7909	76.6929	318.356	298.188	387.06	105.018	89.4424	171.112
	BnaC08g26010D	AT3G55120	7	1	0.200434	2.46844e-09	1.75198e-06	0.305722		0.17	-0.55	-1.44	-1.23	-0.57		1998.42	1451.27	1813.71	2210.76	2086.92	1614.23	2084.85	2151.6	1748.88	1521.65	1118.44	1447.65	1086.38	952.84	1507.68	470.523	330.165	500.748	641.097	641.097	965.138	333.7	274.287	326.778	648.394	558.223	663.965	412.197	327.568	509.878
	BnaA09g34850D	AT3G55120	13	1	0.743035	0.0267452	0.991182	0.0546761		0.56	1.09	1.96	0.22	-2.7		4.95149	2.14157	1.14141	4.26788	1.85092	6.7703	6.46799	9.39881	1.11821	8.7893	14.1953	16.3782	6.50526	6.35832	10.4943	36.7411	29.1322	32.5289	4.68638	4.68638	1.14761	6.89057	2.36965	0	10.2224	17.068	4.04241	2.62546	0	0.864201
	BnaAnng08210D	AT3G55120	13	1	0.00538425	0.0129607	0.7762	1		0.1	3.93	3.15	1.18	-1.11		1.9806	1.42771	0	0	0	3.86874	0	0	0	12.0853	4.48274	6.3693	0	2.725	0	20.1483	8.21677	8.87152	0	0	1.14761	5.9062	3.55447	3.33447	2.9207	5.02	3.03181	2.62546	0	1.7284
F3H/TT6	BnaA03g41250D	AT3G51240	12	1	2.28551e-07	1.11663e-15	4.08397e-12	5.99797e-07		-0.47	-1.86	-2.73	-2.39	-1.85		49.5149	44.2591	28.5353	30.9421	21.2856	35.7859	330.945	302.208	207.986	59.3278	86.6663	80.9811	307.916	237.983	547.453	34.3707	47.0597	77.8722	362.726	362.726	447.567	65.9526	50.3551	100.034	405.977	457.824	388.071	94.5166	104.543	139.136
	BnaA09g31780D	AT3G51240	11	1	2.9326e-08	3.95751e-19	5.19433e-15	1.01845e-08		-0.02	-1.69	-2.56	-2.29	-1.8		585.267	1050.08	590.111	743.678	662.631	785.355	5354.41	5371.78	3941.68	1482.1	1492.01	1506.79	6003.27	5092.11	11918	980.158	1304.97	1545.62	6425.97	6425.97	7760.12	1380.08	994.068	1753.93	6875.32	7772.96	6745.77	1871.95	1687.79	2496.68
	BnaC08g22640D	AT3G51240	11	1	1.56239e-05	2.69447e-22	2.42645e-20	1.92323e-12		-0.01	-1.1	-2.19	-2.12	-1.7		2295.51	3209.5	2104.77	2620.48	2442.3	2474.06	14467.8	15326.6	12096.8	6661.19	6014.34	6731.44	14436.3	13210.8	25713.7	3368.33	3571.31	4605.31	18612.4	18612.4	22575.7	4756.46	3594.17	5219.56	18131.7	19361.1	17573.4	5189.22	4690.5	6918.79
F3'H/TT7	BnaC09g47980D	AT5G07990	7	1	0.745788	5.88487e-06	0.00105087	1		-0.14	-0.34	-1.07	-0.87	-0.2		1329.97	1623.31	1539.77	1179	1501.1	1400.49	3742.81	3030.75	3853.34	2784.01	2193.55	3420.32	2473.08	2415.25	3024.11	1269.35	1024.86	1444.09	1705.84	1705.84	1908.47	967.632	627.365	1264.88	1399.01	1836.31	1903.97	1562.15	1511.23	1390.5
DFR/TT3	BnaC02g28770D	AT5G42800	12	1	1.07948e-06	3.92983e-09	3.21666e-10	0.00230181		0.23	-3.51	-3.81	-4.19	-2.46		5.94179	4.997	0	2.13394	1.85092	9.67186	128.282	116.401	65.9742	13.184	0.747123	9.099	506.326	337.899	1239.2	7.11118	62.7463	57.172	368.35	368.35	345.43	13.7811	13.6255	21.1183	330.039	402.604	307.223	28.8801	52.2716	89.0127
	BnaA09g15710D	AT5G42800	11	1	4.40595e-09	1.50269e-11	3.5159e-12	0.000238439		-0.04	-1.63	-1.83	-1.91	-1.19		2709.46	4328.83	3110.35	3121.95	3068.83	3645.32	16585	17627.8	13995.5	5121.97	5211.93	5007.18	29424.4	24927.3	63571	7488.07	12307.2	12912	30707	30707	35020.4	7764.68	7652.19	9624.4	33338.3	36856.8	31664.2	15373.4	13694	15200.4
	BnaC09g17150D	AT5G42800	11	1	3.32087e-14	4.87827e-16	4.76449e-18	1.57659e-07		0.03	-1.81	-1.9	-2.04	-1.36		425.829	676.736	440.585	510.012	435.893	628.671	3610.21	4102.94	3014.69	1050.32	974.996	1007.26	7144.94	6200.27	13500.9	1999.43	2632.36	2465.3	8069.01	8069.01	8927.24	1908.69	1876.76	2104.05	8081.56	8864.31	7739.19	3306.77	2842.41	3377.3
LDOX/ANS/TT18	BnaA03g45610D	AT4G22880	11	1	7.9077e-12	7.67151e-24	2.12251e-18	1.19498e-07		-0.05	-1.67	-2.36	-2.1	-1.4		353.537	452.585	349.272	403.315	353.527	359.793	3476.54	3451.53	2683.7	1021.76	1060.17	902.621	5219.39	4383.61	10194.3	1101.05	1373.7	1334.67	3582.27	3582.27	4831.43	899.711	776.06	1015.9	4274.44	4574.22	4467.87	1584.47	1518.2	1917.66
	BnaC07g37670D	AT4G22880	11	1	5.08517e-10	7.24268e-18	3.35338e-13	4.7357e-06		0.11	-1.59	-2.11	-1.84	-1.29		872.453	1077.21	818.393	1156.6	850.5	987.497	4948.01	4399.36	3335.61	1397.5	1515.17	1265.67	6486.83	5364.61	12209.2	1499.27	2025.81	1994.12	4994.75	4994.75	6138.55	1553.33	1174.16	1672.79	5011.91	5483.84	5439.06	2063.61	1925.92	2481.98
	BnaC01g14310D	AT4G22880	11	1	2.20194e-08	2.48077e-13	2.15859e-09	0.000843384		0.18	-1.53	-1.92	-1.64	-1.09		1491.39	1609.75	1223.59	1687.95	1674.16	1559.1	11784.7	10820.9	8141.66	3611.3	3616.82	3275.64	16051.7	13924.7	32561.2	4083	5963.14	6258.37	13297.1	13297.1	18092	3794.73	4110.16	5821.99	14362.5	15625.2	14932.7	7255.46	6451.47	7245.46
	BnaA01g12530D	AT4G22880	11	1	2.52187e-05	1.72932e-07	0.000854977	0.136505		0.17	-1.41	-1.65	-1.21	-0.83		405.032	473.287	369.818	551.624	398.874	457.479	3838.75	3403.09	2400.79	1157.99	1269.36	1154.66	5140.24	4164.7	10759.3	1438.83	2603.97	2245.48	4408.01	4408.01	5800.01	1637	1632.69	2827.63	4864.42	5365.37	4658.87	2956.27	2684.43	2677.29
ANR/BAN	BnaC04g18950D	AT1G61720	11	1	7.419e-06	4.28112e-14	5.1616e-09	0.00177854		0.04	-1.46	-2.24	-1.82	-1.18		1271.54	2161.56	1354.86	1590.85	1601.98	1734.16	4243	4445.64	3196.95	1530.44	1480.8	1266.58	6084.59	5197.47	14525.9	1321.49	1972.77	2074.95	5613.35	5613.35	6595.3	1490.33	1429.49	1886.2	5417.89	5625.41	5481.5	2554.57	1953.79	2691.99
	BnaA01g36200D	AT1G61720	11	1	5.8976e-09	4.51952e-11	2.11817e-13	1.95938e-05		-0.02	-1.58	-1.74	-1.95	-1.29		1566.65	2257.22	1507.81	1852.26	1581.62	1821.21	8548.52	9065.51	6664.51	2803.79	2720.28	2502.23	12541.1	9712.79	25593	3582.85	5370.78	5152.38	14358.1	14358.1	16853.8	3647.08	3590.02	4497.09	16409.9	18719.6	16077.7	7009.98	6243.55	7520.27
	BnaC01g29820D	AT1G61720	11	1	0.000529233	8.53382e-09	2.13688e-07	0.009595		-0.03	-1.08	-1.58	-1.47	-0.95		1087.35	1506.95	1048.96	1196.07	1189.22	1180.93	3558.47	3719.04	2494.72	1680.95	1473.33	1444.01	6871.72	5183.85	14110.5	2109.65	3315.1	3244.02	8484.23	8484.23	8315.56	3021.02	2977.46	2926.56	9033.71	9770.92	8316.24	5065.83	4103.9	4813.6
	BnaA03g60670D	AT1G61720	11	1	2.14934e-10	2.93013e-15	1.38159e-13	8.86384e-05		-0.02	-1.79	-2.15	-2.06	-1.27		1613.2	2239.37	1596.84	1822.39	1739.87	1798.97	5219.66	5048.61	4092.64	1457.93	1354.53	1290.24	7474.54	5707.96	15905.9	1543.13	2548.69	2351.94	5565.55	5565.55	6956.79	1270.82	1430.08	1561.64	5683.67	6643.46	5927.18	2540.13	2046.72	2893.34
MATE/TT12	BnaA07g18120D	AT3G59030	7	1	0.00481759	9.73945e-08	1.28827e-13	1.73966e-08		-0.16	-0.92	-1.45	-1.96	-1.6		973.464	1219.27	703.11	945.336	831.065	824.042	1820.74	1597.8	1344.08	956.935	730.687	818.91	2504.52	1765.8	3704.49	832.008	1121.22	945.31	1695.53	1695.53	1346.14	469.543	438.385	330.113	1469.11	1612.42	1355.22	430.575	376.355	642.101
	BnaC06g17050D	AT3G59030	11	1	0.307534	1.02674e-06	2.11446e-10	0.000168621		-0.29	-0.52	-1.25	-1.59	-1.09		1472.57	2816.17	1310.34	1445.74	1464.08	1650.02	3954.09	3862.19	3214.84	2754.35	2293.67	2615.96	4891.95	3894.02	7527.91	1949.65	2491.18	2361.8	3354.51	3354.51	3345.27	1186.16	957.931	1161.51	3477.09	3565.2	3330.94	1682.92	1419.46	1741.36
AHA10/TT13	BnaA08g23220D	AT1G17260	7	1	0.00122291	5.42192e-08	4.20627e-07	0.0264908		-0.03	-1.15	-1.69	-1.63	-0.98		1327.99	1846.03	1229.3	1499.09	1351.18	1458.52	2825.43	2911.46	2302.39	1214.02	1246.95	1115.54	3175.65	2274.46	5088.86	950.528	1160.06	1100.07	1838	1838	2649.82	603.417	399.878	1028.13	1587.4	2050.17	2016.15	741.692	879.324	1209.88
	BnaC08g17280D	AT1G17260	11	1	0.00662819	3.95844e-06	3.02374e-06	0.0071591		0.14	-0.96	-1.37	-1.42	-1.01		900.182	1236.4	743.06	1087.24	908.804	1188.67	2513.89	2526.83	2142.48	1262.36	1031.78	1381.23	3480.31	2659.6	5484.15	1259.86	1602.27	1586.03	2043.26	2043.26	2716.39	822.93	561.607	1149.28	1787.47	2203.78	1986.84	804.703	854.93	1279.88
GST26/TT19/GSTF12	BnaA02g03440D	AT5G17220	12	1	3.89748e-12	6.37851e-19	5.75454e-11	0.00048182		-0.01	-2.45	-3.02	-2.35	-1.49		128.739	254.847	163.222	179.251	184.167	179.897	830.058	997.719	667.569	158.207	154.655	131.936	1308.64	917.415	2853.58	192.002	209.901	202.074	682.337	682.337	863.001	185.061	131.516	136.713	497.979	573.283	588.17	182.469	108.028	286.915
	BnaA10g17440D	AT5G17220	11	1	1.65018e-05	6.98752e-12	0.176432	0.80632		-0.08	-1.39	-2.02	-0.7	-0.53		2823.34	4091.11	2852.39	2727.18	2605.18	3923.87	3415.1	3583.84	2574.11	1241.49	1327.64	1046.39	4125.42	3505.25	8683.16	1476.76	1180.97	1301.16	3685.37	3685.37	3765.3	2478.63	2687.18	1778.39	4291.96	3878.45	5139.92	2759.36	2312.73	4118.78
	BnaC09g40740D	AT5G17220	12	1	8.16891e-10	1.47238e-24	7.25187e-16	2.10031e-08		-0.15	-2.21	-3.49	-2.84	-2.13		738.763	837.354	664.302	776.754	634.867	609.327	2907.36	2882.54	1813.73	605.363	611.147	380.338	3294.91	2425.25	6823.92	380.448	349.586	342.046	2307.57	2307.57	2461.62	359.294	258.884	326.778	1615.14	1657.6	1648.29	259.921	203.278	625.681
	BnaC02g07110D	AT5G17220	12	1	1.37716e-07	5.43716e-11	5.66459e-05	0.743306		-0.37	-4.09	-4.21	-2.97	-1.15		10.8933	9.28014	6.84848	3.20091	3.70185	13.5406	53.8999	50.609	24.6005	2.19733	1.49425	1.8198	123.6	63.5832	229.126	1.1852	2.98792	14.7859	43.1147	43.1147	59.6756	8.8593	3.55447	3.33447	45.2708	38.152	35.3711	23.6291	6.96954	20.7408
	BnaC02g07090D	AT5G17220	12	1	0.0237253	0.0126259	0.402552	1		0.41	-3.23	-2.82	-1.9	-1.42		0	1.42771	1.14141	2.13394	0.925462	0.967186	4.31199	8.67582	6.70924	1.09866	0	0	9.75789	7.26665	26.2358	3.55559	0	1.97145	4.68638	4.68638	4.59043	1.96873	0	1.11149	1.46035	4.016	5.05301	0	2.32318	0.864201
UGT72B1	BnaA02g20270D	AT4G01070	7	1	0.988256	5.87596e-05	0.118509	1		0.17	-0.25	-1.19	-0.69	-0.11		144.584	143.485	135.828	189.921	160.105	129.603	203.742	180.746	180.031	159.306	156.149	157.413	235.274	152.6	130.304	88.8898	64.2402	71.9579	162.149	162.149	118.204	69.89	79.9757	116.707	129.971	73.2919	92.9754	86.6402	67.3722	115.803
UGT79B6	BnaC03g71890D	AT5G54010	14	1	1	0.95796	0.0161629	0.952687		-0.68	-0.36	0.21	2.91	-1.52		19.806	10.7079	9.1313	7.46879	11.1055	4.83593	7.54598	10.1218	6.70924	3.29599	5.97699	9.099	5.42105	9.08332	43.7263	8.29638	31.3731	28.586	1.87455	1.87455	2.29521	32.4841	33.7675	4.44596	14.6035	5.02	2.0212	0	5.80795	0
UGT79B1	BnaA10g07160D	AT5G54060	12	1	1	0.0322347	0.000176807	0.0200229		-1.45	0.2	-2.23	-3.3	-2.49		0	2.85543	3.42424	1.06697	0	0	7.54598	0.722985	3.35462	5.49331	1.49425	6.3693	14.0947	19.9833	25.3612	2.37039	0	8.87152	34.6792	34.6792	57.3804	5.9062	2.36965	4.44596	32.1276	58.2319	52.5513	7.87638	1.16159	12.963
	BnaC09g30320D	AT5G54060	1	1	0.734828	0.233353	1.69687e-05	9.48785e-05		1.15	1.02	-1.27	-2.75	-2.66		0	1.42771	0	4.26788	0.925462	0.967186	1.078	6.50687	3.35462	9.88796	2.98849	12.7386	7.58947	12.7166	11.3688	5.92598	2.98792	3.9429	36.5538	36.5538	43.6091	3.93747	8.88619	2.22298	39.4294	47.188	47.4983	3.93819	5.80795	9.50621
BGLU10	BnaA09g40120D	AT4G27830	7	0.0722828	7.91632e-05	1.91376e-05	0.0184328	0.121577		-1.48	-2.19	-2.31	-1.6	-1.38		220.837	419.034	383.515	81.0897	131.416	143.144	103.488	120.016	298.561	43.9465	36.6091	27.297	83.4842	162.591	271.977	24.8891	36.602	36.4718	82.4803	82.4803	181.322	38.3903	24.8813	43.3481	99.3036	109.436	175.845	35.4437	29.0398	76.9139
A3GlcCouT	BnaC08g00430D	AT1G03940	12	1	0.392346	4.169e-06	1.12023e-12	3.93921e-06		0.36	-1.07	-2.64	-4.01	-2.74		18.8157	52.8254	34.2424	45.8797	30.5403	61.8999	52.8219	49.163	38.019	13.184	29.8849	20.9277	86.7368	75.3915	128.555	4.74079	18.6745	18.7288	111.536	111.536	211.16	13.7811	0.592412	11.1149	128.511	174.696	148.558	17.0655	13.9391	31.1112
	BnaA08g27660D	AT1G03940	7	1	1	0.250323	0.0103941	7.76374e-05		0.09	-0.06	-1.17	-1.98	-2.8		26.7381	54.2531	22.8283	36.277	17.5838	58.0312	22.6379	26.7504	25.7188	26.3679	23.908	21.8376	31.4421	23.6166	40.2282	9.48157	11.9517	18.7288	47.8011	47.8011	102.137	11.8124	5.33171	33.3447	89.0812	95.3799	101.06	10.5018	1.16159	24.1976
SCPL10	BnaA09g42290D	AT2G23000	10	6.49842e-10	5.49511e-10	0.000131196	0.384476	0.106489		-5.66	-5.9	-4.51	-2.23	-3.13		105.962	87.8044	93.5959	1.06697	0.925462	1.93437	65.7578	65.7916	73.8016	2.19733	0	0	21.6842	0.908332	13.1179	0	0	0	1.87455	1.87455	2.29521	0	0	0	0	4.016	9.09542	0	0	0
ACC1	BnaC08g06560D	AT1G36160	11	1	0.995215	0.00170204	0.0403694	0.633536		-0.16	-0.33	-1.3	-1.05	-0.71		591.208	522.543	796.706	724.473	523.812	459.413	435.511	1190.03	992.968	689.96	590.975	791.613	1376.95	835.665	884.145	517.931	359.297	358.804	931.653	931.653	766.602	646.729	338.86	349.008	738.936	1239.94	901.457	372.815	706.247	668.891
	BnaA06g04070D	AT1G36160	7	1	0.172531	7.40286e-10	6.41452e-05	0.00173286		-0.23	-0.5	-1.31	-0.97	-0.86		1331.95	1372.03	988.464	1030.69	969.885	1145.15	762.144	805.405	715.652	558.121	613.388	434.022	980.126	772.082	1306.54	472.894	397.393	353.875	546.432	546.432	593.313	321.888	216.231	308.994	417.659	502	413.336	198.222	269.489	261.853
	BnaAnng41100D	AT1G36160	11	1	1	0.000541045	1.85381e-05	0.0249378		-0.03	-0.06	-1.07	-1.29	-0.89		270.352	263.413	299.05	313.689	271.161	233.092	284.591	442.467	468.529	407.604	279.424	459.5	451.031	421.466	440.761	246.521	245.009	128.144	500.506	500.506	526.752	256.92	129.146	216.741	499.439	526.096	376.954	228.415	278.782	241.976
Transcription factor
MYB75/PAP1	BnaCnng17820D	AT1G56650	8	1	0.0161614	0.000119624	0.0476595	0.582353		0	3.88	5.13	3.55	2.58		0	0	0	0	0	0	0	0	0	7.69064	1.49425	8.1891	0	0	0	16.5928	11.2047	16.7573	0	0	0	7.87493	5.33171	1.11149	0	0	0	1.31273	0	5.1852
EGL3	BnaC09g11380D	AT1G63650	9	1	0.468107	0.74828	9.21283e-05	0.0174678		0.47	1.39	0.64	3.45	2.57		78.2336	172.04	122.131	103.496	344.272	79.3092	3.23399	4.33791	8.94565	20.8746	14.1953	12.7386	4.33684	2.725	25.3612	3.55559	29.8792	18.7288	1.87455	1.87455	2.29521	45.2809	41.4689	33.3447	2.9207	4.016	4.04241	26.2546	39.4941	16.4198
bHLH42/TT8	BnaC09g24870D	AT4G09820	11	1	0.672987	1.96821e-05	0.303333	0.357903		0.07	-0.41	-1.15	-0.52	-0.58		673.403	541.817	639.191	737.276	650.6	552.263	1263.41	1268.12	1166.29	1023.95	834.537	923.549	1769.43	1318.9	3186.77	726.526	1039.8	1033.04	1730.21	1730.21	1341.55	1073.94	1196.08	911.422	1473.49	1831.29	1805.95	979.297	1031.49	1389.63
	BnaA09g22810D	AT4G09820	11	1	0.000464137	8.25988e-07	0.165333	1		0.18	-1.02	-1.29	-0.6	-0.36		383.246	481.14	285.353	502.543	391.471	416.857	1336.72	1261.61	1035.46	576.798	629.825	576.877	2099.03	1647.71	3862.78	798.823	1045.02	1233.14	3435.12	3435.12	3119.2	2293.57	2180.67	2065.15	2644.69	3311.19	3518.92	2221.14	2498.58	2634.95
MYC1	BnaC03g32090D	AT4G00480	13	1	1	0.764615	0.0249813	1		1.53	0.67	0.87	3.62	0.07		0	0	0	2.13394	1.85092	0	8.62398	7.22985	6.70924	12.0853	15.6896	10.9188	5.42105	8.17499	41.9772	4.74079	76.9389	28.586	0	0	0	25.5935	4.14689	0	5.84139	2.008	0	5.25092	1.16159	1.7284
MYC2	BnaC08g07580D	AT1G32640	3	1	0.000406353	0.00079334	0.707481	0.981745		0.5	1.45	1.37	0.47	0.55		138.642	127.78	194.04	214.461	299.85	139.275	113.19	159.78	172.204	277.962	302.585	662.407	191.905	110.816	115.437	328.3	250.238	523.42	318.674	318.674	236.407	391.778	534.356	373.461	353.404	332.324	423.442	509.339	542.463	585.064
ATAN11/LWD1	BnaC08g40840D	AT1G12910	3	3.72603e-06	2.27239e-07	0.00025509	3.59389e-05	3.1528e-05		0.98	1.02	0.79	0.9	0.92		186.176	219.154	171.212	394.779	404.427	343.351	210.21	166.287	178.913	380.137	420.631	328.474	152.874	170.766	161.787	284.447	264.431	291.774	149.964	149.964	173.289	235.264	250.59	362.346	182.543	180.72	200.099	393.819	396.102	283.458
WIP1/TT1	BnaAnng02100D	AT1G34790	7	1	0.0509714	1.32099e-05	1.09629e-06	0.00644237		-0.03	-1.24	-2.03	-2.42	-1.72		58.4276	62.8194	41.0909	53.3485	40.7203	65.7686	78.6938	54.2239	59.265	28.5652	31.3792	19.1079	75.8947	65.3999	186.274	33.1855	23.9033	20.7002	81.543	81.543	59.6756	18.703	11.2558	8.89193	40.8897	42.168	67.7103	5.25092	12.7775	24.1976
	BnaC06g08390D	AT1G34790	12	1	0.00270493	3.17082e-06	7.63186e-06	0.000481729		-0.47	-1.63	-2.16	-2.2	-1.93		30.6993	25.6989	9.1313	10.6697	9.25462	27.0812	123.97	78.8054	71.5652	30.7626	26.8964	28.2069	126.853	130.8	289.468	41.4819	46.3127	29.5717	93.7276	93.7276	153.779	23.6248	34.9523	15.5609	113.907	94.3759	101.06	27.5673	13.9391	35.4322
AGL32/TT16	BnaC02g41690D	AT5G23260	7	1	0.686505	0.0057307	2.20999e-05	1.4928e-05		-0.25	-0.46	-0.97	-1.4	-1.49		1743.92	2412.84	1635.64	1415.87	1427.99	2005.94	989.602	565.374	598.241	495.497	618.618	441.302	598.484	459.616	956.731	292.744	342.864	387.39	328.984	328.984	301.821	117.14	105.449	124.487	327.118	352.404	259.725	78.7638	94.0888	154.692
	BnaA03g39500D	AT5G23260	9	1	1	2.34314e-05	0.0516739	1		-0.05	-0.03	1.14	0.74	0.12		3907.72	4525.14	3451.63	3835.76	3551.92	4085.39	668.358	463.433	513.257	566.91	492.354	551.4	171.305	119.9	195.894	330.67	292.069	456.39	80.6058	80.6058	125.089	174.233	171.207	177.839	67.176	99.3959	73.7739	52.5092	88.2808	119.26
MYB3	BnaA09g30490D	AT1G22640	11	1	0.763986	0.390787	0.0024764	1		0.11	-0.4	-0.44	-1.09	-0.39		91.1075	57.8224	68.4848	89.6255	71.2606	73.5061	170.324	164.118	124.121	125.248	96.3789	126.476	146.368	121.716	220.38	97.1861	142.673	118.287	92.7904	75.5149	118.204	31.4997	58.6488	41.1252	125.59	127.508	128.346	107.644	80.1497	101.976
	BnaC05g17910D	AT1G22640	11	1	0.729946	0.000234008	6.14487e-11	0.000250265		0.18	-0.4	-1.07	-1.89	-1.22		92.0978	74.955	76.4747	82.1567	118.459	74.4733	312.619	238.585	251.597	179.082	185.287	241.124	282.979	258.875	496.73	138.668	164.335	188.273	149.027	175.744	219.193	55.1245	37.9144	53.3516	153.337	205.82	176.855	70.8874	83.6345	74.3213
	BnaC08g06060D	AT1G22640	1	1	1	0.00476325	0.525004	1		1	-0.52	-2.35	-1.16	0.04		0	0	0	0	1.85092	0	5.38999	4.33791	8.94565	4.39465	5.97699	1.8198	21.6842	16.35	58.5932	4.74079	8.21677	3.9429	25.3065	16.476	10.3285	12.7968	7.10895	2.22298	7.30174	12.048	13.1378	6.56365	9.29272	17.284
MYB4	BnaC07g47650D	AT4G38620	11	1	0.029858	0.000983494	0.000442023	1		0.06	-1.08	-1.36	-1.5	-0.32		142.603	230.576	134.687	193.122	165.658	171.192	602.601	652.856	611.659	295.54	265.229	307.546	993.136	742.107	2273.77	341.337	602.812	590.449	403.029	389.932	576.099	162.42	164.098	147.828	464.391	524.088	355.732	421.386	463.474	185.803
CPC/CAPRICE	BnaA03g21400D	AT2G46410	12	1	0.00053767	4.16948e-05	0.0576428	1		-0.08	-2.27	-2.41	-1.58	-0.81		4.95149	7.13857	4.56565	8.53576	6.47824	0.967186	56.0559	69.4066	48.0829	9.88796	13.4482	10.0089	71.5578	69.0332	215.133	8.29638	26.8913	26.6146	31.8674	31.8674	49.3471	18.703	18.3648	5.55745	33.588	44.176	26.2756	17.0655	10.4543	29.3828
	BnaC03g25810D	AT2G46410	12	1	0.473394	0.00262571	0.553296	0.779187		-1.27	-1.38	-2.55	-1.17	-1.34		0.990299	12.1356	1.14141	0	0.925462	3.86874	48.5099	26.0275	21.2459	12.0853	11.954	10.0089	47.7052	32.6999	151.293	4.74079	12.6987	16.7573	29.9928	29.9928	53.9375	9.84367	14.8103	23.3413	36.5087	34.136	30.3181	21.0037	15.1007	1.7284
	BnaC04g50810D	AT2G46410	2	1	3.50157e-05	0.635649	0.946811	1		-0.44	-1.72	-0.41	0.19	0.23		28.7187	44.2591	46.7979	23.4733	28.6893	34.8187	104.566	96.88	114.057	21.9733	32.1263	38.2158	145.284	232.533	289.468	132.742	77.6859	292.76	1179.09	1179.09	966.285	1305.27	931.272	1254.87	521.344	504.008	593.223	594.667	565.694	745.805
	BnaC04g01230D	AT2G46410	11	1	0.00118679	5.79674e-09	3.26637e-05	0.00341796		0.02	-1.28	-1.95	-1.56	-1.28		55.4567	72.0996	61.6363	69.3531	69.4097	53.1952	271.655	296.424	218.05	112.064	127.011	80.0712	529.094	337.899	1138.63	136.298	214.383	156.73	280.246	280.246	206.569	93.5148	73.4591	81.1388	286.228	244.976	191.004	98.4548	103.382	90.7411
C3H zinc finger family protein	BnaAnng37140D	AT2G24830	10	3.48586e-13	3.10405e-16	2.64921e-14	1.37149e-12	7.24131e-05		-6.24	-6.04	-5.93	-4.24	-2.31		87.1463	66.3887	89.0302	0	0.925462	0	76.5378	101.941	126.357	0	1.49425	0.9099	89.9894	75.3915	77.8328	0	0	1.97145	78.7312	78.7312	90.661	0	8.88619	0	106.605	97.3879	97.0178	10.5018	8.13113	37.1606
C3H zinc finger family protein	BnaA09g41200D	AT2G24830	10	6.2106e-09	1.71192e-14	1.23655e-17	9.03335e-12	2.05382e-05		-1.32	-1.63	-1.73	-1.46	-0.99		112.894	137.774	131.263	54.4155	48.124	50.2937	148.764	135.198	133.067	47.2425	47.8159	38.2158	175.642	138.066	218.631	56.8894	48.5537	55.2006	138.717	138.717	127.384	56.1089	54.5019	40.0137	143.114	162.648	156.643	81.3893	77.8265	73.4571
bHLH	BnaA09g42390D	AT2G22750	12	1	0.000219519	5.73799e-08	2.21521e-05	0.000386164		-0.6	-4.68	-6.18	-5.22	-4.39		0	0	1.14141	0	0	0	4.31199	19.5206	12.3003	0	0	0	37.9473	50.8666	26.2358	0	0	0	27.181	27.181	19.5093	0	0	0	5.84139	37.148	30.3181	0	0	1.7284
MYB_related	BnaA09g44370D	AT1G19000	11	3.43597e-15	7.397e-25	1.07247e-27	1.22976e-18	2.87921e-10		-2.32	-2.01	-2.19	-1.65	-1.21		79.2239	83.5213	63.9191	11.7367	17.5838	14.5078	196.196	222.679	261.66	63.7224	55.2871	49.1346	232.021	218	216.882	37.9263	53.7825	51.2577	276.497	276.497	246.736	79.7337	96.5632	73.3584	373.849	321.28	341.583	150.964	116.159	177.161
MYB_related	BnaA09g44970D	AT1G17520	11	0.0587587	0.00145042	1.11657e-05	0.000739613	0.0153208		-0.89	-1.08	-1.34	-1.11	-0.95		97.0493	140.63	113	54.4155	68.4842	64.8015	143.374	87.4812	152.076	59.3278	61.2641	57.3237	147.453	166.225	171.407	59.2598	66.4812	64.0721	174.333	174.333	234.112	73.8275	62.7957	102.257	198.607	193.772	138.452	85.3275	85.9577	99.3831
HB6	BnaA09g42630D	AT2G22430	10	2.04114e-08	4.62316e-08	9.31985e-12	1.41953e-17	0.00091258		-4.19	-4.01	-4.87	-6.14	-2.8		545.655	334.799	397.212	12.8036	18.5092	24.1796	238.237	240.031	265.015	14.2826	11.954	10.0089	416.337	367.874	323.574	13.0372	3.7349	11.8287	625.163	625.163	511.833	5.9062	4.7393	5.55745	747.698	646.575	756.941	6.56365	8.13113	254.075
CAMTA3/SR1	BnaA09g42730D	AT2G22300	10	8.89972e-07	0.000141514	4.29206e-07	2.00952e-07	0.0254555		-5.35	-3.73	-4.32	-5.41	-2.08		15.8448	26.4127	27.3939	0	0	0	9.70198	19.5206	11.1821	0	0	1.8198	20.6	21.8	39.3536	0	0.74698	1.97145	20.6201	20.6201	13.7713	0	0	0	14.6035	34.136	25.265	2.62546	4.64636	8.64201
Other
RNS1	BnaA02g26660D	AT2G02990	11	0.000116403	0.00135616	2.81381e-06	0.0351506	0.672203		1.45	-1.16	-1.52	-0.91	-0.59		92.0978	127.067	66.202	156.845	365.558	277.582	1519.98	1351.26	1088.02	447.156	779.25	530.472	893.389	555.899	1095.78	354.374	286.84	232.631	1117.23	1117.23	1381.72	607.354	666.464	681.344	2405.19	2581.28	2659.9	1739.37	1242.9	2079.27
	BnaCnng39460D	AT2G02990	11	0.4455	0.0907947	0.00015984	0.739351	0.0384352		0.8	-0.88	-1.41	-0.42	-1.05		337.692	170.612	132.404	317.957	405.353	401.382	1031.64	1158.22	821.882	361.46	766.549	489.526	697.147	660.357	922.624	382.819	226.335	238.545	1295.32	1295.32	1408.11	1196.01	1158.17	793.604	2161.31	1730.89	2042.43	683.932	789.881	1365.44
VHA-A2	BnaA09g43200D	AT2G21410	10	7.26472e-52	2.00468e-48	2.12974e-35	2.86311e-37	2.02238e-07		-7.42	-7.55	-6.23	-5.88	-2.54		1639.93	2065.9	2145.86	11.7367	3.70185	12.5734	1238.62	1253.66	1249.04	4.39465	5.22986	5.4594	730.757	853.832	383.042	8.29638	4.48188	8.87152	1170.66	1116.25	1227.94	13.7811	33.1751	2.22298	860.145	1136.53	1036.88	111.582	92.9272	288.643
LIP1	BnaA09g43570D	AT2G20860	10	6.00598e-27	2.25878e-27	1.04501e-19	1.20249e-15	3.39588e-05		-6.29	-6.11	-5.01	-4.44	-2.62		803.132	788.812	966.777	13.8706	3.70185	7.73749	951.872	903.008	903.511	6.59198	23.908	0	938.926	866.548	622.662	13.0372	8.21677	42.3862	915.719	836.156	850.377	36.4216	47.9854	18.8953	842.621	790.147	837.789	69.5747	78.9881	221.235
FAP1	BnaA09g55750D	AT3G63170	10	1.03391e-08	1.43727e-08	0.000177958	1.11522e-06	0.000468802		-1.95	-1.66	-1.2	-1.53	-1.25		105.962	116.359	93.5959	17.0715	19.4347	43.5234	272.733	190.868	193.45	70.3144	68.7354	65.5128	197.326	138.066	139.924	68.7414	83.6617	51.2577	184.643	149.657	144.599	65.9526	55.6868	42.2367	159.178	155.62	121.272	73.5129	39.4941	67.4077
DOGT1/UGT73C5	BnaC04g08440D	AT2G36800	8	2.27815e-11	8.27303e-27	5.86545e-36	1.09127e-29	2.59464e-27		3.33	4.79	5.45	4.99	4.87		27.7284	17.1326	30.8182	263.542	458.104	113.161	45.2759	86.7582	64.856	1464.52	2507.35	2125.53	294.905	148.966	94.4487	8532.23	6992.48	10760.2	389.907	311.671	118.204	9014.83	10982.7	8837.46	233.656	168.672	104.092	5271.92	6008.91	5127.3
	BnaCnng24710D	AT2G36800	8	2.68684e-08	1.6069e-44	6.39581e-90	9.94162e-66	3.97938e-50		2.38	5.22	7.55	6.39	5.73		24.7575	94.2291	49.0808	252.872	422.011	247.6	81.9278	86.0352	54.7921	2180.85	3607.11	3229.24	34.6947	67.2165	24.4867	7928.97	7250.93	11576.3	64.6721	74.1419	92.9562	7267.58	8417.59	5784.2	78.8588	37.148	41.4347	3294.95	3294.27	2447.42
	BnaA05g07590D	AT2G36800	8	0.316705	1.21755e-10	6.61498e-18	2.09541e-17	6.32426e-15		2.39	4.29	5.24	5.24	5.12		0	0	0	4.26788	6.47824	1.93437	4.31199	13.0137	6.70924	135.136	223.39	235.664	21.6842	49.0499	7.87073	1172.16	916.544	1521.96	52.4875	9.61099	19.5093	1180.26	1414.09	1217.08	35.0483	3.012	4.04241	574.976	626.097	534.076
	BnaC04g08450D	AT2G36800	8	0.0560621	1.07171e-26	4.98581e-52	5.61718e-46	5.47599e-41		1.74	4.29	5.84	5.53	5.39		1.9806	4.997	6.84848	12.8036	27.7639	12.5734	42.0419	64.3457	38.019	740.499	1193.16	1124.64	112.758	124.441	27.1103	5596.5	4363.11	6572.81	152.776	83.7529	94.1038	4956.29	6388.58	5427.41	83.2398	37.148	53.5619	2498.13	3018.97	2398.16
	BnaA03g16830D	AT2G36800	8	6.75046e-06	2.37668e-35	2.56887e-67	3.34608e-54	2.38108e-33		2.29	5.14	7.77	7.26	6.32		1.9806	18.5603	14.8384	60.8173	91.6208	35.7859	17.248	12.2907	11.1821	375.743	590.228	603.264	3.25263	9.08332	7.87073	1765.94	1322.9	2229.71	10.31	4.119	5.73804	1237.35	1404.61	1173.73	11.6828	1.004	2.0212	400.383	499.484	399.261
TCH4	BnaA10g11500D	AT5G57560	13	0.000538926	5.75224e-12	1.44942e-10	3.02055e-08	0.000393765		2.88	4.63	4.32	3.89	2.88		24.7575	33.5513	120.99	265.676	776.463	502.937	61.4459	339.08	111.821	3931.01	4319.87	7589.48	574.631	210.733	237.871	7635.04	7162.04	10109.6	313.05	328.147	58.528	3861.67	5673.53	2929.89	109.526	177.708	55.5831	921.536	1012.91	990.374
	BnaA02g35250D	AT5G57560	13	2.95842e-16	1.6515e-36	3.08113e-29	8.14385e-17	9.6001e-05		4.07	5.12	4.41	3.46	1.96		4.95149	7.85243	9.1313	110.965	173.061	142.176	28.0279	50.609	26.837	1155.79	1044.48	1878.03	188.653	65.3999	69.962	1979.28	2304.43	3076.45	81.543	85.1259	22.9521	765.837	888.026	551.299	45.2708	46.184	50.5301	221.851	161.461	191.853
	BnaC09g32750D	AT5G57560	13	5.5032e-05	2.55372e-13	5.62289e-13	3.57334e-07	0.00235853		2.97	4.45	4.35	3.3	2.38		5.94179	7.85243	47.9393	118.434	268.384	163.454	47.4319	134.475	50.3193	1448.04	1701.2	2918.05	267.8	89.0165	77.8328	3000.92	2955.8	4468.29	202.452	215.561	48.1995	1440.13	2683.63	1079.26	59.8743	96.3839	41.4347	338.684	408.88	395.804
	BnaC02g11480D	AT5G57560	13	0.543176	3.16496e-05	0.000249129	0.00154051	0.163976		1.97	3.99	3.56	3.33	2.33		3.9612	9.994	94.7373	62.9512	346.123	113.161	26.9499	140.259	26.837	1069	1051.95	2275.66	302.495	48.1416	41.9772	1846.54	1801.71	2551.06	63.7348	102.975	34.4282	831.79	1234	680.232	58.4139	10.04	24.2544	160.153	188.178	247.161
	BnaA02g35330D	AT5G57560	13	0.0573651	1.26973e-12	1.55885e-13	1.34137e-05	0.119164		2.03	4.19	4.17	2.79	1.66		3.9612	1.42771	12.5555	16.0046	39.7949	23.2125	5.38999	23.8585	13.4185	242.804	245.804	436.752	43.3684	14.5333	40.2282	522.672	636.427	853.638	25.3065	37.071	14.9189	184.077	274.287	126.71	42.3501	10.04	6.06361	57.7601	66.2106	66.5435
	BnaA02g35320D	AT5G57560	2	1	0.000257431	3.65413e-11	1	1		1.24	3.59	3.61	-0.04	0.52		0	0	0	0	1.85092	1.93437	0	0	0	7.69064	5.97699	18.198	0	7.26665	6.9962	60.445	47.0597	103.501	404.903	667.277	622.003	873.133	372.627	396.802	4112.34	5192.68	4482.02	8905.56	5486.19	5501.5
UGT74E2	BnaC08g46320D	AT1G05680	8	0.00118753	5.84806e-57	5.97446e-65	2.64347e-50	4.53358e-29		3.11	7.79	10.3	7.94	6.78		1.9806	0	0	5.33485	18.5092	8.70467	3.23399	5.78388	0	667.987	877.87	1146.47	0	0	3.4981	2351.43	2077.35	3242.05	5.62366	2.746	0	890.852	827.008	1072.59	5.84139	0	1.0106	249.419	324.084	321.483
	BnaA08g28350D	AT1G05680	13	0.0153651	8.04539e-13	1.30093e-18	7.00503e-09	0.636315		2.73	5.52	6.84	4.95	1.57		10.8933	1.42771	4.56565	6.40182	111.981	17.4093	4.31199	7.95284	4.47283	317.514	346.665	454.95	5.42105	3.63333	0.874525	514.375	629.704	690.007	1.87455	6.86499	0	136.827	139.217	128.933	16.0638	2.008	3.03181	7.87638	25.555	34.568
	BnaC08g01410D	AT1G05680	8	1	4.66152e-17	5.37817e-27	3.55849e-16	1.02888e-08		1.05	7.69	7.15	7.63	5.83		0	0	0	0	1.85092	0	0	0	0	90.0903	97.1261	143.764	2.16842	0	1.74905	207.409	215.13	275.017	0	0	0	101.39	111.374	148.94	0	0	0	24.9419	46.4636	31.1112
PDHE2	BnaA09g44170D	AT1G19400	1	0.598717	5.36048e-06	6.35326e-12	6.60517e-20	4.73574e-10		-1.55	-1.98	-2.49	-3.32	-2.41		5.94179	3.56929	9.1313	4.26788	0	0	113.19	83.1433	111.821	13.184	27.6436	33.6663	1137.34	2418.89	1339.77	279.706	251.732	316.418	1019.76	576.66	1055.8	62.9995	88.8619	103.369	629.41	950.787	709.442	80.0765	151.007	184.075
	BnaA06g38500D	AT1G19400	1	1	0.378413	0.896301	0.349052	0.0114454		0.43	-0.59	-0.13	-0.56	-1.04		29.709	18.5603	21.6868	42.6788	28.6893	23.2125	116.424	104.833	142.012	58.2291	80.6893	100.089	400.073	425.099	562.32	276.151	516.163	470.191	205.264	166.133	196.241	105.327	160.544	115.595	134.352	130.52	119.251	44.6328	68.5338	70.0003
RER1B	BnaA09g43050D	AT2G21600	10	7.56624e-33	1.5741e-31	3.17207e-29	3.57438e-22	9.34039e-06		-6.83	-6.28	-5.65	-4.68	-2.38		692.219	514.691	579.838	1.06697	8.32916	1.93437	541.155	516.934	460.701	1.09866	9.71261	3.6396	707.989	536.824	482.738	10.6668	5.97584	12.8144	544.558	659.039	492.323	15.7499	37.322	3.33447	446.866	449.792	471.951	36.7564	75.5034	135.68
GOS11	BnaC08g38620D	AT1G15880	3	0.000726659	7.41851e-06	3.61836e-05	0.000271699	2.51095e-05		1.03	1.16	1.07	1.01	1.16		149.535	203.449	190.616	358.502	401.651	354.957	313.697	289.917	337.698	629.534	930.169	545.94	357.789	341.533	227.377	758.526	618.499	582.563	291.493	212.815	292.64	457.73	668.834	493.502	289.149	322.284	297.117	851.962	673.722	521.977
