# Supplementary material for: Transcriptomic Analysis of Seed Coats in Yellow-Seeded Brassica napus Reveals Novel Genes That Influence Proanthocyanidin Biosynthesis
Source: Front Plant Sci. 2017 Oct 5;8:1674. doi: 10.3389/fpls.2017.01674 (PMC5633857; doi:10.3389/fpls.2017.01674)
Supplement: Supplementary file 7 [file DataSheet7.XLSX]

## Sheet: Sheet1
Supplementary File 7. Relative expression levels of DEGs in seed coats from NILs (B-NIL and Y-NIL) and parents (94570 and No.2127-17) during seed development by qRT-PCR analysis.
Gene description	Gene name	relative expression levels of three replicates in NILs																																					relative expression levels in parents
		B7d-R1	B7d-R2	B7d-R3	Y7d-R1	Y7d-R2	Y7d-R3	B14d-R1	B14d-R2	B14d-R3	Y14d-R1	Y14d-R2	Y14d-R3	B21d-R1	B21d-R2	B21d-R3	Y21d-R1	Y21d-R2	Y21d-R3	B28d-R1	B28d-R2	B28d-R3	Y28d-R1	Y28d-R2	Y28d-R3	B35d-R1	B35d-R2	B35d-R3	Y35d-R1	Y35d-R2	Y35d-R3	B42d-R1	B42d-R2	B42d-R3	Y42d-R1	Y42d-R2	Y42d-R3		94570-7d	94570-14d	94570-21d	94570-28d	94570-35d	94570-42d	NO.2127-17-7d	NO.2127-17-14d	NO.2127-17-21d	NO.2127-17-28d	NO.2127-17-35d
4CL3	BnaA07g25210D	0.00566795	0.0030132	0.00353124	0.00260127	0.00394256	0.00178958	0.00672434	0.0121093	0.00731427	0.00907999	0.00624741	0.00900271	0.0424813	0.0501059	0.0393057	0.0168335	0.0175636	0.0177733	0.049661	0.0378037	0.105426	0.0114096	0.0148602	0.0120902	0.07886	0.0834859	0.100093	0.0150162	0.00724077	0.0145983	0.0485249	0.0617246	0.0604686	0.0122598	0.00994106	0.0222679		0.0160939	0.0128479	0.0498303	0.0298378	0.0520677	0.0506522	0.00746604	0.0121412	0.0172215	0.0123957	0.0132068
CHS/TT4	BnaA10g19670D	0.0158984	0.00724797	0.0036387	0.00367201	0.00877628	0.000951777	0.108992	0.13519	0.104705	0.124665	0.116221	0.113638	0.576982	0.596466	0.495785	0.174424	0.14108	0.23982	0.834905	0.62132	1.77468	0.195268	0.203639	0.261466	0.727875	0.746842	0.847193	0.138913	0.10273	0.151044	0.643939	0.759893	0.691494	0.206861	0.188223	0.288654		0.00864508	0.297203	0.740972	1.11501	0.70465	0.686951	0.00464939	0.107655	0.23457	0.190223	0.168689
CHI/TT5	BnaA09g34840D	0.0077476	0.00916965	0.00610693	0.00570638	0.00698712	0.00455362	0.0215291	0.0307586	0.0233126	0.0273421	0.018903	0.0217606	0.0988684	0.0835835	0.0788423	0.0356926	0.03177	0.032519	0.111753	0.0990075	0.389514	0.0211568	0.0328037	0.0450539	0.110393	0.0976261	0.178658	0.0201261	0.0144605	0.0293132	0.107356	0.123577	0.124298	0.0305478	0.0280982	0.0488817		0.0359638	0.162926	0.159236	0.145853	0.148247	0.198699	0.00937692	0.0283546	0.0427151	0.0241334	0.0283638
F3H/TT6	BnaC08g22640D	0.0222416	0.0240324	0.0132567	0.0139768	0.00997005	0.00360203	0.118218	0.179116	0.136831	0.16084	0.12873	0.12594	0.643559	0.652562	0.555491	0.405659	0.317797	0.393209	0.597121	0.553341	1.63302	0.203994	0.239953	0.353931	0.723991	0.627991	0.751671	0.167874	0.143166	0.243002	0.575336	0.658465	0.583226	0.140787	0.143198	0.218988		0.0238363	0.138022	0.446484	0.771544	0.654035	0.610358	0.0103596	0.136115	0.426726	0.207922	0.215541
DFR/TT3	BnaA09g15710D	0.0327051	0.0638931	0.0389774	0.00658079	0.00627975	0.00714418	0.244664	0.390647	0.336345	0.325116	0.279587	0.265853	1.08366	1.1145	0.906495	0.407347	0.380551	0.393899	1.73976	1.39163	5.96866	0.49658	1.0419	1.02679	1.47674	1.46351	1.68247	0.377389	0.349609	0.495649	1.80298	2.02165	1.82523	0.749064	0.745447	0.8624		0.0230511	0.275274	1.15227	2.27087	2.80163	7.06405	0.0140659	0.265771	0.529752	0.666127	0.584916
ANS/TT18	BnaA03g45610D	0.0019051	0.00256495	0.00174942	0.00161074	0.00104156	0.00091158	0.00432962	0.00624483	0.0241491	0.00630008	0.00451707	0.00536523	0.0042109	0.00326307	0.00342008	0.00163495	0.00158248	0.00147298	0.168579	0.138017	0.399412	0.04716	0.0719072	0.0692619	0.00674464	0.00779709	0.00852595	0.00208368	0.00156915	0.00235706	0.058918	0.0710066	0.069415	0.0245713	0.0228058	0.0313912		0.00271142	0.00166338	0.00217834	0.0348412	0.00590304	0.0418135	0.00154323	0.00560563	0.00264206	0.0596397	0.00230395
ANR/BAN	BnaA03g60670D	0.0328582	0.0596114	0.0507444	0.00889683	0.00622234	0.00847501	0.223809	0.453519	0.347722	0.41962	0.323441	0.352853	0.947963	0.816497	0.692626	0.377927	0.346467	0.311142	1.68324	1.29903	4.08141	0.553106	0.986401	0.875723	1.38306	1.35685	1.52371	0.377264	0.342443	0.480447	1.54823	1.70661	1.60812	0.655153	0.652426	0.80791		0.0359021	0.414133	0.727024	1.69394	0.968579	1.46104	0.0146498	0.367225	0.431561	0.638558	0.536308
GSTF12/TT19	BnaC09g40740D	0.034231	0.0502974	0.0444023	0.00892804	0.00622813	0.0122307	0.0499338	0.0730832	0.0643251	0.0762694	0.0509102	0.0605165	0.24951	0.259174	0.180895	0.072493	0.0748865	0.0457577	0.257489	0.199368	0.679937	0.0348745	0.045465	0.0400181	0.191638	0.183473	0.217915	0.0308769	0.0191233	0.0278664	0.133626	0.142277	0.136459	0.0196263	0.0172143	0.0495372		0.0138428	0.0429933	0.195802	0.363133	0.164922	0.0801654	0.0142597	0.0611034	0.0847304	0.043894	0.0617056
MATE/TT12	BnaA07g18120D	0.00846854	0.0135163	0.00956631	0.0027216	0.00197399	0.00174792	0.04956	0.0734718	0.0450464	0.0613349	0.0478724	0.0479477	0.0581155	0.0527101	0.0440858	0.0384297	0.0310103	0.0343984	0.0978595	0.0648805	0.174408	0.0330599	0.0508606	0.052111	0.0611806	0.069871	0.0548025	0.0183632	0.0146587	0.018039	0.0555569	0.0651729	0.0542764	0.0162507	0.0174561	0.0263049		0.0197356	0.0507078	0.0827023	0.105139	0.072521	0.0820127	0.00548031	0.0487086	0.0398908	0.0321454	0.0268303
AHA10/TT13	BnaA08g23220D	0.00317846	0.0161325	0.00447204	0.00100388	0.00108512	0.00107356	0.0351507	0.0422589	0.0324587	0.0450204	0.0394311	0.0467497	0.0864817	0.0707317	0.060441	0.0365135	0.0293705	0.0329306	0.046178	0.0318956	0.108506	0.0153556	0.0238864	0.0203754	0.0236503	0.026084	0.0336395	0.0084728	0.00495972	0.0131269	0.0327722	0.0416062	0.0422995	0.0139655	0.0166185	0.0260109		0.00329334	0.0142246	0.0648321	0.0196581	0.0176727	2.63038e-05	0.00298844	0.0357627	0.0298205	0.0133616	0.0111679
bHLH42/TT8	BnaA09g22810D	0.0205136	0.0212947	0.0149411	0.0114896	0.0188267	0.0156282	0.0152596	0.0194819	0.0142734	0.024065	0.0196363	0.0206112	0.0430487	0.0333605	0.0267797	0.0201135	0.0201168	0.0173635	0.0646033	0.0488611	0.16844	0.0285312	0.0482874	0.0473257	0.092347	0.0949032	0.0912987	0.0591307	0.0490888	0.0636859	0.0787747	0.102618	0.112613	0.0595539	0.0692436	0.0817749		0.0204766	0.0148777	0.0258822	0.0824482	0.0463733	0.0595435	0.0160532	0.0218517	0.0188719	0.0255208	0.051029
WIP1/TT1	BnaC06g08390D	0.0288691	0.0561147	0.0365767	0.0304168	0.0480332	0.0451007	0.00178856	0.00566829	0.00306015	0.00323223	0.0139755	0.00532172	0.0131872	0.0115499	0.00941992	0.00605747	0.00778133	0.00523764	0.0181848	0.0127333	0.0388253	0.00533525	0.00522991	0.0061026	0.0137141	0.0121387	0.0111209	0.00280872	0.0029288	0.00228187	0.00753794	0.00732371	0.00724526	0.000704553	0.00325787	0.0021775		0.0375882	0.0083154	0.0102019	0.0273904	0.0128431	0.00979702	0.0539228	0.00885123	0.00539497	0.0155713	0.00259638
AGL32/TT16	BnaC02g41690D	﹣	﹣	﹣	﹣	﹣	﹣	0.138446	0.170716	0.144036	0.154281	0.163892	0.173309	0.111668	0.0744342	0.0800848	0.0755976	0.0704325	0.0666019	0.0528573	0.0429922	0.091597	0.0384196	0.0393358	0.0385282	0.024013	0.02528	0.0199165	0.0112846	0.0125326	0.0140391	0.024277	0.029298	0.0258465	0.0092933	0.0115858	0.00929079		﹣	0.116342	0.0840126	0.0329078	0.0181946	0.0164317	﹣	0.149834	0.0660039	0.0364315	0.0136022
CCR2	BnaA02g36250D	0.000785428	0.000557303	0.0013463	0.000829753	0.00888217	0.00452959	0.00042483	0.00237748	0.00105088	0.00305356	0.00435042	0.00739644	0.00088454	0.0021094	0.00154921	0.082665	0.0691276	0.109201	0.000661731	0.000555994	0.00079073	0.0586774	0.0570759	0.0713758	0.00147856	0.00285179	0.00174116	0.00977608	0.0091143	0.00924196	0.00153202	0.00103594	0.00170966	0.00203104	0.00262189	0.00232049		0.00912728	0.00102777	0.000884098	0.000278325	0.000935018	0.00265183	0.00482763	0.00925202	0.103661	0.05403	0.0122234
VHA-A2	BnaA09g43200D	0.0301698	0.0322139	0.014613	0.00169664	0.00109543	0.000808499	0.0548638	0.0631501	0.0745647	0.00325063	0.00251348	0.0033444	0.0418834	0.0396426	0.039123	0.00383607	0.00370549	0.00353515	0.0214745	0.0251462	0.0109476	0.00136769	0.000875568	0.00103638	0.0278044	0.0267449	0.0265387	0.00121037	0.00140965	0.00141021	0.0175607	0.0235807	0.0207212	0.00229504	0.00321252	0.00752975		0.0865715	0.165603	0.121704	0.0315627	0.040891	0.034733	0.00188416	0.00303702	0.00273169	0.00115734	0.00136129
LIP1	BnaA09g43570D	0.00119692	0.00148041	0.00111864	0.000720814	0.00121156	0.000816504	0.0478903	0.0575107	0.0493719	0.00060768	0.000122425	0.000127115	0.0688684	0.0663803	0.0807083	0.00132205	0.00270503	0.000161434	0.376081	0.288637	0.575933	0.0104349	0.0184052	0.0304777	0.0578634	0.05761	0.0600978	0.00139678	0.00392199	0.000546943	0.0622055	0.0605454	0.0605675	0.00464748	0.00587307	0.0168477		0.0032237	0.136002	0.158757	0.931116	0.151496	0.14666	0.00156068	0.00013285	0.000335506	0.0155653	0.00555817
FAP1	BnaA09g55750D	0.0435746	0.0497404	0.0386305	6.21716e-05	8.26776e-05	5.97963e-05	0.0047577	0.00706851	0.00477167	0.00311174	0.00414346	0.00451247	0.00976166	0.00854267	0.00859583	0.00739401	0.0074324	0.00569023	0.00999501	0.00846615	0.0126099	0.00757569	0.00744807	0.00623307	0.00841223	0.00952535	0.0100933	0.00572225	0.00531201	0.00539924	0.00723661	0.00790328	0.00797041	0.00516551	0.00485687	0.00551981		0.132424	0.00517683	0.00693557	0.00497352	0.00588752	0.00760485	2.39869e-05	0.00592549	0.0088198	0.00873114	0.00635416
DOGT1/UGT73C5	BnaC04g08440D	0.018233	0.0103081	0.0122903	0.00443334	0.0407979	0.0290466	0.000514	0.00262337	0.00120118	0.0053461	0.0111198	0.00373231	0.000478912	0.00112196	0.00119221	0.0173856	0.0276562	0.0261765	0.0017287	0.000692838	0.000664836	0.0635977	0.0566341	0.0890839	0.00283861	0.00252383	0.000996385	0.0705854	0.0805761	0.0764255	0.000659583	0.000499803	0.000313764	0.0114062	0.0152245	0.0132681		0.0141719	0.00117167	0.000609495	0.000155208	0.00113952	0.000883255	0.009322	0.0102218	0.0331136	0.0409068	0.0549367
TCH4	BnaA10g11500D	0.0254669	0.054716	0.0263209	0.0449234	0.191974	0.195781	0.00298452	0.00611916	0.0110555	0.0490386	0.0706009	0.0572479	0.00961798	0.036058	0.0159211	0.42275	0.394908	0.720488	0.0582981	0.0242608	0.0526629	0.88446	1.35489	1.63152	0.0324762	0.0403437	0.0102662	0.301208	0.405489	0.258929	0.0137007	0.0138089	0.00738855	0.0677146	0.0871077	0.0932879		0.0343329	0.00657847	0.0657975	0.028969	0.0315882	0.0115108	0.193261	0.0715946	0.603675	0.903662	0.276229
UGT74E2	BnaC08g46320D	0.11829	0.077161	0.115355	0.0213094	0.225898	0.251691	0.000874579	0.00416478	0.00198901	0.00117886	0.00953723	0.00314441	0.00130923	0.00286764	0.00342774	0.0969846	0.105359	0.144812	0.000723467	0.000559195	0.00206427	0.207315	0.23374	0.312974	0.00045821	0.00146457	0.000901195	0.0542473	0.0428022	0.0622546	0.00115698	0.000718803	0.000699671	0.0160772	0.0237324	0.0220381		0.0405417	0.00823502	0.00176488	0.000587558	0.00144035	0.001692	0.0271452	0.0189566	0.166588	0.185851	0.0450845
PDHE2	BnaA09g44170D	﹣	﹣	﹣	﹣	﹣	﹣	0.00201671	0.00488955	0.00287044	0.000186227	0.000345752	0.000119429	0.0179287	0.0185707	0.0319097	0.000150619	0.000458441	0.000316166	0.155432	0.310056	0.294406	0.000368467	0.00065468	0.00102148	0.108859	0.0671765	0.127116	0.000331144	0.000312654	0.000298697	0.0541984	0.0728932	0.0532481	8.47224e-05	9.89638e-05	0.00957272		﹣	0.00792198	0.0268788	0.188135	0.0992485	0.109085	﹣	0.000781197	0.000186842	0.00131066	0.000469562
RER1B	BnaA09g43050D	﹣	﹣	﹣	﹣	﹣	﹣	0.141114	0.12016	0.146027	0.0444847	0.0724531	0.0630302	0.201824	0.18346	0.193974	0.099612	0.118825	0.0968518	0.101487	0.0877171	0.0776392	0.0478024	0.0452628	0.041485	0.0904617	0.088787	0.0798515	0.0426849	0.0449216	0.0398607	0.0732889	0.0754005	0.073101	0.035764	0.0277282	0.0352363		﹣	0.269273	0.296919	0.120554	0.105213	0.108757	﹣	0.0857225	0.0929446	0.0491602	0.044818
GOS11	BnaC08g38620D	﹣	﹣	﹣	﹣	﹣	﹣	0.0187131	0.0225432	0.0268704	0.0606286	0.059002	0.0502545	0.0401441	0.0412573	0.0437989	0.0902192	0.115563	0.0799984	0.0251929	0.0230259	0.0207094	0.0567435	0.0521102	0.0631553	0.0188046	0.0157981	0.0187106	0.0316586	0.0365279	0.0332547	0.0199935	0.0206534	0.0173994	0.0444678	0.0369894	0.0237997		﹣	0.0542412	0.0769977	0.0313217	0.0271696	0.0276955	﹣	0.0521215	0.0851697	0.0574904	0.0258027
[truncated: 1 more columns]
